# Supplementary material for: Crystal structure and Hirshfeld surface analysis of cyclo-tetra­bromido-1κ2 Br,3κ2 Br-tetra­kis­(μ2-2-{[(pyridin-2-yl)meth­yl]amino}­ethane-1-thiol­ato-κ3 N,S:S)tetra­mercury(II)
Source: Acta Crystallogr E Crystallogr Commun. 2023 Sep 29;79(Pt 10):952–7. doi: 10.1107/S205698902300823X (PMC10561197; doi:10.1107/S205698902300823X)
Supplement: Supplementary file 1 [file e-79-00952-sup1.cif]

##############################################################################
#                                                                            #
# This CIF contains the data in a paper accepted for publication in          #
# Acta Crystallographica Section E. It conforms to the requirements of       #
# Notes for Authors for Acta Crystallographica Section E, and has been       #
# peer reviewed under the auspices of the IUCr Commission on Journals.       #
#                                                                            #
# Full details of the Crystallographic Information File format               #
# are given in the paper "The Crystallographic Information File (CIF):       #
# a New Standard Archive File for Crystallography" by S. R. Hall, F. H.      #
# Allen and I. D. Brown [Acta Cryst. (1991), A47, 655-685].                  #
#                                                                            #
# The current version of the core CIF dictionary is obtainable from          #
# ftp://ftp.iucr.org/pub/cif_core.dic.                                       #
#                                                                            #
# Software is freely available for graphical display of the structure(s)     #
# in this CIF. For information consult the CIF software page                 #
# http://www.iucr.org/resources/cif/software.                                #
#                                                                            #
# This file may be used for bona fide research purposes within the           #
# scientific community so long as proper attribution is given to the journal # 
# article from which it was obtained.                                        #
#                                                                            #
##############################################################################
data_I
_audit_creation_method     'SHELXL-2018/3'
_journal_date_recd_electronic     2023-07-14
_journal_date_accepted     2023-09-19
_journal_name_full     'Acta Crystallographica, Section E'
_journal_year     2023
_journal_volume     79
_journal_issue     10
_journal_page_first     952
_journal_page_last     957
_journal_paper_category     GM
_journal_paper_doi     10.1107/S205698902300823X
_journal_coeditor_code     YZ2039
_publ_contact_author_name     'Professor Deborah C. Bebout'
_publ_contact_author_address
;
Department of Chemistry
William & Mary
P O Box 8795
Williamsburg, VA 23187-8795
USA
;
_publ_contact_author_email     'dcbebo@wm.edu'
_publ_contact_author_fax     '+1757-221-2715'
_publ_contact_author_phone     '+1757-221-2558'
_publ_section_title
;\
Crystal structure and Hirshfeld surface analysis of
<i>cyclo</i>-tetrabromido-1\k^2^<i>Br</i>,3\k^2^<i>Br</i>-tetrakis(\m~2~-2-\
{[(pyridin-2-yl)methyl]amino}ethane-1-thiolato-\k^3^<i>N</i>,<i>S</i>:\
<i>S</i>)tetramercury(II)
;
_publ_section_title_footnote     .
loop_
    _publ_author_name
    _publ_author_address
    'Thomas, Isla D.'
;
Department of Chemistry
William & Mary
Williamsburg, VA 23187-8795
USA
;
    'Kocher, Kathryn R.'
;
Department of Chemistry
William & Mary
Williamsburg, VA 23187-8795
USA
;
    'Viehweg, Julie A.'
;
Department of Chemistry
William & Mary
Williamsburg, VA 23187-8795
USA
;
    'Pike, Robert D.'
;
Department of Chemistry
William & Mary
Williamsburg, VA 23187-8795
USA
;
    'Bebout, Deborah C.'
;
Department of Chemistry
William & Mary
Williamsburg, VA 23187-8795
USA
;
_publ_section_synopsis
;
A macrometallacyclic mercury(II) complex [((Hg<b>L</b>~2~)(HgBr~2~))~2~], where
<b>HL</b> = 2-{[(pyridin-2-yl)methyl]amino}ethane-1-thiol, was synthesized and
characterized by single-crystal X-ray diffraction and Hirshfeld analysis.
;
_chemical_name_systematic
;\
<i>cyclo</i>-Tetrabromido-1\k^2^<i>Br</i>,3\k^2^<i>Br</i>-tetrakis(\m~2~-\
2-{[(pyridin-2-yl)methyl]amino}ethane-1-thiolato-\
\k^3^<i>N</i>,<i>S</i>:<i>S</i>)tetramercury(II)
;
_chemical_name_common     ?
_chemical_formula_moiety     'C32 H44 Br4 Hg4 N8 S4'
_chemical_formula_sum     'C32 H44 Br4 Hg4 N8 S4'
_chemical_formula_iupac     '[Hg4 Br4 (C8 H11 N2 S)4]'
_chemical_formula_weight     1790.99
_chemical_melting_point     ?
_space_group_crystal_system     monoclinic
_space_group_name_H-M_alt     'P 21/c'
_space_group_name_Hall     '-P 2ybc'
loop_
    _space_group_symop_operation_xyz
    'x, y, z'
    '-x, y+1/2, -z+1/2'
    '-x, -y, -z'
    'x, -y-1/2, z-1/2'
_cell_length_a     12.3055(8)
_cell_length_b     12.1464(8)
_cell_length_c     14.9763(9)
_cell_angle_alpha     90
_cell_angle_beta     99.5090(10)
_cell_angle_gamma     90
_cell_volume     2207.7(2)
_cell_formula_units_Z     2
_cell_measurement_reflns_used     9997
_cell_measurement_theta_min     2.17
_cell_measurement_theta_max     26.15
_cell_measurement_temperature     100(2)
_exptl_crystal_description     block
_exptl_crystal_colour     colourless
_exptl_crystal_size_max     0.350
_exptl_crystal_size_mid     0.310
_exptl_crystal_size_min     0.220
_exptl_crystal_density_diffrn     2.694
_exptl_crystal_density_meas     ?
_exptl_crystal_density_method     ?
_exptl_crystal_F_000     1632
_exptl_absorpt_coefficient_mu     17.709
_exptl_absorpt_correction_type     numerical
_exptl_absorpt_process_details
;
(SADABS; Krause <i>et al.</i>,  2015)
;
_exptl_absorpt_correction_T_min     0.0241
_exptl_absorpt_correction_T_max     0.1139
_diffrn_ambient_temperature     100(2)
_diffrn_source     'fine-focus sealed tube'
_diffrn_radiation_type     MoK\a
_diffrn_radiation_wavelength     0.71073
_diffrn_measurement_device_type     'Bruker SMART APEXII CCD'
_diffrn_measurement_method     '\f and \w scans'
_diffrn_detector_area_resol_mean     ?
_diffrn_reflns_number     32818
_diffrn_reflns_av_R_equivalents     0.0271
_diffrn_reflns_av_unetI/netI     0.0155
_diffrn_reflns_theta_min     1.678
_diffrn_reflns_theta_max     26.204
_diffrn_reflns_theta_full     25.242
_diffrn_measured_fraction_theta_max     0.997
_diffrn_measured_fraction_theta_full     1.000
_diffrn_reflns_limit_h_min     -15
_diffrn_reflns_limit_h_max     15
_diffrn_reflns_limit_k_min     -15
_diffrn_reflns_limit_k_max     15
_diffrn_reflns_limit_l_min     -18
_diffrn_reflns_limit_l_max     18
_refine_special_details     ?
_reflns_number_total     4414
_reflns_number_gt     4133
_reflns_threshold_expression     'I > 2\s(I)'
_refine_ls_structure_factor_coef     Fsqd
_refine_ls_matrix_type     full
_refine_ls_R_factor_all     0.0183
_refine_ls_R_factor_gt     0.0159
_refine_ls_wR_factor_gt     0.0335
_refine_ls_wR_factor_ref     0.0341
_refine_ls_goodness_of_fit_ref     1.183
_refine_ls_restrained_S_all     1.183
_refine_ls_number_reflns     4414
_refine_ls_number_parameters     235
_refine_ls_number_restraints     0
_refine_ls_hydrogen_treatment     constr
_refine_ls_weighting_scheme     calc
_refine_ls_weighting_details
              'w=1/[\s^2^(Fo^2^)+(0.0066P)^2^+5.3501P] where P=(Fo^2^+2Fc^2^)/3'
_atom_sites_solution_hydrogens     geom
_atom_sites_solution_primary     other
_atom_sites_solution_secondary     ?
_refine_ls_shift/su_max     0.003
_refine_ls_shift/su_mean     0.000
_refine_diff_density_max     0.960
_refine_diff_density_min     -0.726
_refine_ls_extinction_method     none
_refine_ls_extinction_coef     .
loop_
    _atom_type_symbol
    _atom_type_description
    _atom_type_scat_dispersion_real
    _atom_type_scat_dispersion_imag
    _atom_type_scat_source
    'C' 'C' 0.0033 0.0016
                         'International Tables Vol C Tables 4.2.6.8 and 6.1.1.4'
    'H' 'H' 0.0000 0.0000
                         'International Tables Vol C Tables 4.2.6.8 and 6.1.1.4'
    'Br' 'Br' -0.2901 2.4595
                         'International Tables Vol C Tables 4.2.6.8 and 6.1.1.4'
    'Hg' 'Hg' -2.3894 9.2266
                         'International Tables Vol C Tables 4.2.6.8 and 6.1.1.4'
    'N' 'N' 0.0061 0.0033
                         'International Tables Vol C Tables 4.2.6.8 and 6.1.1.4'
    'S' 'S' 0.1246 0.1234
                         'International Tables Vol C Tables 4.2.6.8 and 6.1.1.4'
_computing_data_collection
;
APEX3 (Bruker, 2015)
;
_computing_cell_refinement
;
SAINT-Plus (Bruker, 2012)
;
_computing_data_reduction
;
SAINT-Plus (Bruker, 2012)
;
_computing_structure_solution
;
<i>SHELXT2014/5</i> (Sheldrick, 2015a)
;
_computing_structure_refinement
;
<i>SHELXL2014/5</i> (Sheldrick, 2015b)
;
_computing_molecular_graphics
;
<i>ShelXle</i> (H\"ubschle <i>et al.</i>,  2011)
;
_computing_publication_material
;
ORTEP-3 for Windows (Farrugia, 2012),
Mercury 2022.3.0 (Macrae <i>et al.</i>,  2020),
<i>CrystalExplorer21.5</i> (Spackman <i>et al.</i>,  2021),
OLEX2 (Dolomanov <i>et al.</i>,  2009) and
PublCIF (Westrip, 2010)
;
loop_
    _atom_site_type_symbol
    _atom_site_label
    _atom_site_fract_x
    _atom_site_fract_y
    _atom_site_fract_z
    _atom_site_U_iso_or_equiv
    _atom_site_adp_type
    _atom_site_calc_flag
    _atom_site_occupancy
    _atom_site_disorder_assembly
    _atom_site_disorder_group
    Hg Hg1 0.36010(2) 0.63859(2) 0.39709(2) 0.01596(4) Uani d 1 . .
    Hg Hg2 0.34257(2) 0.36960(2) 0.51023(2) 0.01555(4) Uani d 1 . .
    Br Br1 0.17236(3) 0.28583(3) 0.57228(2) 0.01937(8) Uani d 1 . .
    Br Br2 0.41406(3) 0.54687(3) 0.61405(2) 0.01797(8) Uani d 1 . .
    S S1 0.27476(7) 0.45682(7) 0.36173(6) 0.01507(17) Uani d 1 . .
    S S2 0.50720(7) 0.76760(7) 0.45273(6) 0.01603(18) Uani d 1 . .
    N N1 0.2436(3) 0.8986(3) 0.4380(2) 0.0259(7) Uani d 1 . .
    N N2 0.1844(2) 0.6839(2) 0.4320(2) 0.0187(6) Uani d 1 . .
    H H2N 0.196666 0.724631 0.490813 0.028 Uiso calc 1 . .
    N N3 0.1801(3) 0.7126(2) 0.1325(2) 0.0197(7) Uani d 1 . .
    N N4 0.3891(2) 0.7134(2) 0.2473(2) 0.0158(6) Uani d 1 . .
    H H4N 0.344787 0.782017 0.232890 0.024 Uiso calc 1 . .
    C C1 0.2971(4) 0.9946(3) 0.4380(3) 0.0297(9) Uani d 1 . .
    H H1 0.341373 1.017980 0.492738 0.036 Uiso calc 1 . .
    C C2 0.2913(3) 1.0613(3) 0.3629(3) 0.0270(9) Uani d 1 . .
    H H2 0.329526 1.129507 0.366415 0.032 Uiso calc 1 . .
    C C3 0.2293(4) 1.0275(3) 0.2829(3) 0.0301(10) Uani d 1 . .
    H H3 0.224540 1.071203 0.229798 0.036 Uiso calc 1 . .
    C C4 0.1736(3) 0.9277(3) 0.2815(3) 0.0256(9) Uani d 1 . .
    H H4 0.129535 0.902190 0.227357 0.031 Uiso calc 1 . .
    C C5 0.1833(3) 0.8660(3) 0.3604(3) 0.0182(8) Uani d 1 . .
    C C6 0.1227(3) 0.7578(3) 0.3633(3) 0.0206(8) Uani d 1 . .
    H H6A 0.048433 0.771744 0.378057 0.025 Uiso calc 1 . .
    H H6B 0.113785 0.722092 0.303082 0.025 Uiso calc 1 . .
    C C7 0.1260(3) 0.5811(3) 0.4463(3) 0.0183(8) Uani d 1 . .
    H H7A 0.047349 0.597985 0.446802 0.022 Uiso calc 1 . .
    H H7B 0.157278 0.550215 0.506197 0.022 Uiso calc 1 . .
    C C8 0.1341(3) 0.4954(3) 0.3737(2) 0.0184(8) Uani d 1 . .
    H H8A 0.096082 0.524139 0.314866 0.022 Uiso calc 1 . .
    H H8B 0.094329 0.428402 0.387721 0.022 Uiso calc 1 . .
    C C9 0.0708(3) 0.7033(3) 0.1080(3) 0.0215(8) Uani d 1 . .
    H H9 0.029095 0.769155 0.096668 0.026 Uiso calc 1 . .
    C C10 0.0147(3) 0.6047(3) 0.0980(3) 0.0231(8) Uani d 1 . .
    H H10 -0.063114 0.602404 0.080596 0.028 Uiso calc 1 . .
    C C11 0.0758(3) 0.5094(3) 0.1142(2) 0.0221(8) Uani d 1 . .
    H H11 0.040555 0.439620 0.107402 0.026 Uiso calc 1 . .
    C C12 0.1888(3) 0.5162(3) 0.1405(2) 0.0192(8) Uani d 1 . .
    H H12 0.232040 0.451499 0.152687 0.023 Uiso calc 1 . .
    C C13 0.2376(3) 0.6192(3) 0.1487(2) 0.0164(7) Uani d 1 . .
    C C14 0.3616(3) 0.6329(3) 0.1735(2) 0.0196(8) Uani d 1 . .
    H H14A 0.395562 0.560988 0.192635 0.024 Uiso calc 1 . .
    H H14B 0.391918 0.658056 0.119720 0.024 Uiso calc 1 . .
    C C15 0.5074(3) 0.7401(3) 0.2651(2) 0.0175(7) Uani d 1 . .
    H H15A 0.529249 0.772789 0.210122 0.021 Uiso calc 1 . .
    H H15B 0.550610 0.671881 0.279782 0.021 Uiso calc 1 . .
    C C16 0.5324(3) 0.8206(3) 0.3433(2) 0.0192(8) Uani d 1 . .
    H H16A 0.486953 0.887453 0.328254 0.023 Uiso calc 1 . .
    H H16B 0.610658 0.842917 0.349405 0.023 Uiso calc 1 . .
loop_
    _atom_site_aniso_label
    _atom_site_aniso_U_11
    _atom_site_aniso_U_22
    _atom_site_aniso_U_33
    _atom_site_aniso_U_12
    _atom_site_aniso_U_13
    _atom_site_aniso_U_23
    Hg1 0.01171(7) 0.01497(7) 0.02108(8) -0.00221(5) 0.00233(5) 0.00253(5)
    Hg2 0.01402(7) 0.01313(7) 0.01822(7) -0.00079(5) -0.00112(5) 0.00195(5)
    Br1 0.01458(16) 0.01840(18) 0.02510(19) -0.00292(13) 0.00323(14) 0.00137(15)
    Br2 0.01992(17) 0.01448(17) 0.01915(18) -0.00256(14) 0.00219(14)
                                                                    -0.00390(14)
    S1 0.0154(4) 0.0135(4) 0.0154(4) -0.0004(3) 0.0002(3) 0.0004(3)
    S2 0.0140(4) 0.0129(4) 0.0204(5) -0.0002(3) 0.0008(3) -0.0012(3)
    N1 0.0307(19) 0.0229(17) 0.0250(18) -0.0046(15) 0.0073(15) 0.0007(14)
    N2 0.0165(15) 0.0159(15) 0.0244(17) 0.0005(12) 0.0055(13) -0.0004(13)
    N3 0.0197(16) 0.0178(16) 0.0211(16) 0.0022(13) 0.0016(13) -0.0018(13)
    N4 0.0136(14) 0.0146(15) 0.0191(15) 0.0004(12) 0.0019(12) 0.0008(12)
    C1 0.035(2) 0.026(2) 0.028(2) -0.0085(18) 0.0036(19) -0.0003(18)
    C2 0.030(2) 0.021(2) 0.033(2) -0.0052(17) 0.0117(19) -0.0024(17)
    C3 0.042(3) 0.023(2) 0.029(2) 0.0056(18) 0.014(2) 0.0066(18)
    C4 0.034(2) 0.020(2) 0.022(2) 0.0045(17) 0.0018(18) -0.0015(16)
    C5 0.0160(17) 0.0160(18) 0.024(2) 0.0057(14) 0.0082(15) -0.0016(15)
    C6 0.0155(17) 0.0208(19) 0.025(2) 0.0008(15) 0.0022(15) 0.0011(16)
    C7 0.0130(17) 0.0193(19) 0.0237(19) 0.0008(14) 0.0061(15) 0.0046(16)
    C8 0.0140(17) 0.0170(18) 0.0223(19) -0.0032(14) -0.0029(15) 0.0044(15)
    C9 0.0198(19) 0.021(2) 0.024(2) 0.0047(15) 0.0039(16) 0.0014(16)
    C10 0.0178(19) 0.031(2) 0.0194(19) -0.0020(16) -0.0010(15) -0.0008(17)
    C11 0.025(2) 0.0187(19) 0.022(2) -0.0064(16) 0.0012(16) 0.0016(16)
    C12 0.0233(19) 0.0178(18) 0.0162(18) 0.0021(15) 0.0024(15) 0.0027(15)
    C13 0.0187(18) 0.0174(18) 0.0130(17) 0.0024(14) 0.0022(14) -0.0004(14)
    C14 0.0195(18) 0.0191(19) 0.0198(19) 0.0025(15) 0.0021(15) -0.0037(15)
    C15 0.0139(17) 0.0196(18) 0.0186(18) 0.0006(14) 0.0015(14) 0.0078(15)
    C16 0.0149(17) 0.0159(18) 0.025(2) -0.0015(14) -0.0011(15) 0.0082(15)
_geom_special_details
;
 All esds (except the esd in the dihedral angle between two l.s. planes)
 are estimated using the full covariance matrix.  The cell esds are taken
 into account individually in the estimation of esds in distances, angles
 and torsion angles; correlations between esds in cell parameters are only
 used when they are defined by crystal symmetry.  An approximate (isotropic)
 treatment of cell esds is used for estimating esds involving l.s. planes.
;
loop_
    _geom_bond_atom_site_label_1
    _geom_bond_atom_site_label_2
    _geom_bond_site_symmetry_2
    _geom_bond_distance
    _geom_bond_publ_flag
    Hg1 N2 . 2.372(3) y
    Hg1 N4 . 2.500(3) y
    Hg1 S1 . 2.4646(9) y
    Hg1 S2 . 2.4348(9) y
    Hg2 S1 . 2.4802(9) y
    Hg2 S2 3_666 2.4826(9) y
    Hg2 Br1 . 2.6323(4) y
    Hg2 Br2 . 2.7158(4) y
    S1 C8 . 1.831(4) ?
    S2 C16 . 1.835(4) ?
    N1 C5 . 1.332(5) ?
    N1 C1 . 1.338(5) ?
    N2 C7 . 1.473(4) ?
    N2 C6 . 1.478(5) ?
    N2 H2N . 1.0000 ?
    N3 C13 . 1.338(5) ?
    N3 C9 . 1.340(5) ?
    N4 C15 . 1.472(4) ?
    N4 C14 . 1.473(4) ?
    N4 H4N . 1.0000 ?
    C1 C2 . 1.379(6) ?
    C1 H1 . 0.9500 ?
    C2 C3 . 1.372(6) ?
    C2 H2 . 0.9500 ?
    C3 C4 . 1.391(6) ?
    C3 H3 . 0.9500 ?
    C4 C5 . 1.387(5) ?
    C4 H4 . 0.9500 ?
    C5 C6 . 1.515(5) ?
    C6 H6A . 0.9900 ?
    C6 H6B . 0.9900 ?
    C7 C8 . 1.520(5) ?
    C7 H7A . 0.9900 ?
    C7 H7B . 0.9900 ?
    C8 H8A . 0.9900 ?
    C8 H8B . 0.9900 ?
    C9 C10 . 1.378(5) ?
    C9 H9 . 0.9500 ?
    C10 C11 . 1.380(5) ?
    C10 H10 . 0.9500 ?
    C11 C12 . 1.384(5) ?
    C11 H11 . 0.9500 ?
    C12 C13 . 1.384(5) ?
    C12 H12 . 0.9500 ?
    C13 C14 . 1.518(5) ?
    C14 H14A . 0.9900 ?
    C14 H14B . 0.9900 ?
    C15 C16 . 1.518(5) ?
    C15 H15A . 0.9900 ?
    C15 H15B . 0.9900 ?
    C16 H16A . 0.9900 ?
    C16 H16B . 0.9900 ?
loop_
    _geom_angle_atom_site_label_1
    _geom_angle_atom_site_label_2
    _geom_angle_atom_site_label_3
    _geom_angle_site_symmetry_1
    _geom_angle_site_symmetry_3
    _geom_angle
    _geom_angle_publ_flag
    N2 Hg1 N4 . . 112.59(10) y
    N2 Hg1 S2 . . 115.39(8) y
    N4 Hg1 S1 . . 104.57(7) y
    N4 Hg1 S2 . . 82.25(7) y
    S1 Hg1 S2 . . 156.40(3) y
    Hg1 S1 Hg2 . . 96.99(3) y
    Hg1 S2 Hg2 . 3_666 97.38(3) y
    S1 Hg2 S2 . 3_666 127.94(3) y
    S1 Hg2 Br1 . . 108.19(2) y
    S1 Hg2 Br2 . . 101.76(2) y
    S2 Hg2 Br1 3_666 . 105.56(2) y
    S2 Hg2 Br2 3_666 . 104.21(2) y
    Br1 Hg2 Br2 . . 107.804(12) y
    C8 S1 Hg1 . . 97.22(12) ?
    C8 S1 Hg2 . . 101.84(12) ?
    C16 S2 Hg1 . . 98.39(12) ?
    C16 S2 Hg2 . 3_666 101.88(12) ?
    C5 N1 C1 . . 117.6(3) ?
    C7 N2 C6 . . 114.2(3) ?
    C7 N2 Hg1 . . 108.7(2) ?
    C6 N2 Hg1 . . 111.7(2) ?
    C7 N2 H2N . . 107.3 ?
    C6 N2 H2N . . 107.3 ?
    Hg1 N2 H2N . . 107.3 ?
    C13 N3 C9 . . 117.1(3) ?
    C15 N4 C14 . . 112.4(3) ?
    C15 N4 Hg1 . . 101.6(2) ?
    C14 N4 Hg1 . . 112.5(2) ?
    C15 N4 H4N . . 110.0 ?
    C14 N4 H4N . . 110.0 ?
    Hg1 N4 H4N . . 110.0 ?
    N1 C1 C2 . . 123.5(4) ?
    N1 C1 H1 . . 118.2 ?
    C2 C1 H1 . . 118.2 ?
    C3 C2 C1 . . 118.9(4) ?
    C3 C2 H2 . . 120.6 ?
    C1 C2 H2 . . 120.6 ?
    C2 C3 C4 . . 118.4(4) ?
    C2 C3 H3 . . 120.8 ?
    C4 C3 H3 . . 120.8 ?
    C5 C4 C3 . . 119.0(4) ?
    C5 C4 H4 . . 120.5 ?
    C3 C4 H4 . . 120.5 ?
    N1 C5 C4 . . 122.6(4) ?
    N1 C5 C6 . . 116.1(3) ?
    C4 C5 C6 . . 121.3(3) ?
    N2 C6 C5 . . 110.4(3) ?
    N2 C6 H6A . . 109.6 ?
    C5 C6 H6A . . 109.6 ?
    N2 C6 H6B . . 109.6 ?
    C5 C6 H6B . . 109.6 ?
    H6A C6 H6B . . 108.1 ?
    N2 C7 C8 . . 112.6(3) ?
    N2 C7 H7A . . 109.1 ?
    C8 C7 H7A . . 109.1 ?
    N2 C7 H7B . . 109.1 ?
    C8 C7 H7B . . 109.1 ?
    H7A C7 H7B . . 107.8 ?
    C7 C8 S1 . . 114.8(2) ?
    C7 C8 H8A . . 108.6 ?
    S1 C8 H8A . . 108.6 ?
    C7 C8 H8B . . 108.6 ?
    S1 C8 H8B . . 108.6 ?
    H8A C8 H8B . . 107.5 ?
    N3 C9 C10 . . 124.4(4) ?
    N3 C9 H9 . . 117.8 ?
    C10 C9 H9 . . 117.8 ?
    C9 C10 C11 . . 117.5(3) ?
    C9 C10 H10 . . 121.3 ?
    C11 C10 H10 . . 121.3 ?
    C10 C11 C12 . . 119.5(3) ?
    C10 C11 H11 . . 120.2 ?
    C12 C11 H11 . . 120.2 ?
    C11 C12 C13 . . 118.7(3) ?
    C11 C12 H12 . . 120.6 ?
    C13 C12 H12 . . 120.6 ?
    N3 C13 C12 . . 122.8(3) ?
    N3 C13 C14 . . 115.6(3) ?
    C12 C13 C14 . . 121.6(3) ?
    N4 C14 C13 . . 110.7(3) ?
    N4 C14 H14A . . 109.5 ?
    C13 C14 H14A . . 109.5 ?
    N4 C14 H14B . . 109.5 ?
    C13 C14 H14B . . 109.5 ?
    H14A C14 H14B . . 108.1 ?
    N4 C15 C16 . . 110.5(3) ?
    N4 C15 H15A . . 109.5 ?
    C16 C15 H15A . . 109.5 ?
    N4 C15 H15B . . 109.5 ?
    C16 C15 H15B . . 109.5 ?
    H15A C15 H15B . . 108.1 ?
    C15 C16 S2 . . 114.9(2) ?
    C15 C16 H16A . . 108.6 ?
    S2 C16 H16A . . 108.6 ?
    C15 C16 H16B . . 108.6 ?
    S2 C16 H16B . . 108.6 ?
    H16A C16 H16B . . 107.5 ?
loop_
    _geom_torsion_atom_site_label_1
    _geom_torsion_atom_site_label_2
    _geom_torsion_atom_site_label_3
    _geom_torsion_atom_site_label_4
    _geom_torsion_site_symmetry_1
    _geom_torsion_site_symmetry_2
    _geom_torsion_site_symmetry_3
    _geom_torsion_site_symmetry_4
    _geom_torsion
    _geom_torsion_publ_flag
    C5 N1 C1 C2 . . . . 1.1(6) ?
    N1 C1 C2 C3 . . . . -1.3(7) ?
    C1 C2 C3 C4 . . . . 0.9(6) ?
    C2 C3 C4 C5 . . . . -0.5(6) ?
    C1 N1 C5 C4 . . . . -0.6(6) ?
    C1 N1 C5 C6 . . . . -179.2(3) ?
    C3 C4 C5 N1 . . . . 0.3(6) ?
    C3 C4 C5 C6 . . . . 178.8(3) ?
    C7 N2 C6 C5 . . . . 173.9(3) ?
    Hg1 N2 C6 C5 . . . . -62.3(3) ?
    N1 C5 C6 N2 . . . . -30.2(4) ?
    C4 C5 C6 N2 . . . . 151.3(3) ?
    C6 N2 C7 C8 . . . . 79.5(4) ?
    Hg1 N2 C7 C8 . . . . -45.8(3) ?
    N2 C7 C8 S1 . . . . 57.4(4) ?
    Hg1 S1 C8 C7 . . . . -34.3(3) ?
    Hg2 S1 C8 C7 . . . . 64.5(3) ?
    C13 N3 C9 C10 . . . . -0.4(6) ?
    N3 C9 C10 C11 . . . . -0.2(6) ?
    C9 C10 C11 C12 . . . . 0.8(6) ?
    C10 C11 C12 C13 . . . . -0.8(5) ?
    C9 N3 C13 C12 . . . . 0.3(5) ?
    C9 N3 C13 C14 . . . . 178.2(3) ?
    C11 C12 C13 N3 . . . . 0.2(5) ?
    C11 C12 C13 C14 . . . . -177.5(3) ?
    C15 N4 C14 C13 . . . . -172.3(3) ?
    Hg1 N4 C14 C13 . . . . 73.7(3) ?
    N3 C13 C14 N4 . . . . 51.0(4) ?
    C12 C13 C14 N4 . . . . -131.1(3) ?
    C14 N4 C15 C16 . . . . -178.4(3) ?
    Hg1 N4 C15 C16 . . . . -57.9(3) ?
    N4 C15 C16 S2 . . . . 64.1(3) ?
    Hg1 S2 C16 C15 . . . . -29.0(3) ?
    Hg2 S2 C16 C15 3_666 . . . 70.4(3) ?
loop_
    _geom_hbond_atom_site_label_D
    _geom_hbond_atom_site_label_H
    _geom_hbond_atom_site_label_A
    _geom_hbond_site_symmetry_A
    _geom_hbond_distance_DH
    _geom_hbond_distance_HA
    _geom_hbond_distance_DA
    _geom_hbond_angle_DHA
    _geom_hbond_publ_flag
    N2 H2N N3 4_576 1.00 2.30 3.264(4) 162.8 no
    N4 H4N Br2 4_575 1.00 2.95 3.572(3) 121.0 yes
    C6 H6A Br1 3_566 0.99 3.02 3.944(4) 156.7 yes
    C7 H7A Br1 3_566 0.99 3.02 3.978(4) 163.0 yes
    C15 H15A Br2 4_575 0.99 2.86 3.503(4) 123.0 yes
    C15 H15B Br2 3_666 0.99 3.09 3.973(4) 149.2 yes
_shelx_space_group_comment
;
The symmetry employed for this shelxl refinement is uniquely defined
by the following loop, which should always be used as a source of
symmetry information in preference to the above space-group names.
They are only intended as comments.
;
_shelx_estimated_absorpt_T_min     0.063
_shelx_estimated_absorpt_T_max     0.112
_shelx_hkl_file
;
   1   0   0 4443.66  119.39
   1   0   0 4869.51  118.79
   1   0   0 4405.46  118.69
   1   0   0 4532.35  119.09
  -1   0   0 4542.95  118.59
   2   0   0 1985.40   53.29
   2   0   0 2054.39   53.19
   2   0   0 2055.09   54.59
  -2   0   0 1990.50   53.19
   3   0   0 2409.76   63.29
   3   0   0 2332.07   64.99
   3   0   0 2361.56   63.39
   3   0   0 2487.15   63.99
   4   0   0 6148.39  157.38
   4   0   0 5905.91  156.68
   4   0   0 5984.20  156.38
   4   0   0 5893.91  158.38
   5   0   0  521.55   17.30
   5   0   0  523.05   15.20
   5   0   0  520.15   15.60
   6   0   0 4242.08  112.59
   6   0   0 4301.17  113.99
   6   0   0 4236.28  113.19
   6   0   0 4316.87  115.09
   7   0   0 3005.00   79.99
   7   0   0 3113.09   82.59
   7   0   0 3008.10   80.79
   7   0   0 2907.11   81.39
   8   0   0  286.17   11.90
  -8   0   0  266.77    9.20
   8   0   0  279.67   11.00
   8   0   0  270.27   10.30
   8   0   0  262.57    9.40
  -8   0   0  275.27    9.80
   9   0   0   17.90    4.00
  -9   0   0   16.80    3.10
   9   0   0   16.80    3.70
   9   0   0   15.90    2.60
  10   0   0 1436.76   40.90
  10   0   0 1530.95   43.60
 -10   0   0 1468.35   41.60
  10   0   0 1464.65   43.10
  11   0   0  930.11   27.80
 -11   0   0  974.80   29.10
  11   0   0  987.10   30.40
  11   0   0  951.60   30.10
  12   0   0  643.14   20.20
 -12   0   0  673.63   21.80
  12   0   0  661.03   22.80
  12   0   0  664.83   22.70
  13   0   0 1678.23   49.70
 -13   0   0 1708.03   48.70
  13   0   0 1640.04   46.60
 -14   0   0  623.14   21.80
  14   0   0  577.54   19.10
  14   0   0  637.64   22.70
  15   0   0   60.89    7.50
   0  -1   0    1.40    0.40
   0  -1   0    2.10    0.60
   0  -1   0    2.20    0.30
   0  -1   0    0.80    0.40
   0   1   0    1.50    0.40
   0   1   0    1.00    0.40
   0   1   0    3.20    0.30
   0   1   0    1.80    0.70
   0   1   0    5.50    0.70
   1  -1   0   40.60    1.40
  -1  -1   0   36.70    1.70
   1  -1   0   35.50    1.80
   1  -1   0   36.10    1.80
   1  -1   0   35.60    1.60
   1  -1   0   48.60    2.20
  -1   1   0   41.80    1.60
   1   1   0   35.50    1.70
   1   1   0   40.00    2.30
   1   1   0   33.60    1.60
  -1   1   0   33.00    2.10
   1   1   0   37.00    2.00
  -1   1   0   38.00    1.80
   2  -1   0  114.69    4.60
   2  -1   0  121.79    4.50
   2  -1   0  116.99    3.50
   2  -1   0  125.59    4.30
   2  -1   0  126.79    4.20
   2   1   0  115.29    3.90
  -2   1   0  130.19    3.70
  -2   1   0  117.49    4.50
   2   1   0  121.59    3.80
  -2   1   0  115.49    4.70
   2   1   0  120.99    3.90
   2   1   0  116.49    5.50
   3  -1   0  623.74   18.10
   3  -1   0  643.34   18.70
   3  -1   0  651.23   18.70
   3  -1   0  657.73   18.20
   3   1   0  609.24   20.10
   3   1   0  624.64   17.50
   3   1   0  646.64   17.60
   3   1   0  641.74   18.30
  -3   1   0  636.44   17.20
   3   1   0  625.54   17.10
  -3   1   0  653.03   18.20
  -3   1   0  630.84   18.20
   4  -1   0   15.00    2.90
   4  -1   0   24.00    2.40
   4  -1   0   17.80    2.20
   4  -1   0   21.30    2.80
   4   1   0   17.10    3.50
  -4   1   0   18.90    2.30
   4   1   0   16.50    2.30
   4   1   0   16.90    1.50
   4   1   0   19.80    1.90
   4   1   0   15.00    1.70
  -4   1   0   15.90    1.60
   5  -1   0   19.90    2.50
   5  -1   0   16.70    2.80
   5  -1   0   16.50    2.90
   5  -1   0   14.00    2.80
   5   1   0   16.70    2.20
   5   1   0   17.90    2.10
   5   1   0   12.70    2.40
   5   1   0   18.10    3.50
  -5   1   0   18.80    1.90
  -5   1   0   19.10    2.40
   6  -1   0  687.83   20.70
   6  -1   0  702.03   21.90
   6  -1   0  678.93   21.50
   6  -1   0  715.63   21.80
   6   1   0  707.43   23.00
   6   1   0  707.33   20.50
   6   1   0  689.83   20.30
  -6   1   0  687.43   19.70
  -6   1   0  717.23   20.50
   6   1   0  717.23   22.00
   7  -1   0 1409.76   42.00
   7  -1   0 1444.46   40.90
   7  -1   0 1486.75   42.00
   7  -1   0 1455.05   42.40
  -7   1   0 1519.45   41.00
  -7   1   0 1463.85   40.00
   7   1   0 1443.66   40.50
   7   1   0 1489.05   40.90
   7   1   0 1543.35   42.50
   7   1   0 1537.55   43.50
   8  -1   0   42.30    4.30
   8  -1   0   26.00    4.00
   8  -1   0   20.80    3.70
   8  -1   0   25.70    3.10
  -8   1   0   25.70    3.50
   8   1   0   27.30    3.00
   8   1   0   28.50    3.30
   8   1   0   26.40    4.50
  -8   1   0   29.90    3.10
   8   1   0   29.10    4.20
   9  -1   0  107.29    7.10
   9  -1   0  118.59    7.40
  -9  -1   0  107.69    6.10
   9  -1   0  101.09    5.70
   9   1   0  111.79    7.90
   9   1   0  112.39    6.30
   9   1   0   98.99    5.40
   9   1   0  106.69    7.20
  -9   1   0  107.19    6.50
 -10  -1   0   60.29    5.30
  10  -1   0   48.50    5.40
  10  -1   0   66.29    6.10
  10  -1   0   69.59    5.10
  10   1   0   61.79    4.70
  10   1   0   59.39    6.00
 -10   1   0   68.09    5.90
  10   1   0   65.29    6.50
 -11  -1   0  271.07   11.30
  11  -1   0  269.87   12.30
  11  -1   0  291.47   12.30
  11  -1   0  271.57   10.30
  11   1   0  271.27   12.70
  11   1   0  261.97   10.00
 -11   1   0  263.17   11.40
  11   1   0  266.77   12.30
  12  -1   0   32.10    5.10
  12  -1   0   25.70    3.60
 -12  -1   0   32.70    5.20
 -12   1   0   26.50    4.70
  12   1   0   29.10    3.60
  12   1   0   19.10    4.50
  12   1   0   37.80    5.50
  13  -1   0  751.32   23.50
 -13  -1   0  801.62   25.50
  13  -1   0  791.72   26.40
 -13   1   0  766.62   25.40
  13   1   0  777.32   26.30
  13   1   0  748.73   23.30
  13   1   0  800.92   26.60
  14  -1   0  233.28   12.60
 -14  -1   0  222.58   12.00
  14  -1   0  229.78    9.80
  14   1   0  239.78   12.80
 -14   1   0  236.18   12.40
  14   1   0  213.18    9.30
  15  -1   0   11.80    5.50
  15   1   0    6.60    4.80
   0  -2   0  165.18    4.80
   0  -2   0  166.98    5.40
   0  -2   0  165.88    5.30
   0   2   0  166.78    5.20
   0   2   0  166.88    5.90
  -1  -2   0   12.80    1.20
   1  -2   0    7.80    1.30
  -1  -2   0    8.80    1.20
  -1  -2   0   10.60    1.50
   1  -2   0    7.10    1.20
   1  -2   0    7.70    1.20
  -1  -2   0    8.50    1.20
  -1   2   0    6.50    1.60
   1   2   0    6.90    1.00
   1   2   0    5.80    1.00
   1   2   0    5.10    1.30
  -1   2   0    7.50    0.80
  -1   2   0   11.90    2.00
   1   2   0    7.60    1.70
  -1   2   0    5.50    1.00
   2  -2   0  128.79    3.80
  -2  -2   0  108.29    4.40
   2  -2   0  107.39    4.20
   2  -2   0  112.19    5.10
   2  -2   0  111.49    4.70
   2  -2   0  115.89    5.40
  -2   2   0  111.49    4.60
   2   2   0  105.49    4.40
   2   2   0  103.49    4.20
   2   2   0  124.69    5.30
   3  -2   0  672.93   18.80
   3  -2   0  664.33   18.20
   3  -2   0  657.23   19.40
   3  -2   0  618.54   19.30
   3  -2   0  657.03   17.80
   3   2   0  647.94   20.90
   3   2   0  685.53   18.50
  -3   2   0  659.03   19.90
   3   2   0  640.34   18.50
  -3   2   0  657.53   19.20
   3   2   0  650.73   19.00
   3   2   0  710.93   18.80
   4  -2   0   62.79    3.90
   4  -2   0   76.39    4.10
   4  -2   0   57.09    4.50
   4  -2   0   68.09    4.40
   4   2   0   58.69    5.80
   4   2   0   61.39    3.20
  -4   2   0   71.49    4.70
   4   2   0   61.09    3.90
   4   2   0   70.99    3.50
   4   2   0   60.99    2.80
  -4   2   0   62.59    4.10
   5  -2   0   17.40    3.10
   5  -2   0    9.20    2.30
   5  -2   0   20.20    2.90
   5  -2   0   10.60    2.40
  -5   2   0    8.60    1.60
   5   2   0    8.10    1.60
  -5   2   0    7.50    2.10
   5   2   0   10.30    1.40
   5   2   0   14.90    2.00
   5   2   0    8.90    3.50
  -5   2   0   10.90    2.50
   5   2   0    7.80    2.10
   6  -2   0 2003.70   56.19
   6  -2   0 2014.40   56.39
   6  -2   0 2033.50   57.59
   6  -2   0 2100.69   56.09
   6   2   0 2059.69   58.59
   6   2   0 2089.39   55.09
  -6   2   0 2053.39   54.59
   6   2   0 1975.90   56.49
   6   2   0 2051.99   54.09
  -6   2   0 2080.09   55.99
   6   2   0 1984.30   54.99
   7  -2   0  755.22   23.60
   7  -2   0  756.32   24.80
   7  -2   0  782.52   23.40
   7  -2   0  746.83   23.80
  -7   2   0  771.52   23.20
   7   2   0  778.72   25.60
   7   2   0  772.02   24.30
   7   2   0  775.52   22.40
   7   2   0  765.52   22.50
  -7   2   0  779.82   22.10
   8  -2   0   14.60    3.40
   8  -2   0   13.50    3.10
   8  -2   0   12.50    3.40
   8  -2   0   23.00    3.90
  -8   2   0   11.00    3.00
   8   2   0   12.50    3.80
   8   2   0   13.90    2.80
   8   2   0   11.30    2.50
   8   2   0   17.80    4.30
   9  -2   0  105.29    6.80
   9  -2   0  104.89    7.60
   9  -2   0  111.59    6.50
   9   2   0   96.89    5.50
   9   2   0   98.79    7.60
   9   2   0  103.99    8.00
   9   2   0  104.09    7.10
  -9   2   0  102.09    6.70
  10  -2   0   85.79    6.50
 -10  -2   0   65.59    5.70
  10  -2   0   70.79    5.60
  10  -2   0   73.59    6.80
  10   2   0   65.39    6.80
  10   2   0   67.09    4.90
  10   2   0   84.09    7.50
 -10   2   0   73.69    6.40
  11  -2   0  189.48   10.50
 -11  -2   0  209.68    9.80
  11  -2   0  205.78    9.00
  11   2   0  196.08    8.20
  11   2   0  188.88   10.30
  11   2   0  194.08   11.10
 -11   2   0  199.08    9.80
 -12  -2   0   26.50    4.80
  12  -2   0   18.30    4.50
  12  -2   0   22.10    3.70
  12   2   0   33.10    5.60
 -12   2   0   37.90    5.30
  12   2   0   32.50    3.80
  12   2   0   33.60    5.70
  13  -2   0    2.60    2.80
  13  -2   0    0.60    3.70
 -13  -2   0   -2.70    3.90
  13   2   0    4.70    4.20
 -13   2   0    3.20    3.90
  13   2   0    0.20    2.40
  13   2   0    3.10    4.20
  14  -2   0   23.70    5.70
  14  -2   0   25.10    4.00
 -14  -2   0   18.10    5.50
  14   2   0   22.10    3.50
 -14   2   0   24.80    5.60
  14   2   0   29.30    6.00
  14   2   0   25.40    5.40
   0  -3   0    4.90    0.90
   0  -3   0    4.60    1.40
   0  -3   0    3.70    1.40
   0   3   0    6.00    1.30
   0   3   0    1.00    1.00
   0   3   0    2.00    1.90
   0   3   0    3.50    1.80
  -1  -3   0  124.99    4.90
   1  -3   0  127.59    4.70
  -1  -3   0  115.39    4.70
  -1  -3   0  124.89    4.10
   1  -3   0  126.29    5.30
   1  -3   0  125.29    4.70
   1  -3   0  120.39    5.00
   1   3   0  120.79    5.10
  -1   3   0  121.29    4.20
   1   3   0  125.49    4.80
  -1   3   0  127.49    5.00
  -1   3   0  105.99    5.90
   1   3   0  123.19    6.00
   1   3   0  122.29    4.90
   1   3   0  119.29    4.70
  -1   3   0  118.99    6.60
   2  -3   0   37.80    3.20
  -2  -3   0   31.70    2.60
   2  -3   0   33.70    2.40
  -2  -3   0   32.90    3.20
   2  -3   0   39.00    3.00
   2  -3   0   43.80    3.60
  -2  -3   0   35.80    3.00
   2   3   0   43.20    2.90
  -2   3   0   40.50    4.30
  -2   3   0   42.10    4.60
   2   3   0   42.50    3.70
  -2   3   0   39.00    3.00
   2   3   0   34.60    2.70
   2   3   0   33.60    3.40
  -3  -3   0  503.85   14.30
   3  -3   0  500.75   15.60
   3  -3   0  498.45   15.00
   3  -3   0  501.45   14.20
  -3  -3   0  537.65   15.20
   3   3   0  470.05   16.80
   3   3   0  503.05   16.00
  -3   3   0  514.45   15.60
  -3   3   0  494.45   16.90
   3   3   0  532.45   15.40
   3   3   0  486.15   14.90
   4  -3   0 2010.50   54.29
   4  -3   0 2026.20   53.29
   4  -3   0 2039.60   55.09
   4  -3   0 1921.11   55.29
   4  -3   0 2051.59   53.09
  -4   3   0 1995.80   55.79
   4   3   0 1927.51   56.99
   4   3   0 2025.70   54.19
   4   3   0 2052.79   54.59
  -4   3   0 1965.10   54.79
   4   3   0 2070.49   53.99
   5  -3   0    3.70    2.10
   5  -3   0    2.70    1.70
   5  -3   0    5.60    2.40
   5  -3   0    4.00    2.50
   5   3   0    4.30    1.50
   5   3   0    5.00    2.10
   5   3   0    7.20    1.70
  -5   3   0    5.50    2.60
  -5   3   0    5.10    2.30
   5   3   0    2.60    1.70
   5   3   0    3.20    3.40
   6  -3   0  195.98    9.70
   6  -3   0  218.08    9.10
   6  -3   0  196.78    8.40
   6  -3   0  200.58    8.60
   6   3   0  186.98   11.00
   6   3   0  217.28    6.90
  -6   3   0  201.38    9.00
   6   3   0  204.68    7.50
   6   3   0  203.38    7.90
  -6   3   0  201.08    8.70
   7  -3   0   50.89    4.90
   7  -3   0   57.19    5.30
   7  -3   0   68.49    6.60
   7  -3   0   52.09    4.70
   7   3   0   63.69    4.20
   7   3   0   54.99    3.30
   7   3   0   56.49    6.30
   7   3   0   56.59    5.50
  -7   3   0   57.69    5.10
   7   3   0   59.29    4.40
   8  -3   0  316.37   12.80
   8  -3   0  328.47   12.90
   8  -3   0  338.37   12.30
   8   3   0  315.47   11.70
   8   3   0  347.17   14.90
  -8   3   0  318.77   12.70
  -8   3   0  375.26   14.50
   8   3   0  346.97   13.80
   8   3   0  347.77   11.80
  -9  -3   0    2.30    3.30
   9  -3   0   -0.80    3.40
   9  -3   0    1.90    2.60
   9  -3   0    2.50    3.10
   9   3   0    7.20    4.00
  -9   3   0    1.20    3.40
  -9   3   0    1.70    3.10
   9   3   0   -0.80    2.10
   9   3   0    6.00    3.90
 -10  -3   0  274.87   11.80
  10  -3   0  270.67   13.00
  10  -3   0  285.47   11.90
  10   3   0  292.67   13.60
  10   3   0  301.17   13.90
 -10   3   0  287.87   12.10
 -10   3   0  286.17   12.70
  10   3   0  274.47   10.80
  11  -3   0   50.59    6.40
  11  -3   0   52.59    5.30
 -11  -3   0   36.10    5.20
  11   3   0   37.60    6.00
 -11   3   0   45.10    5.50
  11   3   0   41.30    4.30
  11   3   0   50.89    6.70
  12  -3   0    3.90    4.40
  12  -3   0    3.10    3.10
 -12  -3   0   -3.80    4.00
 -12   3   0    5.70    4.00
  12   3   0    1.50    4.20
  12   3   0    3.40    4.10
  12   3   0    2.50    2.40
 -13  -3   0    4.20    4.50
  13  -3   0    4.90    3.30
  13  -3   0    0.20    4.30
  13   3   0   21.50    5.40
  13   3   0    3.30    4.50
  13   3   0    1.50    2.60
 -13   3   0    6.70    4.40
 -14  -3   0  170.28   11.20
  14  -3   0  195.48   11.90
  14  -3   0  177.98    9.30
  14   3   0  161.08    8.30
  14   3   0  181.38   12.00
 -14   3   0  191.08   11.40
  14   3   0  194.38   11.70
   0  -4   0 2597.94   69.69
   0  -4   0 2619.94   68.49
   0  -4   0 2646.14   69.49
   0   4   0 2534.85   71.69
   0   4   0 2680.43   69.39
   0   4   0 2567.34   70.59
   1  -4   0 2090.39   56.39
   1  -4   0 2128.09   56.29
  -1  -4   0 2091.99   56.49
  -1  -4   0 2246.08   55.49
  -1  -4   0 2163.98   56.79
   1  -4   0 2090.89   56.89
   1  -4   0 2062.59   57.09
   1   4   0 2041.40   58.39
   1   4   0 2095.79   56.79
  -1   4   0 2138.19   55.89
  -1   4   0 2067.39   58.19
   1   4   0 2129.89   56.99
  -1   4   0 2076.49   59.19
   1   4   0 2069.29   56.89
  -1   4   0 2109.29   56.89
   2  -4   0  845.52   23.70
  -2  -4   0  834.72   22.60
   2  -4   0  829.82   23.80
  -2  -4   0  789.12   23.00
  -2  -4   0  822.62   23.60
   2  -4   0  848.62   24.00
   2  -4   0  855.61   23.00
   2   4   0  775.72   23.30
   2   4   0  818.82   24.40
  -2   4   0  764.62   25.10
   2   4   0  795.82   23.50
  -2   4   0  841.22   23.80
   2   4   0  816.52   25.10
   3  -4   0 9091.79  244.08
   3  -4   0 9522.85  243.78
  -3  -4   0 9562.24  242.88
  -3  -4   0 9999.00  244.38
  -3  -4   0 9064.89  243.68
   3   4   0 9370.26  245.28
  -3   4   0 8997.40  246.88
   3   4   0 9422.76  243.68
   3   4   0 9055.59  243.88
   3   4   0 9416.86  245.68
  -3   4   0 8926.01  245.98
  -3   4   0 9310.87  244.08
  -4  -4   0 3861.61   95.29
  -4  -4   0 3604.64   94.29
   4  -4   0 3491.45   95.99
   4  -4   0 3567.14   95.19
   4  -4   0 3583.84   93.99
   4   4   0 3554.84   95.09
   4   4   0 3493.85   97.89
  -4   4   0 3563.14   95.89
   4   4   0 3567.24   95.49
  -4   4   0 3560.74   97.19
   4   4   0 3605.74   96.19
  -4   4   0 3413.66   98.79
  -5  -4   0   41.60    3.60
   5  -4   0   36.90    2.90
  -5  -4   0   37.20    3.50
   5  -4   0   36.10    4.20
   5  -4   0   32.00    3.70
   5   4   0   34.20    3.40
  -5   4   0   37.10    6.20
  -5   4   0   39.00    4.00
   5   4   0   35.70    3.30
   5   4   0   27.00    5.00
  -5   4   0   32.10    4.40
   5   4   0   50.99    4.10
   6  -4   0 2013.70   55.49
  -6  -4   0 2253.87   55.59
   6  -4   0 2047.70   57.99
   6  -4   0 2042.20   56.59
   6  -4   0 2043.50   57.19
  -6   4   0 2025.20   56.89
   6   4   0 2068.89   56.49
   6   4   0 2056.59   55.19
  -6   4   0 2002.40   57.59
   6   4   0 2163.38   55.69
  -6   4   0 1880.01   59.59
   6   4   0 1961.20   60.39
   7  -4   0 3794.82  104.89
   7  -4   0 3808.72  104.39
   7  -4   0 3593.34  103.59
  -7   4   0 3788.72  107.09
   7   4   0 4043.90  102.39
   7   4   0 3890.31  104.19
   7   4   0 4112.99  103.29
  -7   4   0 3964.30  105.19
   7   4   0 3898.21  107.89
   8  -4   0  638.54   21.50
   8  -4   0  630.34   20.20
   8  -4   0  634.24   21.60
   8   4   0  633.94   20.70
  -8   4   0  657.63   21.70
  -8   4   0  686.43   23.70
   8   4   0  671.63   22.30
   8   4   0  688.33   20.10
   8   4   0  646.24   23.80
   9  -4   0 1689.03   49.60
  -9  -4   0 1692.23   49.00
   9  -4   0 1714.83   49.99
  -9   4   0 1792.52   51.19
   9   4   0 1751.72   50.79
  -9   4   0 1734.33   49.70
   9   4   0 1789.92   52.09
   9   4   0 1655.63   48.70
 -10  -4   0 2733.63   76.29
  10  -4   0 2748.12   77.79
  10  -4   0 2733.23   76.89
 -10   4   0 2791.52   77.09
 -10   4   0 2903.91   78.29
  10   4   0 2700.03   76.29
  10   4   0 2772.42   78.99
  10   4   0 2802.52   78.69
 -11  -4   0  771.52   25.10
  11  -4   0  744.13   25.10
  11  -4   0  792.62   26.90
  11   4   0  815.72   27.80
  11   4   0  747.13   24.30
  11   4   0  799.02   27.30
 -11   4   0  781.12   25.60
  12  -4   0    7.70    4.90
  12  -4   0    4.70    3.80
 -12  -4   0    8.30    4.60
 -12   4   0    2.40    4.00
  12   4   0    4.70    2.90
  12   4   0   10.70    4.70
  12   4   0    8.70    5.40
  13  -4   0  470.85   17.30
 -13  -4   0  449.95   17.90
  13  -4   0  477.05   19.50
  13   4   0  478.65   16.50
  13   4   0  476.35   19.40
  13   4   0  492.05   20.10
 -13   4   0  490.15   18.90
 -14  -4   0  482.55   18.90
  14  -4   0  507.15   18.00
  14  -4   0  508.95   20.50
 -14   4   0  505.25   19.70
  14   4   0  512.05   21.00
  14   4   0  483.05   17.00
  14   4   0  510.25   20.40
   0  -5   0    3.60    2.00
   0  -5   0    4.90    2.10
   0  -5   0   10.40    1.50
   0   5   0    6.30    1.70
   0   5   0    6.10    2.30
   0   5   0    4.80    2.90
   1  -5   0   65.19    4.70
  -1  -5   0   67.19    2.90
   1  -5   0   71.59    5.00
  -1  -5   0   68.39    4.60
  -1  -5   0   70.69    4.70
   1  -5   0   67.29    3.90
   1  -5   0   64.29    4.20
  -1   5   0   63.19    5.40
  -1   5   0   70.89    4.40
   1   5   0   64.19    4.30
   1   5   0   67.29    4.30
   1   5   0   72.49    4.60
  -1   5   0   73.89    3.60
  -1   5   0   74.89    6.80
   2  -5   0   54.19    3.80
  -2  -5   0   59.09    4.30
   2  -5   0   56.69    4.60
  -2  -5   0   62.09    4.50
   2  -5   0   50.59    4.40
  -2  -5   0   55.19    3.10
   2  -5   0   55.89    4.50
   2   5   0   60.29    4.20
   2   5   0   52.09    5.10
  -2   5   0   38.00    4.60
   2   5   0   52.69    3.80
  -2   5   0   49.00    5.90
   2   5   0   52.59    4.70
  -2   5   0   53.09    4.10
  -3  -5   0  349.67   10.80
   3  -5   0  335.07   10.80
  -3  -5   0  340.87   11.10
   3  -5   0  338.47   11.90
   3  -5   0  350.16   12.20
  -3  -5   0  321.37   11.70
  -3   5   0  342.97   12.00
   3   5   0  336.57   13.30
   3   5   0  330.57   11.80
  -3   5   0  325.77   13.90
  -3   5   0  339.77   15.10
   3   5   0  331.67   11.60
  -4  -5   0   -0.30    2.50
   4  -5   0    0.30    2.30
  -4  -5   0    2.90    2.00
   4  -5   0    7.10    2.70
   4  -5   0    4.80    1.70
   4   5   0    3.20    2.10
  -4   5   0    5.90    3.50
  -4   5   0    2.60    2.20
  -4   5   0    8.00    4.20
   4   5   0    0.30    2.70
   4   5   0    3.80    1.80
   4   5   0    1.20    3.00
   5  -5   0   52.69    3.20
   5  -5   0   36.60    2.70
   5  -5   0   40.50    4.00
  -5  -5   0   48.00    4.40
   5  -5   0   53.39    5.10
  -5  -5   0   41.40    3.60
  -5   5   0   45.60    5.70
   5   5   0   48.70    4.60
   5   5   0   36.40    3.40
  -5   5   0   41.90    4.30
   5   5   0   40.40    5.70
   5   5   0   46.10    5.00
  -5   5   0   43.90    6.80
   6  -5   0  220.68    9.50
   6  -5   0  205.98    7.80
   6  -5   0  230.18   10.60
  -6  -5   0  233.28    8.80
  -6  -5   0  256.47    9.40
  -6   5   0  223.88   11.00
  -6   5   0  238.78   10.10
   6   5   0  219.58    8.80
   6   5   0  248.58    9.50
   6   5   0  213.18   12.80
  -6   5   0  215.88   13.40
   6   5   0  233.18    9.70
   7  -5   0   54.99    4.50
   7  -5   0   58.49    5.60
  -7  -5   0   60.89    5.20
   7  -5   0   63.39    6.10
  -7   5   0   46.30    5.60
   7   5   0   62.49    4.60
   7   5   0   85.09    5.70
   7   5   0   64.99    4.90
  -7   5   0   56.69    7.60
   7   5   0   56.49    7.80
   8  -5   0    2.50    3.40
   8  -5   0    3.80    3.50
  -8  -5   0    3.20    2.80
  -8   5   0    2.40    4.30
  -8   5   0   -1.20    3.10
   8   5   0    7.80    4.60
   8   5   0    5.60    2.70
   9  -5   0  688.63   23.00
  -9  -5   0  679.33   21.40
   9  -5   0  666.83   23.10
  -9   5   0  718.53   25.00
   9   5   0  650.43   21.90
  -9   5   0  681.43   23.20
   9   5   0  663.73   24.90
  10  -5   0 1696.43   49.80
  10  -5   0 1711.43   50.09
 -10  -5   0 1654.33   48.20
 -10   5   0 1772.52   51.39
  10   5   0 1706.63   51.59
  10   5   0 1681.43   48.80
 -10   5   0 1673.53   49.70
  11  -5   0  220.48   11.90
  11  -5   0  210.28   12.50
 -11  -5   0  222.88   11.20
  11   5   0  245.38   13.20
 -11   5   0  228.58   11.90
  11   5   0  247.58   10.80
 -12  -5   0  169.98   10.00
  12  -5   0  165.18   10.30
  12  -5   0  161.88   11.70
  12   5   0  170.38   11.50
 -12   5   0  170.88   10.70
  12   5   0  165.08    8.80
 -13  -5   0  524.95   19.30
  13  -5   0  526.85   21.40
  13  -5   0  541.75   19.70
 -13   5   0  537.25   20.70
  13   5   0  546.15   21.40
  13   5   0  528.85   18.00
 -14  -5   0  554.84   20.10
  14  -5   0  554.34   22.20
  14  -5   0  550.84   19.80
  14   5   0  520.65   18.00
  14   5   0  556.34   22.10
 -14   5   0  546.05   21.30
   0  -6   0  226.18    7.40
   0  -6   0  214.88    8.90
   0  -6   0  232.18    9.30
   0   6   0  238.68   11.50
   0   6   0  218.38    9.60
   0   6   0  220.88    8.90
   0   6   0  216.38    8.20
  -1  -6   0  163.98    7.60
   1  -6   0  163.98    7.10
   1  -6   0  165.98    7.60
   1  -6   0  154.38    6.50
  -1  -6   0  164.78    7.40
   1  -6   0  160.98    8.40
  -1  -6   0  157.78    5.30
  -1   6   0  151.78    8.40
   1   6   0  152.78    9.20
   1   6   0  153.58    7.20
   1   6   0  149.88    7.10
  -1   6   0  161.98    6.30
   1   6   0  166.68    7.50
  -1   6   0  149.49    7.20
  -2  -6   0  170.38    5.70
   2  -6   0  151.78    8.10
   2  -6   0  148.09    6.80
  -2  -6   0  158.98    7.50
   2  -6   0  170.78    7.60
   2  -6   0  167.78    7.90
  -2  -6   0  154.18    7.50
   2   6   0  163.08    6.70
  -2   6   0  159.68    6.10
   2   6   0  153.18    7.30
   2   6   0  158.38    9.30
   2   6   0  151.68    7.90
  -3  -6   0  996.30   26.70
  -3  -6   0  920.11   27.70
  -3  -6   0  960.20   28.50
   3  -6   0  963.40   28.90
   3  -6   0  973.00   27.50
   3  -6   0  943.31   28.50
   3   6   0  987.40   28.40
   3   6   0  943.01   28.50
  -3   6   0  955.30   31.00
  -3   6   0  968.70   32.60
   3   6   0  961.50   29.80
  -3   6   0  973.10   28.70
   3   6   0  958.70   30.50
  -4  -6   0  667.03   19.80
   4  -6   0  609.24   21.10
  -4  -6   0  674.03   20.90
   4  -6   0  645.34   20.60
  -4  -6   0  673.53   19.50
  -4   6   0  678.73   21.20
   4   6   0  681.03   23.00
   4   6   0  644.34   20.90
  -4   6   0  667.13   23.40
   4   6   0  648.74   20.30
   4   6   0  642.84   22.50
  -4   6   0  634.04   25.00
   5  -6   0   17.50    4.00
   5  -6   0   21.70    2.60
  -5  -6   0   20.50    3.20
   5  -6   0   24.90    4.10
  -5  -6   0   23.90    3.90
   5   6   0   26.40    3.80
  -5   6   0   13.30    3.30
  -5   6   0   26.30    5.10
   5   6   0   24.60    5.20
  -5   6   0   25.80    6.30
   5   6   0   25.90    3.20
   5   6   0   35.00    4.80
  -6  -6   0  133.19    7.00
   6  -6   0  134.79    8.80
   6  -6   0  135.49    7.60
   6  -6   0  136.39    5.50
  -6   6   0  145.79    8.30
   6   6   0  148.29    8.60
   6   6   0  133.59   10.40
  -6   6   0  137.59    9.30
   6   6   0  150.48    8.10
  -6   6   0  130.69   12.00
  -7  -6   0  440.66   14.90
   7  -6   0  450.45   16.40
   7  -6   0  449.46   17.10
   7   6   0  461.25   20.00
   7   6   0  440.96   16.10
   7   6   0  478.65   15.80
  -7   6   0  436.16   17.50
  -7   6   0  433.06   19.90
   8  -6   0   11.10    4.20
  -8  -6   0   12.90    3.60
   8  -6   0   19.00    4.80
   8   6   0   11.90    3.30
  -8   6   0   17.10    5.80
   8   6   0   24.50    6.00
  -8   6   0    8.00    4.00
  -9  -6   0  131.39    7.90
   9  -6   0  129.29    9.10
   9  -6   0  123.09    9.20
   9   6   0  114.99    7.70
  -9   6   0  135.69   11.30
   9   6   0  123.59   10.20
  -9   6   0  130.99    9.40
 -10  -6   0  377.06   14.50
  10  -6   0  400.96   16.50
  10  -6   0  384.56   16.20
 -10   6   0  381.46   16.20
  10   6   0  373.46   14.80
 -10   6   0  389.26   18.10
  10   6   0  392.76   17.80
  11  -6   0  255.27   13.40
  11  -6   0  269.37   13.40
 -11  -6   0  255.57   12.10
  11   6   0  294.27   12.20
 -11   6   0  247.08   13.00
  11   6   0  278.37   14.60
 -12  -6   0   28.30    5.80
  12  -6   0   47.90    6.60
  12  -6   0   36.80    7.20
  12   6   0   37.50    4.80
 -12   6   0   37.50    6.20
  12   6   0   54.09    7.40
  13  -6   0   11.40    6.20
  13  -6   0   19.90    5.40
 -13  -6   0   14.30    5.40
 -13   6   0   13.00    5.30
  13   6   0   22.00    6.00
  13   6   0   19.10    3.90
   0  -7   0   -0.10    2.70
   0  -7   0    3.90    1.80
   0  -7   0   15.80    3.30
   0   7   0   -0.70    3.40
   0   7   0    4.90    2.70
   0   7   0    3.10    2.00
   0   7   0    1.50    2.20
  -1  -7   0   56.59    3.20
  -1  -7   0   65.79    5.30
   1  -7   0   62.49    5.30
   1  -7   0   51.29    5.00
   1  -7   0   57.69    6.10
   1  -7   0   57.39    4.50
  -1  -7   0   53.59    4.70
  -1   7   0   54.19    7.30
  -1   7   0   65.29    6.70
   1   7   0   60.79    6.90
   1   7   0   62.49    5.10
  -1   7   0   60.69    5.10
  -1   7   0   57.89    4.10
   1   7   0   62.39    4.90
   2  -7   0  414.06   14.40
  -2  -7   0  394.06   14.40
  -2  -7   0  410.96   11.90
   2  -7   0  395.96   14.80
  -2  -7   0  417.66   14.70
   2  -7   0  405.36   15.30
   2  -7   0  402.76   13.80
  -2   7   0  430.36   14.70
   2   7   0  414.16   14.90
  -2   7   0  413.26   12.90
   2   7   0  433.66   13.70
  -2   7   0  409.06   16.40
   2   7   0  402.26   16.80
   2   7   0  404.36   14.60
  -3  -7   0  360.56   13.40
  -3  -7   0  329.77   12.80
   3  -7   0  343.37   12.20
   3  -7   0  341.87   13.60
  -3  -7   0  363.36   10.80
   3  -7   0  349.27   13.60
   3   7   0  369.46   13.50
   3   7   0  340.27   14.20
  -3   7   0  333.87   15.30
   3   7   0  339.17   12.80
   3   7   0  367.16   15.50
  -3   7   0  360.46   13.40
  -3   7   0  359.76   17.30
   4  -7   0   10.20    3.70
   4  -7   0    4.30    3.30
  -4  -7   0    8.50    3.30
  -4  -7   0   13.10    2.60
   4  -7   0   12.40    2.90
   4   7   0    8.40    3.90
  -4   7   0    2.40    4.10
  -4   7   0    4.50    3.00
  -4   7   0    5.30    5.30
   4   7   0    8.10    4.00
   4   7   0    8.40    3.00
   5  -7   0  127.29    8.20
   5  -7   0  128.49    8.80
  -5  -7   0  126.69    7.20
  -5  -7   0  152.68    7.20
   5   7   0  120.99    9.60
   5   7   0  159.68    9.50
  -5   7   0  122.39    8.10
  -5   7   0  135.99   12.40
  -5   7   0  127.99    9.80
   5   7   0  126.29    7.80
   6  -7   0   34.70    5.10
  -6  -7   0   35.00    5.00
  -6  -7   0   38.30    4.30
   6  -7   0   32.40    5.10
   6   7   0   41.60    6.90
  -6   7   0   35.10    7.90
   6   7   0   33.50    4.70
  -6   7   0   38.80    6.10
   6   7   0   46.40    5.90
  -7  -7   0  138.99    7.60
   7  -7   0  141.69    9.00
   7  -7   0  143.39    9.70
   7   7   0  124.29    8.40
   7   7   0  134.89   11.70
  -7   7   0  136.39   12.40
  -7   7   0  130.09    9.90
   7   7   0  148.49    9.10
   8  -7   0   35.10    5.60
  -8  -7   0   43.50    5.00
   8  -7   0   52.59    6.50
  -8   7   0   40.60    7.80
  -8   7   0   57.29    7.30
   8   7   0   41.00    5.40
   8   7   0   44.70    7.80
   9  -7   0  162.68   10.60
  -9  -7   0  175.08    9.40
   9  -7   0  165.78   11.00
  -9   7   0  166.38   13.10
   9   7   0  171.28    9.60
  -9   7   0  159.48   10.80
   9   7   0  173.48   12.60
 -10  -7   0  209.38   10.50
  10  -7   0  179.38   11.40
  10  -7   0  185.78   11.90
  10   7   0  193.78   13.00
  10   7   0  178.38   10.20
 -10   7   0  192.98   13.90
 -10   7   0  199.88   11.80
  11  -7   0  179.38   11.90
 -11  -7   0  174.18   10.40
  11  -7   0  162.58   11.70
  11   7   0  169.68   10.10
  11   7   0  210.48   13.30
 -11   7   0  195.68   11.80
 -11   7   0  188.88   13.30
  12  -7   0    3.90    5.00
  12  -7   0    0.00    5.30
 -12  -7   0    7.90    5.00
 -12   7   0    3.90    4.80
  12   7   0   -1.40    3.20
  12   7   0    4.10    5.10
 -13  -7   0  177.38   11.80
  13  -7   0  153.58   12.90
  13  -7   0  164.18   11.90
  13   7   0  157.38    9.00
 -13   7   0  168.18   12.10
  13   7   0  167.68   12.60
   0  -8   0 2597.74   69.19
   0  -8   0 2616.14   71.59
   0  -8   0 2569.94   71.09
   0   8   0 2499.45   70.29
   0   8   0 2533.45   71.39
   0   8   0 2682.63   72.29
   0   8   0 2619.04   75.29
   1  -8   0  894.61   26.40
   1  -8   0  895.11   27.00
   1  -8   0  866.71   27.70
  -1  -8   0  874.41   24.70
  -1  -8   0  901.01   27.90
   1  -8   0  917.91   29.00
  -1  -8   0  906.31   27.50
   1   8   0  889.71   27.70
  -1   8   0  939.71   29.40
  -1   8   0  929.91   31.80
   1   8   0  864.61   27.10
  -1   8   0  848.72   27.60
   1   8   0  917.01   31.10
  -1   8   0  900.61   26.20
   1   8   0  923.61   27.50
   2  -8   0  227.88   10.90
   2  -8   0  225.28   11.50
  -2  -8   0  230.48   10.60
  -2  -8   0  222.08   10.60
   2  -8   0  242.08    9.90
  -2  -8   0  229.08    7.30
  -2   8   0  225.38   12.00
   2   8   0  227.68   10.50
  -2   8   0  239.78   10.50
   2   8   0  221.88   12.50
  -2   8   0  223.88    8.60
  -2   8   0  230.98   14.20
   2   8   0  237.08   10.70
  -3  -8   0 2690.33   70.59
   3  -8   0 2684.03   74.29
  -3  -8   0 2621.84   73.29
   3  -8   0 2637.84   72.59
   3  -8   0 2589.74   74.09
   3   8   0 2697.93   74.19
   3   8   0 2732.43   76.89
  -3   8   0 2710.43   76.89
   3   8   0 2665.93   74.89
  -3   8   0 2666.03   79.19
  -3   8   0 2705.43   74.19
   4  -8   0 1291.97   37.10
   4  -8   0 1285.17   38.70
  -4  -8   0 1289.17   37.70
   4  -8   0 1336.17   39.50
  -4   8   0 1273.17   41.90
  -4   8   0 1353.56   39.20
   4   8   0 1292.27   38.90
  -4   8   0 1300.47   44.20
   4   8   0 1328.17   41.30
   4   8   0 1284.47   40.30
   5  -8   0  112.69    9.10
   5  -8   0  113.59    8.60
  -5  -8   0  115.29    7.50
  -5   8   0  119.69   10.10
   5   8   0  116.29    8.10
   5   8   0  118.39    9.60
  -5   8   0  130.99   12.70
   5   8   0  118.79    9.50
   6  -8   0 2220.38   62.39
  -6  -8   0 2254.37   60.69
   6  -8   0 2097.19   63.09
   6   8   0 2400.36   63.99
  -6   8   0 2079.49   68.59
   6   8   0 2222.48   65.69
  -6   8   0 2110.29   64.69
   6   8   0 2214.18   62.69
   7  -8   0 3040.20   84.69
   7  -8   0 3001.00   83.99
  -7  -8   0 2933.31   81.79
   7   8   0 2944.11   87.79
  -7   8   0 3021.80   86.19
   7   8   0 3273.07   85.09
   7   8   0 2971.00   84.09
  -7   8   0 3008.20   89.89
   8  -8   0  494.45   20.10
  -8  -8   0  531.45   17.80
   8  -8   0  580.84   20.20
   8   8   0  516.55   23.60
   8   8   0  515.95   19.40
  -8   8   0  504.95   20.90
  -8   8   0  521.65   23.90
  -9  -8   0  676.73   22.00
   9  -8   0  677.83   24.50
   9  -8   0  676.43   24.20
   9   8   0  646.04   26.90
  -9   8   0  691.03   27.80
   9   8   0  660.13   23.40
  -9   8   0  679.23   25.00
  10  -8   0 1197.28   38.30
 -10  -8   0 1213.08   35.90
  10  -8   0 1191.98   38.30
  10   8   0 1194.68   37.30
 -10   8   0 1210.48   38.80
  10   8   0 1165.38   40.40
 -10   8   0 1241.08   41.50
 -11  -8   0  296.17   13.40
  11  -8   0  304.27   15.50
  11  -8   0  268.07   15.00
  11   8   0  288.77   13.70
  11   8   0  294.07   16.30
 -11   8   0  299.57   15.40
 -11   8   0  315.27   17.50
  12  -8   0   14.90    6.00
  12  -8   0   10.80    6.40
 -12  -8   0   12.90    5.60
  12   8   0   12.20    4.20
 -12   8   0   18.10    6.40
  12   8   0   16.40    6.00
   0  -9   0    2.50    3.10
   0  -9   0    8.20    5.40
   0  -9   0    6.20    3.80
   0  -9   0   14.30    4.40
   0   9   0   12.20    5.30
   0   9   0    5.70    3.20
   0   9   0    5.80    2.60
   1  -9   0   20.40    6.00
  -1  -9   0   14.00    4.20
   1  -9   0   12.30    3.90
   1  -9   0   16.60    4.10
  -1   9   0   13.50    5.90
  -1   9   0   16.20    3.00
   1   9   0   14.00    3.70
  -1   9   0   12.60    4.40
  -1   9   0   15.00    3.80
   1   9   0   10.40    5.10
   1   9   0   23.20    3.80
   2  -9   0   41.70    4.80
  -2  -9   0   37.90    5.20
   2  -9   0   51.09    7.00
   2  -9   0   49.30    5.90
  -2   9   0   40.00    4.90
   2   9   0   39.90    6.60
   2   9   0   52.39    5.70
  -2   9   0   39.00    6.00
  -2   9   0   36.60    7.30
  -2   9   0   47.90    4.20
   3  -9   0  328.77   12.30
   3  -9   0  286.57   13.70
   3  -9   0  301.57   13.60
  -3  -9   0  290.17   13.00
  -3   9   0  310.17   15.40
  -3   9   0  305.37   13.30
   3   9   0  309.97   13.40
   3   9   0  299.17   15.30
  -3   9   0  288.47   17.60
   3   9   0  313.77   13.90
   4  -9   0  283.57   13.50
   4  -9   0  299.77   14.00
  -4  -9   0  283.27   12.70
   4   9   0  283.87   14.00
  -4   9   0  285.07   13.10
  -4   9   0  311.37   16.00
  -4   9   0  273.47   17.90
   4   9   0  271.47   12.80
   4   9   0  287.47   15.00
   5  -9   0   40.50    6.50
   5  -9   0   35.10    6.20
  -5  -9   0   44.20    5.70
  -5   9   0   31.00    8.20
  -5   9   0   43.20    6.90
   5   9   0   34.00    5.40
   5   9   0   41.00    6.90
   5   9   0   32.20    6.40
   6  -9   0  277.17   14.40
   6  -9   0  272.27   13.50
  -6  -9   0  278.87   12.00
   6   9   0  269.57   15.50
  -6   9   0  260.57   14.90
   6   9   0  284.97   13.30
  -6   9   0  257.87   18.40
   6   9   0  306.67   14.40
  -7  -9   0  205.18   10.30
   7  -9   0  202.78   11.80
   7  -9   0  214.38   12.80
   7   9   0  195.88   13.80
  -7   9   0  185.48   15.80
   7   9   0  197.38   11.30
  -7   9   0  204.68   13.20
  -8  -9   0   73.09    6.80
   8  -9   0   80.59    8.50
   8  -9   0   93.19    8.60
  -8   9   0  100.19   10.30
   8   9   0   80.09   10.30
   8   9   0   88.19    8.00
  -8   9   0   84.79   11.40
  -9  -9   0   44.30    6.00
   9  -9   0   43.20    7.10
   9  -9   0   47.60    7.50
   9   9   0   50.29    9.00
  -9   9   0   38.50    8.90
   9   9   0   51.89    6.60
  -9   9   0   55.99    7.90
  10  -9   0  369.26   17.60
  10  -9   0  368.46   17.50
 -10  -9   0  381.76   15.30
  10   9   0  385.46   19.20
 -10   9   0  376.76   20.40
  10   9   0  343.97   16.10
 -10   9   0  361.26   17.70
  11  -9   0   77.89    8.90
  11  -9   0   64.59    8.80
 -11  -9   0   64.49    7.30
  11   9   0   64.59    9.20
 -11   9   0   73.69    9.30
  11   9   0   60.99    7.10
 -11   9   0   58.49    9.60
  12  -9   0   54.99    8.10
  12  -9   0   49.20    8.80
  12   9   0   57.59    8.80
   0 -10   0 1270.27   38.10
   0 -10   0 1295.27   40.10
   0  10   0 1224.08   36.90
   0  10   0 1245.38   42.70
   0  10   0 1294.97   38.80
   1 -10   0 1410.26   41.40
   1 -10   0 1444.36   43.50
  -1 -10   0 1405.56   41.80
   1  10   0 1399.16   46.10
   1  10   0 1393.36   41.30
  -1  10   0 1381.56   40.20
   1  10   0 1374.46   42.20
  -1  10   0 1387.06   42.30
  -1  10   0 1487.65   47.50
   2 -10   0    3.70    4.10
   2 -10   0    6.20    4.50
   2 -10   0    1.40    5.60
  -2 -10   0    1.10    4.40
   2  10   0    3.10    4.60
  -2  10   0   -2.80    5.40
   2  10   0   -0.90    3.40
  -2  10   0    2.80    3.30
   2  10   0    1.50    3.40
   3 -10   0 1189.98   37.20
   3 -10   0 1230.08   35.40
   3 -10   0 1187.38   37.40
  -3 -10   0 1148.49   36.00
  -3  10   0 1185.18   36.90
   3  10   0 1182.38   39.80
  -3  10   0 1214.78   42.60
   3  10   0 1135.19   37.00
  -3  10   0 1220.58   39.40
   4 -10   0  520.05   20.40
  -4 -10   0  522.55   19.30
   4 -10   0  541.45   20.70
  -4  10   0  528.45   25.40
   4  10   0  547.35   20.30
   4  10   0  525.95   22.20
   4  10   0  514.55   20.60
  -4  10   0  519.45   22.60
   5 -10   0   15.30    5.90
  -5 -10   0   11.30    5.00
   5 -10   0   11.40    5.80
   5  10   0    6.20    5.00
   5  10   0    9.20    4.40
  -5  10   0   14.50    7.90
  -5  10   0    3.00    5.60
   5  10   0    7.50    5.20
  -6 -10   0   25.30    5.60
   6 -10   0   23.70    5.80
   6 -10   0   28.50    6.60
  -6  10   0   46.90    7.70
   6  10   0   35.10    6.30
   6  10   0   30.00    5.80
   6  10   0   21.00    6.40
  -6  10   0   10.80    7.90
  -7 -10   0  355.96   14.30
   7 -10   0  330.17   16.50
   7 -10   0  296.97   14.80
  -7  10   0  317.67   17.00
   7  10   0  321.47   17.80
  -7  10   0  331.47   21.20
   7  10   0  330.67   15.40
   8 -10   0  253.57   14.60
   8 -10   0  213.58   13.70
  -8 -10   0  261.07   12.30
  -8  10   0  280.37   15.50
   8  10   0  226.28   13.00
  -8  10   0  271.27   18.70
   8  10   0  236.68   16.40
  -9 -10   0   63.29    7.10
   9 -10   0   73.49    8.50
   9 -10   0   65.79    8.70
  -9  10   0   50.99   10.20
   9  10   0   46.90    9.20
   9  10   0   41.10    6.70
  -9  10   0   56.19    8.60
  10 -10   0  125.29   11.00
 -10 -10   0  152.68   10.70
  10 -10   0  127.79   10.80
 -10  10   0  138.79   12.20
 -10  10   0  119.19   13.20
  10  10   0  140.09   12.80
  10  10   0  135.29   10.80
  11 -10   0   34.50    8.20
 -11 -10   0   45.80    7.20
  11 -10   0   42.00    7.50
 -11  10   0   41.80    9.40
  11  10   0   43.90    6.70
  11  10   0   40.90    8.20
 -11  10   0   41.50    7.90
   0 -11   0    7.80    6.70
   0 -11   0    3.80    5.00
   0  11   0    4.50    5.80
   0  11   0   -1.80    3.20
   0  11   0    1.20    3.00
   1 -11   0  269.97   13.10
  -1 -11   0  259.07   13.50
   1 -11   0  282.47   15.30
   1  11   0  278.17   16.50
   1  11   0  266.97   13.50
   1  11   0  275.87   12.30
  -1  11   0  272.37   13.40
  -1  11   0  262.97   11.10
  -1  11   0  274.47   17.60
   2 -11   0   44.60    7.40
   2 -11   0   56.39    6.50
  -2 -11   0   60.09    7.60
  -2  11   0   48.00    9.50
   2  11   0   43.30    5.80
   2  11   0   53.39    6.90
   2  11   0   36.80    7.40
  -2  11   0   63.59    7.40
  -3 -11   0   10.80    5.70
   3 -11   0   12.50    6.30
   3  11   0   13.40    4.90
   3  11   0   11.80    4.80
   3  11   0    9.20    5.80
  -3  11   0    8.70    6.80
   4 -11   0   11.90    6.10
   4 -11   0   -5.10    5.70
  -4 -11   0    4.20    5.40
   4  11   0    2.00    5.40
  -4  11   0   11.20    7.50
   4  11   0    7.90    4.90
   4  11   0    2.30    4.50
   5 -11   0  432.86   19.20
  -5 -11   0  400.16   17.20
   5 -11   0  404.16   18.30
   5  11   0  437.06   20.10
   5  11   0  420.16   19.10
  -5  11   0  415.16   23.70
  -5  11   0  418.26   20.80
  -6 -11   0   18.70    6.00
   6 -11   0   16.00    6.40
   6 -11   0   33.90    7.20
  -6  11   0   25.40    9.50
   6  11   0   22.70    5.70
   6  11   0   18.20    6.40
   6  11   0   29.50    6.30
  -6  11   0   27.80    7.70
   7 -11   0   95.59   10.00
  -7 -11   0   84.59    8.20
   7 -11   0   76.39    8.70
   7  11   0   80.79   10.20
   7  11   0   94.99    9.10
  -7  11   0  104.79   14.10
  -7  11   0   86.29   10.50
   8 -11   0   42.00    7.60
   8 -11   0   19.50    6.30
  -8 -11   0   30.70    6.40
   8  11   0   30.10    6.40
   8  11   0   26.90    7.70
  -8  11   0   39.10    8.50
  -8  11   0   33.40    9.70
   9 -11   0   21.60    7.20
  -9 -11   0   36.80    6.70
   9 -11   0   32.50    7.30
  -9  11   0   33.70    9.50
   9  11   0   30.80    8.40
   9  11   0   31.70    6.50
  -9  11   0   29.30    7.30
  10 -11   0   -6.90    6.40
  10 -11   0    6.30    6.10
 -10 -11   0    7.30    6.10
 -10  11   0    8.10    6.40
 -10  11   0    6.90    8.10
  10  11   0   -0.20    6.30
  10  11   0   -3.50    4.70
   0 -12   0 2809.52   78.59
   0 -12   0 2816.62   80.79
   0  12   0 2710.83   79.79
   0  12   0 2809.02   77.69
   0  12   0 2837.32   84.99
  -1 -12   0  624.14   22.70
  -1 -12   0  586.14   24.60
   1 -12   0  568.44   23.90
   1 -12   0  594.04   21.80
  -1  12   0  622.44   23.30
   1  12   0  616.64   21.50
   1  12   0  569.94   26.20
  -1  12   0  627.84   27.80
   1  12   0  628.94   23.40
  -1  12   0  611.74   21.20
  -2 -12   0  287.07   14.70
   2 -12   0  279.27   16.20
   2  12   0  291.47   17.80
  -2  12   0  265.97   18.80
   2  12   0  276.67   13.60
   2  12   0  282.97   14.80
  -2  12   0  295.97   16.10
   3 -12   0  887.01   31.20
  -3 -12   0  821.12   29.30
   3  12   0  892.21   30.10
  -3  12   0  885.81   36.50
   3  12   0  881.81   30.40
   3  12   0  883.61   33.60
   4 -12   0  913.81   32.00
  -4 -12   0  895.61   30.30
  -4  12   0  911.31   37.90
   4  12   0  959.80   35.00
   4  12   0  892.31   31.70
   4  12   0  929.71   31.80
   5 -12   0  183.38   12.60
  -5 -12   0  195.58   12.70
   5  12   0  194.98   12.80
  -5  12   0  155.18   16.80
   5  12   0  201.58   14.50
   5  12   0  179.78   13.10
  -6 -12   0  368.86   16.90
   6 -12   0  354.66   17.80
   6  12   0  368.16   19.20
   6  12   0  367.06   18.60
  -6  12   0  338.77   23.50
   7 -12   0  301.97   16.60
  -7 -12   0  306.07   15.50
   7  12   0  304.87   17.70
  -7  12   0  289.37   21.80
   8 -12   0    2.40    6.60
   8 -12   0    6.40    6.60
  -8 -12   0   -3.40    6.20
   8  12   0    2.90    6.50
  -8  12   0    0.10    8.10
   9 -12   0   16.10    7.30
   9 -12   0   47.20    8.40
   9  12   0   31.30    8.80
  -9  12   0   37.70   10.50
   0 -13   0    4.70    7.70
   0 -13   0   10.70    6.00
   0  13   0    6.80    6.50
   0  13   0    3.60    4.90
   0  13   0    3.70    4.70
   1 -13   0   34.00    8.80
  -1 -13   0   34.30    8.80
  -1 -13   0   38.90    7.50
   1  13   0   41.70    6.10
  -1  13   0   43.20    7.40
   1  13   0   40.10    8.70
   1  13   0   40.90    6.90
  -1  13   0   33.70    9.20
  -2 -13   0  159.48   12.50
   2 -13   0  139.69   12.40
   2  13   0  166.08   12.20
   2  13   0  148.59   14.10
  -2  13   0  183.98   17.20
   2  13   0  169.28   11.00
  -3 -13   0  196.48   13.70
   3 -13   0  195.78   13.80
   3  13   0  210.98   12.90
  -3  13   0  197.08   18.00
   3  13   0  204.98   15.60
   3  13   0  233.18   14.00
  -4 -13   0   66.09    8.50
   4 -13   0   65.59    9.50
   4  13   0   81.89    9.30
  -4  13   0   68.29   13.00
   4  13   0   84.49   11.20
   4  13   0   68.39    8.80
  -5 -13   0   35.50    7.40
   5 -13   0   42.10    8.70
   5  13   0   40.80    7.80
   5  13   0   49.50    7.80
   5  13   0   47.50    8.50
  -5  13   0   53.39   12.20
  -6 -13   0  110.19    9.90
   6 -13   0  111.39   11.10
   6  13   0  116.59   11.00
   6  13   0  119.99   11.70
  -6  13   0  103.19   15.30
   7 -13   0  421.06   20.70
  -7 -13   0  450.95   19.30
   7  13   0  420.16   20.10
  -7  13   0  434.76   27.70
   7  13   0  456.05   22.30
   0 -14   0  869.71   33.20
   0  14   0  940.01   32.80
   0  14   0  865.41   36.30
  -1 -14   0   70.79    9.00
  -1 -14   0   60.29   10.70
   1 -14   0   61.09   10.30
   1  14   0   68.89    9.00
  -1  14   0   70.49   11.80
   1  14   0   60.99   10.80
   2 -14   0  144.89   12.80
  -2 -14   0  153.88   14.20
  -2 -14   0  168.88   13.50
   2  14   0  157.38   11.50
   2  14   0  160.68   13.00
  -2  14   0  140.59   16.20
   2  14   0  130.19   13.90
  -3 -14   0  294.77   16.80
   3 -14   0  291.47   17.80
   3  14   0  312.17   17.30
   3  14   0  302.37   19.60
   3  14   0  287.87   15.70
  -3  14   0  300.97   21.80
   4 -14   0  824.02   31.60
  -4 -14   0  829.52   29.90
  -4  14   0  867.71   38.10
   4  14   0  818.12   34.10
   4  14   0  843.02   31.00
   4  14   0  886.11   32.00
  -5 -14   0   33.80    7.80
   5 -14   0   22.30    8.60
   5  14   0   28.80    8.10
  -5  14   0   14.70    9.90
   5  14   0   29.50    7.40
   5  14   0   38.90    8.30
   0 -15   0    2.90    8.70
   0  15   0    0.00    7.40
  -1 -15   0   23.60   10.00
   1 -15   0   23.50    9.10
  -1  15   0   42.60   10.40
   1  15   0   34.90    8.20
   1  15   0   25.10    9.10
  15   0  -1    2.00    2.50
  15   0  -1    2.00    4.80
 -15   0   1   -2.20    4.00
  14   0  -1   -0.50    2.20
  14   0  -1    2.60    4.00
 -14   0   1    3.50    4.00
  13   0  -1    3.10    2.40
 -13   0   1   -0.20    3.60
  13   0  -1    6.10    4.30
  12   0  -1    1.50    2.20
  12   0  -1    6.80    4.00
  12   0  -1   -1.40    3.30
 -12   0   1    4.80    3.10
  11   0  -1    6.20    3.50
  11   0  -1    2.10    2.20
 -11   0   1   -0.30    2.60
  11   0  -1    3.80    3.50
  10   0  -1   -1.00    2.90
  10   0  -1    0.60    1.90
  10   0  -1    2.40    3.10
   9   0  -1    1.50    3.00
   9   0  -1    1.80    2.30
   9   0  -1    1.70    2.80
   9   0  -1   -0.10    1.70
   8   0  -1    2.50    2.20
   8   0  -1    5.80    2.70
   8   0  -1    1.20    1.60
   8   0  -1   -0.90    2.70
   7   0  -1    3.00    2.00
   7   0  -1   -1.50    2.50
   7   0  -1    2.30    1.50
   7   0  -1    6.70    2.70
   6   0  -1    3.00    1.90
   6   0  -1    2.90    1.70
   6   0  -1    1.20    2.60
   6   0  -1    0.70    1.30
   5   0  -1    2.80    1.90
   5   0  -1    0.80    1.50
   5   0  -1    1.10    2.40
   5   0  -1    2.50    1.20
   4   0  -1    1.20    2.00
   4   0  -1    3.70    1.70
   4   0  -1    7.20    1.70
   4   0  -1    8.00    1.30
   3   0  -1   11.90    1.50
   3   0  -1   14.50    1.90
   3   0  -1   10.80    2.20
   3   0  -1   16.80    2.10
   2   0  -1   41.70    2.50
   2   0  -1   52.59    1.90
   2   0  -1   45.90    1.80
   2   0  -1   44.70    2.50
   2   0  -1   40.90    2.10
   1   0  -1    1.60    0.60
   1   0  -1    3.90    0.60
   1   0  -1    2.00    0.40
   1   0  -1    2.10    0.50
   0   0  -1   26.30    1.10
   1   0   1   16.80    1.20
   1   0   1   17.70    1.30
   1   0   1   21.60    1.10
  -1   0  -1   15.60    1.30
   1   0   1   17.80    1.10
   2   0   1    3.30    1.10
   2   0   1    0.40    0.80
  -2   0  -1    2.00    1.10
   2   0   1    2.80    1.10
   2   0   1    9.10    1.60
  -2   0  -1    0.30    0.80
  -2   0  -1    2.90    1.20
   2   0   1    1.30    0.90
  -2   0  -1    1.80    0.80
   4   0   1    3.40    1.40
   4   0   1    6.80    1.80
  -4   0  -1    3.40    2.00
  -4   0  -1    5.30    1.80
  -4   0  -1    6.40    1.80
   4   0   1    8.80    2.80
  -4   0  -1    8.60    1.70
   4   0   1    2.90    1.80
   5   0   1    6.60    2.10
  -5   0  -1    1.70    2.20
  -5   0  -1   12.30    2.00
   5   0   1    5.70    1.70
   5   0   1    9.10    2.00
   5   0   1   11.60    3.20
  -6   0  -1    8.30    1.90
  -6   0  -1    3.60    2.40
   6   0   1    5.30    2.30
   6   0   1    6.00    1.80
   6   0   1    3.70    1.90
   6   0   1    7.50    2.90
   7   0   1    3.60    2.20
  -7   0  -1    4.70    2.60
  -7   0  -1    4.70    2.00
   7   0   1   12.30    2.50
   7   0   1    7.10    2.00
  -7   0  -1    4.40    2.00
   7   0   1   -0.30    2.60
   8   0   1    3.90    2.30
  -8   0  -1    2.20    2.80
  -8   0  -1    2.30    1.90
   8   0   1    1.90    2.60
   8   0   1    1.60    1.80
   8   0   1   -0.90    2.70
   9   0   1    4.00    3.00
  -9   0  -1    3.00    3.10
   9   0   1    1.00    2.00
   9   0   1    0.60    2.90
 -10   0  -1   -4.10    3.30
  10   0   1   -0.10    3.20
  10   0   1    2.10    2.30
  10   0   1    2.80    3.10
  11   0   1    1.10    2.40
  11   0   1    5.30    3.60
 -11   0  -1    1.40    3.70
  11   0   1    1.10    3.40
 -12   0  -1    2.40    4.30
  12   0   1   -1.40    3.50
  12   0   1    4.60    2.70
  12   0   1    1.70    3.70
 -13   0  -1   -2.80    4.20
  13   0   1   -1.20    4.00
  13   0   1    5.80    3.00
  13   0   1    2.80    4.30
  14   0   1    0.90    2.60
  14   0   1    3.10    4.50
 -14   0  -1   -1.10    4.80
  15  -1  -1    0.50    2.50
  15  -1  -1    6.20    4.90
 -15  -1   1   -5.00    4.20
 -15   1   1    3.50    4.60
  15   1  -1    0.80    2.50
  15   1  -1    7.30    5.20
 -14  -1   1  135.69    9.00
  14  -1  -1  132.39    7.10
  14  -1  -1  132.09   10.00
  14   1  -1  121.79    6.60
 -14   1   1  134.09    9.20
  14   1  -1  134.99   10.10
  13  -1  -1  145.69    7.40
  13  -1  -1  160.68   10.20
 -13  -1   1  161.88    8.80
  13   1  -1  159.98    9.80
  13   1  -1  163.38   10.30
  13   1  -1  144.99    7.00
 -13   1   1  152.58    9.00
 -12  -1   1    1.90    3.20
  12  -1  -1   -0.30    2.30
  12  -1  -1    3.30    3.80
  12   1  -1    1.30    2.00
  12   1  -1    3.10    3.60
  12   1  -1   -1.20    3.70
 -12   1   1    2.50    3.30
  11  -1  -1   84.19    5.40
  11  -1  -1  102.09    7.50
  11  -1  -1   86.29    7.30
  11   1  -1   87.39    7.60
  11   1  -1   85.89    5.10
  11   1  -1   95.09    7.70
 -11   1   1   82.59    6.30
  10  -1  -1  154.48    8.60
  10  -1  -1  149.59    8.40
  10  -1  -1  129.39    6.50
  10   1  -1  138.99    9.10
  10   1  -1  141.09    6.30
 -10   1   1  147.69    7.20
  10   1  -1  154.68    8.80
   9  -1  -1   55.99    5.60
   9  -1  -1   67.39    5.80
   9  -1  -1   55.79    5.10
   9  -1  -1   55.69    4.30
  -9   1   1   59.29    4.80
   9   1  -1   56.79    5.50
   9   1  -1   69.69    4.90
   9   1  -1   50.79    3.90
   9   1  -1   64.59    6.30
   8  -1  -1  547.85   18.40
   8  -1  -1  528.85   16.60
   8  -1  -1  556.24   18.30
   8  -1  -1  568.94   18.40
   8   1  -1  566.24   16.90
   8   1  -1  554.74   18.50
   8   1  -1  525.55   16.20
   8   1  -1  537.65   19.30
   7  -1  -1  418.96   14.90
   7  -1  -1  447.46   15.10
   7  -1  -1  415.86   15.40
   7  -1  -1  434.06   13.70
   7   1  -1  448.86   13.30
   7   1  -1  423.66   15.10
   7   1  -1  439.26   16.40
   7   1  -1  447.96   13.60
   6  -1  -1  307.47   10.20
   6  -1  -1  291.87   11.10
   6  -1  -1  299.77   11.20
   6  -1  -1  292.27   11.50
   6   1  -1  296.57    9.70
   6   1  -1  311.37   11.60
   6   1  -1  287.77   12.70
   6   1  -1  303.37    9.50
   5  -1  -1  620.04   19.10
   5  -1  -1  727.53   19.80
   5  -1  -1  611.84   19.20
   5  -1  -1  609.34   18.30
   5   1  -1  626.84   18.00
   5   1  -1  616.34   17.60
   5   1  -1  613.74   19.20
   5   1  -1  641.74   17.90
   5   1  -1  595.94   20.30
   4  -1  -1 6432.36  164.18
   4  -1  -1 6350.06  163.68
   4  -1  -1 5906.81  164.28
   4  -1  -1 6118.49  163.98
   4   1  -1 6287.97  163.08
   4   1  -1 6340.67  163.38
   4   1  -1 6251.77  165.18
   4   1  -1 6302.07  162.88
   4   1  -1 6279.57  164.38
   3  -1  -1 2027.20   53.59
   3  -1  -1 2013.50   54.59
   3  -1  -1 1980.50   53.39
   3  -1  -1 2003.40   53.39
   3  -1  -1 2008.60   53.39
   3   1  -1 2025.20   53.19
   3   1  -1 1984.20   52.69
   3   1  -1 2055.79   54.39
   3   1  -1 1985.40   53.69
   3   1  -1 2006.40   52.69
   2  -1  -1   57.49    2.50
   2  -1  -1   59.49    2.50
   2  -1  -1   56.09    2.00
   2  -1  -1   54.49    2.30
   2  -1  -1   55.89    3.00
   2   1  -1   49.00    2.50
   2   1  -1   50.59    3.00
   2   1  -1   55.79    1.90
   2   1  -1   59.99    3.00
   2   1  -1   54.29    2.50
   2   1  -1   53.69    2.00
  -2   1   1   55.09    2.40
  -2   1   1   55.59    2.30
   1  -1  -1 3483.25   89.19
   1  -1  -1 3242.58   89.09
   1  -1  -1 3437.76   89.39
   1  -1  -1 3376.86   89.09
   1   1  -1 3386.16   88.89
  -1   1   1 3434.56   88.89
   1   1  -1 3426.26   89.39
   1   1  -1 3390.76   88.89
   1   1  -1 3321.97   89.59
  -1   1   1 3625.94   89.29
   1   1  -1 3479.15   88.89
  -1   1   1 3382.76   89.19
   0  -1   1 4615.84  123.29
   0  -1   1 4481.95  122.89
   0  -1   1 4586.04  122.99
   0  -1  -1 4716.53  122.89
   0  -1  -1 4526.15  123.29
   0  -1  -1 4707.83  122.69
   0  -1  -1 4517.95  122.89
   0   1   1 4706.03  122.99
   0   1   1 5279.07  123.49
   0   1  -1 4562.64  122.79
   0   1   1 5194.38  123.39
   0   1  -1 4619.04  123.59
   0   1  -1 4727.23  122.99
   0   1  -1 4729.03  122.89
   1  -1   1 1261.27   34.00
   1  -1   1 1287.47   34.70
   1  -1   1 1290.17   34.10
  -1  -1  -1 1292.77   34.30
  -1  -1  -1 1260.17   34.30
  -1   1  -1 1294.47   34.70
   1   1   1 1314.77   34.30
   1   1   1 1352.16   34.90
  -1   1  -1 1286.17   35.00
   1   1   1 1261.47   34.30
  -2  -1  -1  396.16   11.50
   2  -1   1  394.66   11.10
   2  -1   1  401.66   12.10
  -2  -1  -1  391.56   11.80
   2  -1   1  414.96   11.60
  -2  -1  -1  422.86   12.70
   2  -1   1  393.66   12.30
   2  -1   1  404.66   11.40
   2   1   1  414.96   11.60
  -2   1  -1  402.86   12.20
   2   1   1  393.76   11.50
   2   1   1  386.66   11.70
   2   1   1  399.06   11.50
   2   1   1  414.06   14.30
  -2   1  -1  414.86   12.10
  -2   1  -1  391.76   12.30
   3  -1   1 2303.57   61.29
  -3  -1  -1 2352.46   62.59
   3  -1   1 2376.96   62.59
   3  -1   1 2347.07   62.19
   3  -1   1 2337.07   62.19
   3  -1   1 2261.17   62.79
  -3  -1  -1 2314.47   62.19
  -3  -1  -1 2320.57   61.89
   3   1   1 2365.46   61.89
   3   1   1 2397.06   64.99
   3   1   1 2240.08   62.29
  -3   1  -1 2315.07   62.79
  -3   1  -1 2313.27   62.59
   3   1   1 2367.86   61.89
  -3   1  -1 2400.56   62.49
   4  -1   1 1471.65   39.60
   4  -1   1 1456.65   39.70
   4  -1   1 1487.15   40.40
  -4  -1  -1 1440.36   39.90
  -4  -1  -1 1435.76   39.40
  -4  -1  -1 1478.75   39.60
   4  -1   1 1390.56   39.90
  -4   1  -1 1413.96   39.60
   4   1   1 1448.85   39.10
  -4   1  -1 1365.16   39.70
   4   1   1 1446.56   41.90
  -4   1  -1 1424.16   40.10
   4   1   1 1431.16   39.10
   5  -1   1   32.70    3.30
   5  -1   1   49.20    4.20
  -5  -1  -1   38.90    3.50
   5  -1   1   29.30    3.90
   5  -1   1   39.50    3.40
  -5  -1  -1   27.80    3.30
   5   1   1   28.40    4.20
   5   1   1   33.10    3.50
  -5   1  -1   39.20    3.40
  -5   1  -1   37.10    3.70
   5   1   1   35.20    3.10
  -5   1  -1   30.80    3.60
   6  -1   1 1311.07   37.30
  -6  -1  -1 1312.77   37.10
   6  -1   1 1258.37   38.60
  -6  -1  -1 1300.27   36.40
   6  -1   1 1304.77   36.50
   6  -1   1 1289.77   37.00
   6   1   1 1283.07   36.20
   6   1   1 1346.07   37.70
  -6   1  -1 1328.97   37.00
   6   1   1 1342.27   36.60
  -6   1  -1 1283.57   37.00
   6   1   1 1290.17   38.90
  -7  -1  -1  620.14   19.50
   7  -1   1  638.84   19.50
  -7  -1  -1  668.93   20.40
   7  -1   1  663.33   20.70
   7  -1   1  641.34   20.30
   7  -1   1  665.33   21.80
   7   1   1  644.84   19.40
  -7   1  -1  624.14   20.10
   7   1   1  627.74   21.90
   7   1   1  645.24   19.80
  -7   1  -1  673.33   20.00
   7   1   1  650.73   20.80
   8  -1   1   22.50    3.10
  -8  -1  -1   18.40    3.80
   8  -1   1   24.70    3.50
   8  -1   1   18.30    3.90
   8  -1   1   27.90    4.20
  -8   1  -1   28.90    4.10
   8   1   1   18.70    4.20
   8   1   1   26.30    3.10
   8   1   1   35.50    4.60
  -8   1  -1   21.40    3.30
   8   1   1   24.40    3.40
   9  -1   1 1323.57   38.70
   9  -1   1 1272.47   36.50
   9  -1   1 1295.07   38.00
  -9  -1  -1 1303.57   37.60
   9   1   1 1253.57   38.00
   9   1   1 1278.97   36.30
   9   1   1 1301.37   39.20
  -9   1  -1 1276.67   37.60
 -10  -1  -1 1688.13   47.80
  10  -1   1 1649.73   48.10
  10  -1   1 1697.73   48.50
  10  -1   1 1622.94   46.30
  10   1   1 1638.24   46.20
 -10   1  -1 1695.93   47.80
  10   1   1 1630.34   48.90
  10   1   1 1688.73   48.40
  11  -1   1  177.88    9.90
  11  -1   1  180.48   10.00
  11  -1   1  177.98    8.30
 -11  -1  -1  187.08   10.40
  11   1   1  186.38   10.10
 -11   1  -1  195.58   10.20
  11   1   1  175.38   10.50
  11   1   1  185.98    8.20
  12  -1   1  511.55   17.20
  12  -1   1  489.65   18.90
  12  -1   1  515.95   19.10
 -12  -1  -1  527.85   19.50
 -12   1  -1  545.45   19.50
  12   1   1  556.94   19.80
  12   1   1  517.95   17.10
  12   1   1  547.55   20.00
  13  -1   1 1544.25   44.30
 -13  -1  -1 1588.14   46.80
  13  -1   1 1544.35   46.80
  13   1   1 1610.24   47.20
  13   1   1 1558.54   47.00
  13   1   1 1539.25   44.10
 -13   1  -1 1578.64   46.70
  14  -1   1  367.86   13.80
 -14  -1  -1  352.36   16.50
  14  -1   1  381.86   16.50
  14   1   1  388.56   16.60
  14   1   1  365.56   13.40
 -14   1  -1  388.56   16.80
  15  -2  -1  167.58   11.70
  15   2  -1  194.98   12.40
  14  -2  -1  806.42   24.90
  14  -2  -1  831.12   28.10
 -14  -2   1  804.32   26.20
 -14   2   1  857.21   27.20
  14   2  -1  789.72   24.30
  14   2  -1  840.82   28.20
  14   2  -1  861.21   28.70
 -13  -2   1  759.62   23.70
  13  -2  -1  733.93   25.60
  13  -2  -1  733.13   22.80
 -13   2   1  744.23   24.30
  13   2  -1  705.93   22.20
  13   2  -1  798.82   26.40
  13   2  -1  776.32   25.90
  12  -2  -1   70.49    5.60
  12  -2  -1   72.39    7.10
 -12   2   1   71.49    6.40
  12   2  -1   75.39    7.40
  12   2  -1   59.89    4.80
  12   2  -1   96.29    8.70
  11  -2  -1 1752.32   51.69
  11  -2  -1 1776.72   49.60
  11   2  -1 1837.62   52.59
 -11   2   1 1819.52   50.29
  11   2  -1 1718.13   49.00
  11   2  -1 1832.62   52.39
  10  -2  -1 1260.97   39.00
  10  -2  -1 1281.07   37.10
  10  -2  -1 1389.06   38.10
 -10   2   1 1323.37   37.50
  10   2  -1 1265.07   36.50
  10   2  -1 1323.07   40.00
  10   2  -1 1299.97   39.40
   9  -2  -1   81.79    7.00
   9  -2  -1   89.29    5.90
   9  -2  -1   86.29    6.10
   9   2  -1   88.39    5.30
  -9   2   1   80.59    5.90
   9   2  -1   80.39    7.30
   9   2  -1   82.99    5.00
   9   2  -1   87.49    7.30
   8  -2  -1  974.90   28.40
   8  -2  -1  951.00   29.90
   8  -2  -1  976.90   29.60
   8  -2  -1  942.21   28.10
  -8   2   1 1000.80   28.00
   8   2  -1  941.41   29.80
   8   2  -1  931.81   30.60
   8   2  -1  903.41   27.20
   8   2  -1  932.51   27.30
  -8   2   1 1040.30   29.80
   7  -2  -1 3794.42   99.79
   7  -2  -1 3737.73  101.29
   7  -2  -1 3785.92   99.89
   7  -2  -1 3603.44  100.49
  -7   2   1 3852.71   99.49
   7   2  -1 3637.84   98.79
   7   2  -1 3707.13  102.79
   7   2  -1 3687.33   98.89
   7   2  -1 3728.73  101.09
  -7   2   1 3800.52   98.39
   6  -2  -1  977.50   28.10
   6  -2  -1  961.30   28.10
   6  -2  -1  949.51   28.90
   6  -2  -1  968.20   28.60
   6   2  -1 1006.30   27.20
   6   2  -1  956.30   27.10
  -6   2   1 1000.10   26.70
   6   2  -1  984.80   29.00
  -6   2   1  980.90   27.90
   6   2  -1  978.60   31.00
   6   2  -1  992.10   27.10
   5  -2  -1  435.56   13.90
   5  -2  -1  430.86   14.20
   5  -2  -1  423.26   13.60
   5  -2  -1  438.36   14.00
  -5   2   1  421.96   13.70
   5   2  -1  452.95   13.00
   5   2  -1  435.46   12.90
   5   2  -1  453.15   12.80
   5   2  -1  433.36   14.30
   5   2  -1  438.66   15.80
  -5   2   1  446.06   12.50
   4  -2  -1 2434.56   64.09
   4  -2  -1 2266.37   63.59
   4  -2  -1 2399.86   64.29
   4  -2  -1 2395.36   65.59
   4  -2  -1 2431.96   64.29
  -4   2   1 2374.36   64.29
  -4   2   1 2474.15   62.89
   4   2  -1 2500.25   63.59
   4   2  -1 2361.76   65.59
   4   2  -1 2353.06   64.39
   4   2  -1 2376.16   63.09
   4   2  -1 2351.26   63.49
   3  -2  -1 3087.99   82.09
   3  -2  -1 2843.32   80.39
   3  -2  -1 3111.69   81.29
   3  -2  -1 3131.39   81.19
   3  -2  -1 3151.08   81.29
  -3   2   1 3066.29   81.89
   3   2  -1 3034.90   81.09
   3   2  -1 3135.59   80.59
   3   2  -1 3083.09   80.79
  -3   2   1 3031.40   81.09
   3   2  -1 3096.09   82.19
   3   2  -1 2983.50   81.39
  -3   2   1 3150.58   80.29
   2  -2  -1  362.66   10.80
   2  -2  -1  370.16   11.30
   2  -2  -1  371.06   11.00
   2  -2  -1  366.36   10.20
   2  -2  -1  368.66   11.00
   2   2  -1  367.46   11.70
   2   2  -1  366.06   10.50
  -2   2   1  389.96   12.50
   2   2  -1  372.76   10.60
  -2   2   1  370.86   10.90
  -1  -2   1 1075.69   29.00
   1  -2  -1 1079.09   28.90
   1  -2  -1 1079.59   29.20
  -1  -2   1 1046.10   28.90
   1  -2  -1 1115.89   29.20
   1  -2  -1 1112.49   29.30
  -1   2   1 1135.89   28.70
   1   2  -1 1037.50   30.70
   1   2  -1 1089.39   29.40
   1   2  -1 1071.59   28.90
   1   2  -1 1049.79   29.00
  -1   2   1 1099.69   30.60
   0  -2  -1 1215.98   33.00
   0  -2  -1 1254.87   32.70
   0  -2   1 1222.28   32.60
   0  -2   1 1251.27   33.00
   0  -2  -1 1221.98   32.90
   0   2  -1 1246.88   33.00
   0   2   1 1195.58   33.50
   0   2  -1 1209.28   32.70
   0   2  -1 1189.98   32.90
   0   2  -1 1209.28   34.30
   0   2  -1 1256.77   33.20
   0   2   1 1232.28   34.00
   1  -2   1  154.28    5.80
  -1  -2  -1  150.68    5.60
   1  -2   1  160.88    5.00
  -1  -2  -1  156.28    5.60
  -1  -2  -1  151.58    5.30
   1   2   1  158.98    6.00
   1   2   1  145.69    5.50
  -1   2  -1  155.68    5.80
  -1   2  -1  165.88    6.10
   1   2   1  155.68    7.20
  -1   2  -1  157.08    6.60
   1   2   1  156.88    6.10
  -2  -2  -1   37.80    2.90
  -2  -2  -1   35.90    2.70
   2  -2   1   36.30    2.00
   2  -2   1   33.30    2.80
   2  -2   1   39.40    2.50
  -2  -2  -1   38.70    5.20
   2   2   1   38.70    2.80
   2   2   1   38.40    2.80
  -2   2  -1   39.50    3.10
   2   2   1   36.00    2.60
  -2   2  -1   33.20    3.40
   2   2   1   39.20    2.60
   2   2   1   57.79    5.50
  -2   2  -1   28.90    3.10
   3  -2   1   49.50    2.60
   3  -2   1   63.99    4.20
   3  -2   1   43.50    3.10
  -3  -2  -1   49.20    3.40
   3  -2   1   48.50    2.40
  -3  -2  -1   53.99    4.20
  -3  -2  -1   48.20    3.20
  -3   2  -1   55.19    4.70
  -3   2  -1   62.69    4.10
   3   2   1   57.69    3.30
  -3   2  -1   58.49    4.60
   3   2   1   45.30    2.90
   3   2   1   42.20    3.10
   4  -2   1   59.39    3.60
   4  -2   1   65.49    2.80
   4  -2   1   60.49    3.70
   4  -2   1   64.29    4.50
  -4  -2  -1   54.19    4.20
  -4  -2  -1   53.79    4.20
   4  -2   1   46.80    4.20
  -4   2  -1   66.19    4.40
   4   2   1   56.49    2.30
   4   2   1   61.59    4.00
   4   2   1   63.69    3.60
   4   2   1   59.59    3.40
   4   2   1   54.39    5.40
  -4   2  -1   68.29    5.30
  -4   2  -1   55.99    5.00
   5  -2   1   33.90    3.60
   5  -2   1   24.00    3.10
  -5  -2  -1   24.80    3.20
  -5  -2  -1   36.40    3.30
   5  -2   1   34.80    4.20
   5  -2   1   28.20    3.00
   5   2   1   24.80    3.20
  -5   2  -1   32.80    4.20
  -5   2  -1   34.10    3.60
  -5   2  -1   25.10    3.70
   5   2   1   35.40    3.00
   5   2   1   29.40    2.80
   5   2   1   30.90    4.40
   6  -2   1  178.78    8.60
   6  -2   1  187.08    9.20
  -6  -2  -1  183.68    7.70
   6  -2   1  235.58    9.00
   6  -2   1  193.78    8.50
  -6  -2  -1  195.18    8.80
  -6   2  -1  218.08    8.70
   6   2   1  196.08    7.60
   6   2   1  206.48   10.30
  -6   2  -1  171.48    8.50
   6   2   1  190.48    7.60
  -6   2  -1  176.98    9.20
  -7  -2  -1    2.70    3.40
   7  -2   1    6.20    2.70
   7  -2   1   10.30    3.40
   7  -2   1    8.20    2.90
  -7  -2  -1    6.60    2.50
   7  -2   1    6.40    3.20
  -7   2  -1    7.20    3.10
  -7   2  -1    6.60    2.80
   7   2   1    6.70    3.40
   7   2   1    7.30    2.30
   7   2   1    6.80    2.30
  -7   2  -1    4.00    2.80
   8  -2   1    8.30    3.20
  -8  -2  -1    5.60    3.80
   8  -2   1    4.20    3.30
   8  -2   1    3.30    2.70
   8   2   1    2.40    3.30
  -8   2  -1    7.00    3.00
   8   2   1    7.80    2.50
   8   2   1    5.90    3.60
  -8   2  -1    6.60    3.10
   8   2   1    3.90    2.20
   9  -2   1    3.60    3.00
   9  -2   1    5.70    3.50
  -9  -2  -1    4.20    3.90
   9  -2   1    3.10    2.70
   9   2   1    8.10    3.70
   9   2   1    5.40    3.50
   9   2   1    2.70    2.30
  -9   2  -1    9.70    3.60
  -9   2  -1    7.10    3.20
  10  -2   1    3.90    3.30
  10  -2   1   29.10    5.00
  10  -2   1    4.60    2.80
 -10  -2  -1    2.10    4.20
  10   2   1   10.30    4.00
  10   2   1    0.80    2.20
 -10   2  -1   13.70    4.10
  10   2   1   24.40    4.80
  11  -2   1   33.20    4.90
  11  -2   1   21.70    4.50
 -11  -2  -1   20.80    5.40
  11  -2   1   31.90    4.20
  11   2   1   35.90    5.80
  11   2   1   28.50    3.70
  11   2   1   30.90    5.40
 -11   2  -1   25.40    4.90
  12  -2   1   26.60    4.00
  12  -2   1   20.90    4.90
 -12  -2  -1   22.90    5.40
 -12   2  -1   27.30    5.30
  12   2   1   36.30    5.90
  12   2   1   23.20    3.60
  12   2   1   38.80    5.90
  13  -2   1  424.86   15.50
 -13  -2  -1  413.96   17.70
  13  -2   1  444.36   17.80
  13   2   1  447.46   15.30
 -13   2  -1  429.66   17.70
  13   2   1  453.05   18.20
  13   2   1  466.35   18.30
 -14  -2  -1   44.00    7.10
  14  -2   1   46.10    5.10
  14  -2   1   38.90    6.50
  14   2   1   43.50    6.60
 -14   2  -1   41.60    6.80
  14   2   1   53.29    7.00
  14   2   1   46.20    4.90
  14  -3  -1   86.49    8.60
 -14  -3   1   86.99    7.70
  14  -3  -1   90.09    6.90
 -14   3   1   90.99    8.00
  14   3  -1   95.49    9.50
  14   3  -1  121.09   10.00
  14   3  -1  104.09    6.30
  13  -3  -1   63.39    5.60
 -13  -3   1   62.69    6.20
  13  -3  -1   61.79    7.40
  13   3  -1   72.99    7.80
  13   3  -1   66.99    5.40
 -13   3   1   69.39    6.60
  13   3  -1   61.09    7.40
  12  -3  -1    6.20    3.10
  12  -3  -1    7.10    4.50
 -12  -3   1    0.00    3.30
  12   3  -1    7.30    4.10
  12   3  -1    1.60    2.40
  12   3  -1   -2.70    4.00
 -12   3   1    7.40    3.70
  11  -3  -1  873.51   26.60
  11  -3  -1  859.91   28.60
  11   3  -1  911.81   29.30
 -11   3   1  887.91   27.10
  11   3  -1  860.51   29.00
  11   3  -1  826.82   25.70
  10  -3  -1 1202.18   36.30
  10  -3  -1 1252.47   38.20
  10   3  -1 1276.37   38.90
  10   3  -1 1267.07   38.70
  10   3  -1 1196.28   35.60
 -10   3   1 1280.77   36.60
   9  -3  -1   27.90    4.20
   9  -3  -1   28.40    5.10
   9  -3  -1   42.30    4.20
   9   3  -1   30.20    3.70
   9   3  -1   28.40    3.50
   9   3  -1   24.70    4.80
  -9   3   1   34.30    4.30
   9   3  -1   38.60    5.70
   8  -3  -1  306.77   12.30
   8  -3  -1  315.47   11.20
   8  -3  -1  311.77   12.10
   8   3  -1  318.97   10.50
   8   3  -1  314.37   13.00
   8   3  -1  318.87   11.10
  -8   3   1  322.57   12.10
   8   3  -1  308.87   10.70
   8   3  -1  311.97   14.40
   7  -3  -1 1560.24   46.70
   7  -3  -1 1560.94   46.00
   7  -3  -1 1649.63   45.00
   7  -3  -1 1611.64   45.90
   7   3  -1 1654.83   44.40
   7   3  -1 1622.74   45.00
   7   3  -1 1708.83   44.50
  -7   3   1 1667.43   46.00
   7   3  -1 1667.53   46.80
   7   3  -1 1630.94   49.50
   6  -3  -1 1299.87   37.50
   6  -3  -1 1348.67   38.20
   6  -3  -1 1318.17   37.40
   6  -3  -1 1283.57   36.30
   6   3  -1 1327.97   35.90
   6   3  -1 1321.07   36.10
   6   3  -1 1320.47   38.00
  -6   3   1 1321.67   37.70
   6   3  -1 1290.97   40.10
   6   3  -1 1355.26   36.80
   5  -3  -1  247.88    9.60
   5  -3  -1  235.58    8.10
   5  -3  -1  250.07    9.60
   5  -3  -1  243.88    9.20
  -5   3   1  247.08    9.90
  -5   3   1  245.28    9.20
   5   3  -1  259.17    8.80
   5   3  -1  249.28    8.50
   5   3  -1  267.57   11.40
   5   3  -1  251.97    8.10
   5   3  -1  245.68    9.50
   4  -3  -1 2902.21   78.19
   4  -3  -1 2947.91   77.89
   4  -3  -1 2974.90   78.29
   4  -3  -1 2966.10   79.39
   4   3  -1 2956.90   77.19
   4   3  -1 2934.81   77.89
  -4   3   1 2853.71   79.09
   4   3  -1 2910.61   77.59
  -4   3   1 2861.91   77.99
   4   3  -1 2867.11   79.49
   3  -3  -1 1047.20   28.20
   3  -3  -1 1032.20   29.20
   3  -3  -1 1079.49   29.60
   3  -3  -1 1078.69   29.50
   3  -3  -1 1070.69   30.10
   3   3  -1 1040.20   29.00
  -3   3   1 1065.39   29.40
   3   3  -1 1086.69   29.10
  -3   3   1 1002.10   30.80
   3   3  -1 1039.40   30.20
   2  -3  -1   44.30    3.20
   2  -3  -1   42.30    3.10
   2  -3  -1   43.70    2.50
   2  -3  -1   43.20    3.20
   2   3  -1   47.00    4.40
  -2   3   1   42.10    2.90
   2   3  -1   45.30    3.40
   2   3  -1   44.50    2.70
   2   3  -1   37.40    2.50
  -1  -3   1 1863.71   49.70
   1  -3  -1 1847.92   49.60
  -1  -3   1 1853.01   49.40
   1  -3  -1 1853.01   49.50
  -1  -3   1 1940.01   50.39
   1  -3  -1 1818.52   49.90
   1  -3  -1 1838.92   50.09
   1   3  -1 1845.82   51.69
   1   3  -1 1835.52   49.70
  -1   3   1 1853.51   51.59
   1   3  -1 1880.41   49.60
  -1   3   1 1897.91   49.99
   1   3  -1 1827.72   49.90
  -1   3   1 1890.91   49.10
   0  -3   1 3982.40  105.89
   0  -3   1 4023.30  105.59
   0  -3  -1 4047.40  105.89
   0  -3  -1 4049.89  105.39
   0  -3  -1 4035.80  106.09
   0   3  -1 4051.19  106.29
   0   3  -1 4035.40  105.59
   0   3   1 3993.20  105.99
   0   3  -1 3951.50  107.79
   0   3  -1 4073.59  105.99
   0   3   1 4100.89  106.19
   0   3   1 3946.41  107.19
  -1  -3  -1   40.50    3.30
  -1  -3  -1   45.10    3.30
   1  -3   1   48.20    2.80
  -1  -3  -1   43.60    3.00
   1  -3   1   48.50    3.50
  -1   3  -1   45.60    3.20
   1   3   1   37.30    3.60
  -1   3  -1   43.90    3.80
   1   3   1   43.50    3.90
   1   3   1   44.50    3.10
   1   3   1   45.10    3.70
   2  -3   1 5578.74  145.09
   2  -3   1 5741.83  144.69
   2  -3   1 5620.04  145.99
  -2  -3  -1 5605.54  145.59
  -2  -3  -1 5587.84  145.49
  -2  -3  -1 5464.65  144.89
   2   3   1 5409.26  145.49
  -2   3  -1 5476.45  146.59
   2   3   1 5587.44  145.69
  -2   3  -1 5278.87  147.29
  -2   3  -1 5587.04  145.99
   2   3   1 5611.74  145.89
   2   3   1 5530.55  145.19
   2   3   1 5387.56  147.69
   3  -3   1 5405.56  142.39
  -3  -3  -1 5262.87  142.69
   3  -3   1 5528.75  143.39
  -3  -3  -1 5391.66  142.09
   3  -3   1 5524.85  141.69
  -3   3  -1 5150.88  144.69
  -3   3  -1 5670.43  143.39
   3   3   1 5485.75  146.29
   3   3   1 5372.36  142.89
  -3   3  -1 5384.86  144.19
   3   3   1 5401.56  142.49
   3   3   1 5444.85  142.79
   4  -3   1 2556.14   70.49
   4  -3   1 2583.54   69.49
  -4  -3  -1 2537.25   69.09
   4  -3   1 2663.53   68.69
   4  -3   1 2634.74   68.49
  -4  -3  -1 2407.06   70.59
  -4  -3  -1 2828.72   69.99
   4   3   1 2643.64   73.69
   4   3   1 2517.45   69.29
  -4   3  -1 2535.15   70.39
  -4   3  -1 2658.53   71.69
   4   3   1 2540.15   69.59
  -4   3  -1 2522.35   71.99
   4   3   1 2652.03   69.39
   5  -3   1   74.79    4.30
   5  -3   1   65.79    5.30
   5  -3   1   65.69    4.70
   5  -3   1   67.49    3.40
  -5  -3  -1   72.19    4.80
  -5  -3  -1   80.79    5.00
  -5   3  -1   74.29    6.00
  -5   3  -1   68.49    6.60
   5   3   1   64.49    4.00
   5   3   1   68.49    4.40
   5   3   1   79.19    7.20
  -5   3  -1   62.69    5.10
   5   3   1   73.29    3.40
   5   3   1   80.99    5.10
   6  -3   1 5760.62  154.08
  -6  -3  -1 5904.71  154.08
  -6  -3  -1 6155.78  153.78
   6  -3   1 5760.82  154.08
   6  -3   1 5735.93  156.08
   6  -3   1 5787.12  154.78
  -6   3  -1 5727.43  156.28
  -6   3  -1 5867.01  154.58
   6   3   1 5864.71  157.18
   6   3   1 6093.89  151.68
  -6   3  -1 5665.63  155.08
   6   3   1 6011.50  153.48
   6   3   1 5507.15  154.58
   6   3   1 5621.54  153.58
   7  -3   1 3384.76   90.79
  -7  -3  -1 3370.46   90.89
   7  -3   1 3276.27   92.39
  -7  -3  -1 3324.67   89.89
   7  -3   1 3189.68   90.69
   7  -3   1 3401.56   91.19
  -7   3  -1 3304.27   91.19
   7   3   1 3275.77   89.89
   7   3   1 3477.65   89.79
   7   3   1 3446.86   93.29
  -7   3  -1 3368.46   92.19
  -7   3  -1 3367.06   90.89
   7   3   1 3368.66   91.39
   8  -3   1   38.60    4.70
  -8  -3  -1   24.20    5.20
   8  -3   1   24.50    4.60
   8  -3   1   20.10    3.90
  -8   3  -1   34.00    4.70
  -8   3  -1   38.60    5.20
   8   3   1   26.90    4.90
   8   3   1   29.30    3.60
   8   3   1   29.30    4.90
   8   3   1   33.60    4.80
   9  -3   1  864.81   28.00
   9  -3   1  861.51   28.60
   9  -3   1  937.01   28.30
  -9  -3  -1  916.01   29.40
  -9   3  -1  892.41   28.40
   9   3   1  898.81   27.30
   9   3   1  931.11   29.60
  -9   3  -1  975.90   28.80
   9   3   1  902.91   29.90
  10  -3   1 1588.04   46.90
  10  -3   1 1585.44   45.60
  10  -3   1 1617.44   46.00
 -10  -3  -1 1617.74   46.90
 -10   3  -1 1555.04   46.30
  10   3   1 1603.44   47.90
  10   3   1 1580.24   47.50
  10   3   1 1544.75   44.80
  11  -3   1  705.33   24.30
  11  -3   1  746.03   23.10
 -11  -3  -1  712.93   24.40
  11   3   1  703.13   25.00
  11   3   1  706.53   24.90
 -11   3  -1  708.23   24.00
  11   3   1  694.33   22.10
  12  -3   1  171.18    9.20
 -12  -3  -1  175.28   11.10
  12  -3   1  165.28   10.70
  12   3   1  163.38    8.20
  12   3   1  174.28   11.10
 -12   3  -1  183.88   10.70
  12   3   1  178.68   11.10
  13  -3   1  754.52   23.70
 -13  -3  -1  683.53   25.20
  13  -3   1  693.53   25.40
  13   3   1  711.33   22.80
  13   3   1  778.92   26.40
 -13   3  -1  776.42   25.90
  13   3   1  746.13   26.10
  14  -3   1  226.38   10.80
 -14  -3  -1  213.48   12.80
  14  -3   1  243.98   13.20
  14   3   1  219.38    9.90
  14   3   1  235.68   13.60
 -14   3  -1  223.48   13.10
  14   3   1  235.48   13.00
  14  -4  -1   36.80    6.60
 -14  -4   1   37.90    6.00
  14  -4  -1   45.10    5.40
  14   4  -1   48.00    7.00
 -14   4   1   53.69    7.00
  14   4  -1   44.60    4.40
  14   4  -1   33.60    6.90
 -13  -4   1  391.16   15.00
  13  -4  -1  380.46   14.70
  13  -4  -1  353.66   16.60
 -13   4   1  391.46   15.80
  13   4  -1  403.46   17.30
  13   4  -1  387.36   13.70
  13   4  -1  361.66   17.00
  12  -4  -1   94.69    8.80
  12  -4  -1  125.99    8.40
 -12  -4   1  108.09    7.90
  12   4  -1  137.49   10.40
  12   4  -1  120.89    7.10
 -12   4   1  121.89    8.60
  12   4  -1  132.99   10.40
  11  -4  -1  238.68   11.10
  11  -4  -1  206.08   12.10
  11   4  -1  218.28   12.30
  11   4  -1  237.68   12.70
 -11   4   1  223.48   10.90
  11   4  -1  210.88    9.80
  10  -4  -1   73.39    6.40
  10  -4  -1   80.19    7.70
  10   4  -1   76.19    7.80
 -10   4   1   76.79    7.90
  10   4  -1   78.09    8.10
 -10   4   1   82.19    7.00
  10   4  -1   79.49    6.20
   9  -4  -1   56.79    5.60
   9  -4  -1   53.39    6.00
   9   4  -1   62.69    6.60
   9   4  -1   57.29    5.00
   9   4  -1   62.69    5.60
   9   4  -1   50.39    6.80
  -9   4   1   54.99    5.70
   8  -4  -1  291.87   12.20
   8  -4  -1  313.97   10.50
   8  -4  -1  298.97   12.20
   8   4  -1  293.47   14.70
  -8   4   1  288.27   12.20
   8   4  -1  292.37   12.70
   8   4  -1  311.97   10.30
   8   4  -1  296.97   11.30
   8   4  -1  306.17   10.50
   7  -4  -1   15.10    3.60
   7  -4  -1    8.90    3.30
   7  -4  -1   14.00    2.30
   7  -4  -1   11.90    3.50
   7   4  -1   14.00    2.80
   7   4  -1   17.20    2.50
   7   4  -1   14.50    2.30
   7   4  -1   14.80    4.90
  -7   4   1   14.90    3.60
   6  -4  -1    7.40    2.90
   6  -4  -1   -1.20    2.40
   6  -4  -1    2.70    2.40
   6  -4  -1    4.00    1.60
  -6   4   1    1.90    2.70
   6   4  -1    2.70    2.00
   6   4  -1    4.10    1.70
  -6   4   1    2.30    2.10
   6   4  -1    1.40    3.30
   6   4  -1    1.60    1.90
   5  -4  -1  397.96   13.90
   5  -4  -1  383.36   13.20
   5  -4  -1  427.96   14.20
  -5   4   1  398.86   14.80
   5   4  -1  370.66   15.10
   5   4  -1  428.46   13.60
  -5   4   1  391.56   13.60
   5   4  -1  416.66   12.60
   5   4  -1  391.96   13.10
   4  -4  -1    3.30    2.20
   4  -4  -1    8.70    1.30
   4  -4  -1    0.90    2.10
   4  -4  -1    1.00    2.60
   4   4  -1    2.00    2.40
  -4   4   1    1.80    1.80
   4   4  -1    1.90    1.40
   4   4  -1    0.60    1.50
  -4   4   1    8.30    3.00
   4   4  -1    0.30    2.50
  -3  -4   1  117.09    5.60
   3  -4  -1  124.59    5.70
   3  -4  -1  118.79    6.10
  -3  -4   1  119.89    4.50
   3  -4  -1  118.49    5.80
   3   4  -1  113.19    5.10
   3   4  -1  112.89    6.30
   3   4  -1  120.19    7.00
   3   4  -1  119.79    5.20
  -3   4   1  114.69    7.40
  -3   4   1  116.19    5.50
  -2  -4   1  243.48    8.50
   2  -4  -1  257.37    8.90
   2  -4  -1  244.18    8.10
   2  -4  -1  253.37    9.00
  -2  -4   1  262.57    9.40
  -2  -4   1  238.48    8.10
   2  -4  -1  245.08    8.70
   2   4  -1  243.28    8.40
   2   4  -1  256.37   10.80
  -2   4   1  248.88    7.30
  -2   4   1  247.58    8.70
   2   4  -1  239.88    8.30
   2   4  -1  259.27    9.20
   1  -4  -1  456.95   13.40
  -1  -4   1  449.06   13.90
   1  -4  -1  464.55   13.80
  -1  -4   1  464.75   13.70
   1  -4  -1  469.85   14.20
   1  -4  -1  454.65   14.50
  -1   4   1  457.35   14.10
   1   4  -1  445.66   13.70
   1   4  -1  443.06   16.10
   1   4  -1  456.55   13.90
   1   4  -1  443.46   13.90
  -1   4   1  460.35   13.20
   1   4  -1  460.95   13.70
   0  -4   1 1207.88   34.10
   0  -4  -1 1254.27   34.30
   0  -4  -1 1276.47   33.40
   0  -4  -1 1210.88   34.10
   0  -4   1 1235.68   33.80
   0   4  -1 1231.78   34.20
   0   4   1 1242.38   34.10
   0   4   1 1228.78   34.30
   0   4   1 1238.18   35.60
   0   4  -1 1194.28   36.40
   0   4  -1 1248.78   33.80
   0   4  -1 1239.48   34.70
  -1  -4  -1    6.70    2.00
   1  -4   1    4.90    1.70
   1  -4   1    6.70    2.30
  -1  -4  -1   14.00    1.80
  -1  -4  -1   12.00    2.40
   1  -4   1   10.00    2.30
  -1   4  -1    8.10    1.80
   1   4   1    9.40    2.00
  -1   4  -1    4.50    1.30
   1   4   1    8.00    2.20
  -1   4  -1    9.00    2.60
   1   4   1    6.20    2.50
   1   4   1   11.10    2.40
  -1   4  -1    4.30    2.80
   2  -4   1    5.10    2.20
  -2  -4  -1   10.60    2.40
   2  -4   1    8.50    2.20
  -2  -4  -1    7.00    2.10
   2  -4   1    5.70    1.70
  -2  -4  -1   10.20    2.20
   2   4   1    6.50    1.80
   2   4   1    2.50    2.50
   2   4   1    9.40    2.50
  -2   4  -1   13.70    3.70
  -2   4  -1    5.00    2.40
   2   4   1    9.00    2.00
  -2   4  -1    3.50    1.90
  -3  -4  -1  276.97   10.00
   3  -4   1  267.47    9.50
   3  -4   1  277.47    8.90
  -3  -4  -1  268.67    9.90
  -3  -4  -1  269.57    9.30
   3  -4   1  288.77   10.70
   3   4   1  268.77    9.70
   3   4   1  280.47   10.10
   3   4   1  279.27   10.50
  -3   4  -1  278.97   12.30
  -3   4  -1  280.67   11.60
  -3   4  -1  273.97   10.40
  -4  -4  -1 1256.47   35.20
   4  -4   1 1279.47   33.90
   4  -4   1 1208.88   34.80
  -4  -4  -1 1209.78   34.40
   4  -4   1 1248.58   35.90
   4   4   1 1254.37   38.80
   4   4   1 1272.37   35.50
  -4   4  -1 1229.78   35.60
   4   4   1 1282.57   35.80
   4   4   1 1259.17   34.90
  -4   4  -1 1184.78   37.20
  -4   4  -1 1198.08   38.00
  -5  -4  -1  170.08    7.40
   5  -4   1  143.49    6.80
   5  -4   1  147.59    7.90
  -5  -4  -1  148.39    6.70
   5  -4   1  154.18    5.60
   5  -4   1  144.09    5.80
  -5   4  -1  145.79    8.50
  -5   4  -1  133.59    7.40
   5   4   1  149.29   10.20
  -5   4  -1  120.99    9.30
   5   4   1  147.89    7.10
   5   4   1  151.88    6.60
   5   4   1  159.48    6.90
  -6  -4  -1   14.20    3.00
   6  -4   1    9.20    3.00
   6  -4   1   12.20    2.50
   6  -4   1   14.40    3.50
  -6  -4  -1   13.90    3.00
   6   4   1   11.10    2.00
  -6   4  -1    9.50    3.60
  -6   4  -1    6.50    4.30
   6   4   1   10.30    4.20
   6   4   1   10.50    2.60
   6   4   1    8.90    2.30
  -6   4  -1   10.30    3.20
  -7  -4  -1   88.39    6.30
   7  -4   1   72.19    5.50
   7  -4   1   76.09    5.80
   7  -4   1   90.09    7.00
  -7   4  -1   82.39    7.00
   7   4   1   84.09    3.80
   7   4   1   75.99    5.60
  -7   4  -1   94.49    8.50
   7   4   1   68.19    7.40
   7   4   1   83.99    5.30
   8  -4   1  154.38    9.10
   8  -4   1  161.78    8.80
   8  -4   1  143.39    8.20
  -8  -4  -1  166.28    8.70
  -8   4  -1  192.78   10.70
   8   4   1  169.98    9.40
   8   4   1  161.58   10.30
  -8   4  -1  157.58    9.20
   8   4   1  161.18    8.10
   9  -4   1  667.83   23.00
  -9  -4  -1  698.13   22.80
   9  -4   1  704.83   23.30
   9  -4   1  644.34   23.10
   9   4   1  690.33   23.80
  -9   4  -1  730.13   24.10
   9   4   1  695.13   22.20
   9   4   1  688.13   24.70
  -9   4  -1  685.13   23.20
  10  -4   1   28.10    5.60
 -10  -4  -1   36.60    5.90
  10  -4   1   31.40    5.00
 -10   4  -1   29.90    5.20
  10   4   1   21.90    5.40
  10   4   1   29.70    5.60
  10   4   1   41.20    4.70
 -11  -4  -1    3.70    4.60
  11  -4   1    9.30    5.00
  11  -4   1    2.20    3.60
 -11   4  -1    6.70    4.20
  11   4   1    6.80    4.90
  11   4   1    3.60    2.90
  11   4   1    3.20    4.20
 -12  -4  -1   -1.50    4.50
  12  -4   1    1.90    4.10
  12  -4   1    6.60    3.70
  12   4   1    5.90    3.10
  12   4   1   12.20    4.90
 -12   4  -1    7.40    4.40
  12   4   1    4.50    4.70
 -13  -4  -1   38.00    6.30
  13  -4   1   27.10    5.90
  13  -4   1   42.50    5.50
  13   4   1   34.00    4.60
  13   4   1   34.20    6.30
  13   4   1   34.40    6.70
 -13   4  -1   42.20    6.50
  14  -4   1    2.70    4.80
  14  -4   1   -0.90    3.60
 -14  -4  -1   -4.30    4.80
  14   4   1    0.60    4.70
  14   4   1    2.60    3.00
  14   4   1    2.30    4.90
 -14   4  -1   -2.70    4.60
 -14  -5   1   85.29    7.20
  14  -5  -1   73.19    9.10
  14  -5  -1   74.89    7.00
  14   5  -1   90.79    9.30
  14   5  -1   82.59    6.00
 -14   5   1   78.29    8.10
 -13  -5   1  126.69    8.80
  13  -5  -1  109.49   10.10
  13  -5  -1  120.29    9.20
  13   5  -1  117.09    7.10
  13   5  -1  129.49   10.80
 -13   5   1  134.09    9.80
 -12  -5   1   31.60    4.90
  12  -5  -1   28.00    6.50
  12  -5  -1   26.90    5.10
  12   5  -1   32.70    6.50
 -12   5   1   22.40    4.90
  12   5  -1   21.90    4.00
  11  -5  -1   27.00    5.10
  11  -5  -1   16.00    5.30
 -11  -5   1   20.10    4.30
  11   5  -1   25.40    5.70
 -11   5   1   25.50    5.70
  11   5  -1   18.00    3.90
 -11   5   1   26.50    5.00
  10  -5  -1  172.08   10.50
  10  -5  -1  161.28   10.00
  10   5  -1  174.18    8.80
  10   5  -1  166.88   11.60
 -10   5   1  176.18   12.10
 -10   5   1  172.18    9.90
   9  -5  -1  172.18    9.70
   9  -5  -1  175.58    9.80
  -9   5   1  159.98    9.60
  -9   5   1  187.48   12.20
   9   5  -1  172.48    8.50
   9   5  -1  175.98   11.80
   8  -5  -1  146.49    8.20
   8  -5  -1  137.09    8.80
   8   5  -1  150.08    7.70
  -8   5   1  134.99    8.60
   8   5  -1  154.18    6.90
   8   5  -1  129.89   11.10
  -8   5   1  146.09   11.40
   8   5  -1  161.48    7.10
   7  -5  -1  952.40   30.30
   7  -5  -1 1002.60   31.00
   7   5  -1 1058.89   29.30
   7   5  -1 1010.50   33.90
  -7   5   1 1004.20   31.60
   7   5  -1 1040.10   30.40
   7   5  -1 1069.59   29.70
   6  -5  -1   80.69    7.40
   6  -5  -1   80.49    6.30
   6  -5  -1   78.99    6.10
   6   5  -1   82.89    4.80
  -6   5   1   85.29    6.10
   6   5  -1   77.79    7.90
  -6   5   1   79.29    7.00
   6   5  -1   85.79    5.60
   6   5  -1   86.49    6.00
   5  -5  -1   84.09    6.20
   5  -5  -1   84.09    5.70
  -5  -5   1   86.79    4.50
  -5   5   1   82.99    5.70
   5   5  -1   94.79    6.60
   5   5  -1   91.09    4.90
   5   5  -1   80.69    5.20
   5   5  -1   72.29    6.80
  -5   5   1   63.19    6.20
   4  -5  -1  517.15   16.30
  -4  -5   1  491.75   14.80
  -4  -5   1  541.15   16.40
   4  -5  -1  518.95   14.80
   4  -5  -1  492.35   17.30
   4  -5  -1  503.55   16.60
   4   5  -1  485.65   17.60
  -4   5   1  477.85   18.20
   4   5  -1  507.75   17.70
   4   5  -1  514.15   15.80
   4   5  -1  493.65   15.90
  -4   5   1  487.55   16.30
  -3  -5   1 1867.11   49.50
   3  -5  -1 1755.62   48.90
   3  -5  -1 1734.63   48.90
  -3  -5   1 1744.13   47.60
  -3  -5   1 1799.92   47.00
   3  -5  -1 1742.03   48.70
   3  -5  -1 1790.32   47.60
   3   5  -1 1741.83   48.40
   3   5  -1 1713.53   48.20
   3   5  -1 1730.03   49.60
   3   5  -1 1738.93   51.29
  -3   5   1 1803.92   48.80
  -2  -5   1  126.49    5.90
   2  -5  -1  141.49    6.60
   2  -5  -1  127.09    6.80
   2  -5  -1  133.99    5.80
  -2  -5   1  130.99    6.10
   2  -5  -1  133.89    6.00
   2   5  -1  127.79    5.70
  -2   5   1  139.49    9.10
   2   5  -1  134.19    8.20
   2   5  -1  122.89    6.40
  -2   5   1  141.89    6.20
  -2   5   1  135.39    8.40
   2   5  -1  133.09    6.00
  -2   5   1  133.19    4.80
   1  -5  -1 1112.49   32.30
  -1  -5   1 1123.39   31.20
   1  -5  -1 1102.69   30.70
   1  -5  -1 1136.59   31.30
   1  -5  -1 1116.99   31.70
  -1  -5   1 1130.39   31.50
   1   5  -1 1106.09   31.50
  -1   5   1 1149.78   34.70
   1   5  -1 1100.29   31.50
  -1   5   1 1124.89   30.60
   1   5  -1 1107.39   31.30
  -1   5   1 1119.49   33.70
   1   5  -1 1057.19   33.90
   0  -5  -1  589.04   18.00
   0  -5   1  557.24   17.30
   0  -5  -1  601.44   16.70
   0  -5   1  583.94   17.80
   0  -5  -1  590.14   17.80
   0   5   1  587.14   17.50
   0   5   1  607.44   19.30
   0   5   1  572.04   17.80
   0   5  -1  582.34   17.80
   0   5  -1  562.44   20.30
   0   5  -1  581.74   17.30
   0   5  -1  559.14   18.20
   0   5   1  590.24   20.20
  -1  -5  -1  745.93   19.80
  -1  -5  -1  676.73   20.70
   1  -5   1  685.63   21.20
   1  -5   1  662.63   20.20
   1  -5   1  688.23   21.00
  -1  -5  -1  685.03   21.00
   1   5   1  707.33   21.50
  -1   5  -1  702.63   22.00
  -1   5  -1  698.33   19.90
   1   5   1  715.53   21.10
   1   5   1  704.03   21.40
   1   5   1  689.43   22.60
  -1   5  -1  686.73   21.00
  -2  -5  -1   28.20    3.30
   2  -5   1   26.10    3.40
   2  -5   1   23.30    3.20
  -2  -5  -1   32.70    2.90
  -2  -5  -1   22.20    3.10
   2  -5   1   25.00    2.70
  -2   5  -1   23.40    4.50
  -2   5  -1   26.70    3.40
   2   5   1   26.20    3.80
   2   5   1   31.00    4.00
  -2   5  -1   24.80    4.00
   2   5   1   28.30    3.10
   2   5   1   27.90    3.20
  -3  -5  -1 1914.81   50.99
   3  -5   1 1875.41   49.70
  -3  -5  -1 1770.62   49.90
  -3  -5  -1 1902.01   49.99
   3  -5   1 1827.72   50.49
   3  -5   1 1885.41   51.39
  -3   5  -1 1754.92   53.89
   3   5   1 1773.72   50.49
   3   5   1 1854.51   53.09
   3   5   1 1854.11   51.89
   3   5   1 1815.32   51.09
  -3   5  -1 1865.31   51.29
  -3   5  -1 1735.03   52.59
   4  -5   1  496.65   14.70
  -4  -5  -1  478.25   15.20
   4  -5   1  500.75   15.90
   4  -5   1  471.65   16.70
  -4  -5  -1  501.25   16.10
  -4  -5  -1  505.25   16.10
  -4   5  -1  420.16   18.80
  -4   5  -1  494.85   16.60
   4   5   1  515.15   16.00
   4   5   1  486.45   16.20
   4   5   1  498.05   16.90
  -4   5  -1  459.15   18.10
   4   5   1  471.55   18.80
   5  -5   1  679.23   22.00
  -5  -5  -1  646.64   20.20
   5  -5   1  663.53   20.90
   5  -5   1  684.23   19.40
   5   5   1  672.93   24.90
   5   5   1  694.13   20.70
   5   5   1  674.63   21.20
   5   5   1  697.23   21.60
  -5   5  -1  619.94   22.80
  -5   5  -1  701.23   21.70
  -5   5  -1  639.74   24.60
   6  -5   1  510.35   17.30
  -6  -5  -1  508.95   16.70
   6  -5   1  524.05   15.90
   6  -5   1  537.45   18.50
   6   5   1  531.15   16.80
   6   5   1  537.75   16.90
  -6   5  -1  535.95   19.20
   6   5   1  523.15   17.50
  -6   5  -1  505.05   17.70
   6   5   1  511.75   21.00
  -6   5  -1  492.95   21.00
  -7  -5  -1  946.31   28.60
   7  -5   1  979.50   29.60
   7  -5   1  945.61   30.40
   7  -5   1  960.60   28.20
   7   5   1  985.40   29.60
   7   5   1  956.80   32.70
   7   5   1 1029.90   27.60
  -7   5  -1  994.00   32.90
  -7   5  -1  956.50   30.90
  -8  -5  -1  119.09    7.60
   8  -5   1  104.49    8.40
   8  -5   1  114.89    7.40
  -8   5  -1  107.79    8.30
  -8   5  -1  119.49    9.80
   8   5   1  123.59    9.60
   8   5   1  106.69    7.20
  -9  -5  -1  629.14   21.10
   9  -5   1  652.33   22.20
   9  -5   1  636.94   22.50
   9   5   1  624.84   21.60
  -9   5  -1  649.04   22.60
   9   5   1  630.54   23.80
  -9   5  -1  676.33   23.80
  10  -5   1  290.37   13.40
 -10  -5  -1  282.57   12.70
  10  -5   1  288.97   13.60
 -10   5  -1  282.17   14.10
  10   5   1  266.07   12.40
  10   5   1  268.07   14.10
 -10   5  -1  277.27   13.30
  11  -5   1    8.50    4.70
 -11  -5  -1    6.30    4.90
  11  -5   1    0.30    3.80
  11   5   1    5.60    4.40
 -11   5  -1   10.30    4.60
  11   5   1    3.30    3.30
  12  -5   1   38.50    5.90
  12  -5   1   42.40    6.60
 -12  -5  -1   27.30    5.80
 -12   5  -1   26.40    5.60
  12   5   1   33.50    6.20
  12   5   1   21.60    4.10
 -13  -5  -1  241.38   13.10
  13  -5   1  231.18   13.80
  13  -5   1  241.48   12.40
  13   5   1  251.07   13.80
 -13   5  -1  249.08   13.40
  13   5   1  237.68   10.90
  14  -5   1  331.77   16.60
  14   5   1  347.27   16.60
  13  -6  -1  846.62   30.20
  13  -6  -1  871.61   28.60
 -13  -6   1  805.62   26.80
  13   6  -1  918.51   30.70
  13   6  -1  822.92   26.10
 -13   6   1  848.32   28.70
  12  -6  -1    8.70    5.60
 -12  -6   1   14.20    4.50
  12  -6  -1   10.70    4.80
 -12   6   1   14.00    4.70
  12   6  -1   11.50    5.40
  12   6  -1    9.50    3.70
  11  -6  -1  403.56   17.20
  11  -6  -1  430.86   17.40
 -11  -6   1  414.36   15.40
  11   6  -1  439.16   19.20
  11   6  -1  410.06   16.10
 -11   6   1  428.96   17.30
 -11   6   1  432.06   19.10
 -10  -6   1 2283.07   61.99
  10  -6  -1 2256.77   64.29
  10  -6  -1 2170.38   64.39
  10   6  -1 2229.78   63.39
 -10   6   1 2299.77   67.19
 -10   6   1 2301.77   64.79
  10   6  -1 2238.18   66.99
  -9  -6   1  164.98    8.10
   9  -6  -1  172.28   10.20
   9  -6  -1  161.78   10.20
   9   6  -1  178.88   12.80
  -9   6   1  167.98   10.20
  -9   6   1  170.28   12.70
   9   6  -1  176.38    9.10
   8  -6  -1 1162.78   35.10
  -8  -6   1 1131.69   32.80
   8  -6  -1 1173.98   35.50
  -8   6   1 1141.69   38.80
   8   6  -1 1229.68   38.50
   8   6  -1 1144.99   39.00
   8   6  -1 1150.28   34.50
  -8   6   1 1151.48   36.10
   7  -6  -1  291.17   12.30
  -7  -6   1  297.77   10.80
   7  -6  -1  312.47   13.30
  -7   6   1  304.47   16.70
   7   6  -1  298.77   15.60
   7   6  -1  330.77   12.60
  -7   6   1  325.87   13.90
   7   6  -1  310.17   12.20
   6  -6  -1   28.30    4.50
  -6  -6   1   27.90    3.30
   6  -6  -1   25.90    4.40
  -6   6   1   15.50    4.10
   6   6  -1   23.50    3.10
   6   6  -1   36.60    6.30
  -6   6   1   34.10    7.20
   6   6  -1   29.20    4.60
   6   6  -1   25.40    3.80
   5  -6  -1    7.10    3.40
  -5  -6   1   11.00    2.50
   5  -6  -1   17.40    2.30
   5  -6  -1    3.70    3.10
  -5  -6   1    7.00    3.00
   5   6  -1    4.10    2.10
  -5   6   1   -0.70    4.80
   5   6  -1    7.30    3.70
   5   6  -1    3.20    2.40
  -5   6   1    7.40    3.70
   5   6  -1    4.30    3.40
  -5   6   1    3.80    2.50
  -4  -6   1 1092.49   29.20
   4  -6  -1 1053.39   31.10
   4  -6  -1 1012.30   31.70
   4  -6  -1 1042.80   31.20
  -4  -6   1 1053.99   29.60
  -4   6   1 1060.09   36.00
   4   6  -1 1020.50   30.50
   4   6  -1 1069.59   33.10
  -4   6   1 1055.09   33.70
   4   6  -1 1068.59   30.80
  -4   6   1 1050.79   31.10
   4   6  -1 1049.20   32.50
   3  -6  -1  663.13   19.90
  -3  -6   1  676.33   20.70
   3  -6  -1  667.23   21.10
  -3  -6   1  664.43   20.10
   3  -6  -1  661.13   21.10
   3  -6  -1  674.43   21.00
   3   6  -1  687.33   20.80
  -3   6   1  696.73   21.10
  -3   6   1  676.73   24.10
   3   6  -1  676.93   21.70
   3   6  -1  661.83   20.40
  -3   6   1  680.43   25.20
   3   6  -1  660.73   23.50
   2  -6  -1 1209.78   33.80
  -2  -6   1 1194.28   33.80
  -2  -6   1 1233.68   34.20
   2  -6  -1 1209.78   33.60
   2  -6  -1 1219.48   34.50
   2  -6  -1 1146.59   34.70
  -2   6   1 1187.88   34.40
   2   6  -1 1184.08   33.90
   2   6  -1 1155.08   34.50
  -2   6   1 1234.98   32.70
  -2   6   1 1198.68   38.30
   2   6  -1 1164.18   37.00
   1  -6  -1 1200.78   34.00
  -1  -6   1 1226.18   34.00
   1  -6  -1 1187.48   33.20
   1  -6  -1 1195.88   35.30
   1  -6  -1 1236.68   34.60
  -1  -6   1 1214.78   34.30
   1   6  -1 1177.88   34.20
  -1   6   1 1191.38   37.70
  -1   6   1 1193.28   36.40
   1   6  -1 1204.08   34.00
   1   6  -1 1176.68   34.00
   1   6  -1 1152.68   37.10
  -1   6   1 1215.48   33.20
   0  -6  -1  750.22   22.20
   0  -6  -1  731.23   20.60
   0  -6  -1  733.73   22.30
   0  -6   1  709.93   21.60
   0  -6   1  729.73   22.10
   0   6  -1  690.53   24.90
   0   6   1  713.83   24.70
   0   6  -1  734.83   22.70
   0   6   1  742.43   23.50
   0   6   1  728.33   21.50
   0   6   1  723.43   22.20
   0   6  -1  712.73   21.40
   0   6  -1  726.53   22.10
  -1  -6  -1  623.24   17.50
   1  -6   1  618.74   18.40
   1  -6   1  614.94   19.20
   1  -6   1  615.44   19.70
  -1  -6  -1  597.24   18.80
   1   6   1  623.34   19.60
   1   6   1  599.94   21.20
   1   6   1  604.14   19.20
   1   6   1  580.44   19.20
  -1   6  -1  595.64   17.90
  -1   6  -1  576.24   19.90
   2  -6   1  761.32   23.90
  -2  -6  -1  793.62   24.00
  -2  -6  -1  830.12   22.30
   2  -6   1  780.12   24.10
  -2  -6  -1  747.03   23.50
   2  -6   1  785.72   23.00
   2   6   1  765.62   24.70
  -2   6  -1  764.52   27.10
   2   6   1  784.42   25.50
  -2   6  -1  762.12   25.30
   2   6   1  778.62   24.00
   2   6   1  793.62   23.40
  -2   6  -1  808.02   24.10
   3  -6   1 1366.66   39.30
   3  -6   1 1405.36   39.90
  -3  -6  -1 1406.16   37.90
  -3  -6  -1 1363.16   39.40
  -3  -6  -1 1325.17   38.50
   3  -6   1 1397.96   38.20
  -3   6  -1 1367.46   39.70
   3   6   1 1399.76   41.40
   3   6   1 1389.86   40.80
   3   6   1 1334.27   39.60
  -3   6  -1 1345.27   41.40
   4  -6   1   10.50    3.40
  -4  -6  -1    3.90    2.90
  -4  -6  -1    5.90    3.00
   4  -6   1    5.00    2.10
  -4  -6  -1    8.20    3.10
   4  -6   1    9.40    3.50
  -4   6  -1    3.30    4.00
   4   6   1    7.60    2.40
  -4   6  -1    5.10    4.40
   4   6   1    6.10    2.60
   4   6   1    5.90    4.00
   4   6   1    5.20    3.10
  -4   6  -1    3.60    2.90
   5  -6   1   43.80    3.70
  -5  -6  -1   45.60    6.90
  -5  -6  -1   58.49    4.70
   5  -6   1   55.89    5.40
   5  -6   1   42.40    5.10
  -5  -6  -1   39.10    4.70
  -5   6  -1   50.89    5.30
   5   6   1   33.00    3.80
  -5   6  -1   44.50    6.10
   5   6   1   53.29    6.00
   5   6   1   43.30    6.80
  -5   6  -1   45.00    7.30
   5   6   1   37.80    4.50
  -6  -6  -1  124.49    7.00
  -6  -6  -1  120.59    9.00
   6  -6   1  116.09    5.40
   6  -6   1  109.39    7.00
   6  -6   1  114.29    8.30
   6   6   1  113.39    7.80
   6   6   1  124.79   10.80
  -6   6  -1  125.69   11.50
  -6   6  -1  122.89    7.80
  -6   6  -1  103.19    8.70
   6   6   1  115.39    7.30
  -7  -6  -1    6.20    3.60
   7  -6   1    3.00    3.70
   7  -6   1    7.90    3.80
  -7   6  -1    1.00    4.70
   7   6   1    7.70    3.00
   7   6   1   19.50    5.70
  -7   6  -1    8.80    4.40
   7   6   1    2.70    2.80
   8  -6   1    0.10    3.80
  -8  -6  -1    6.40    3.70
   8  -6   1    1.10    3.80
  -8   6  -1    3.70    4.00
   8   6   1    4.40    4.70
  -8   6  -1    4.10    5.00
   8   6   1    3.60    3.00
  -9  -6  -1    9.00    4.20
   9  -6   1    7.30    4.40
   9  -6   1    7.10    4.40
   9   6   1    8.30    3.50
  -9   6  -1    9.50    4.60
   9   6   1    9.10    4.90
  -9   6  -1    7.80    5.20
 -10  -6  -1  729.63   24.10
  10  -6   1  743.33   25.80
  10  -6   1  718.23   25.40
 -10   6  -1  738.63   25.80
 -10   6  -1  761.82   27.00
  10   6   1  729.53   24.50
  10   6   1  754.62   27.00
 -11  -6  -1   71.79    7.20
  11  -6   1   72.39    7.60
  11  -6   1   71.19    8.30
  11   6   1   77.89    6.80
 -11   6  -1   84.69    8.80
  11   6   1   71.49    8.40
 -12  -6  -1   80.89    8.00
  12  -6   1   95.19    9.70
  12  -6   1   83.79    8.30
  12   6   1   97.09    9.30
 -12   6  -1   88.89    8.90
  12   6   1   77.39    6.60
 -13  -6  -1   41.70    6.80
  13  -6   1   55.39    7.00
  13  -6   1   50.79    8.40
  13   6   1   55.79    7.60
  13   6   1   39.90    5.00
 -13   6  -1   49.99    7.20
 -13  -7   1  171.78   11.20
  13  -7  -1  193.38   12.50
  13  -7  -1  174.68   13.40
  13   7  -1  184.78    9.40
  13   7  -1  202.68   13.50
 -13   7   1  186.68   12.20
  12  -7  -1  124.19   10.00
  12  -7  -1  114.19   10.60
 -12  -7   1  129.39    9.40
  12   7  -1  137.19   11.80
  12   7  -1  128.59    8.30
 -12   7   1  135.59   10.30
 -11  -7   1  361.96   14.50
  11  -7  -1  367.46   16.80
  11  -7  -1  389.76   16.90
  11   7  -1  390.16   18.50
  11   7  -1  367.36   15.20
 -11   7   1  380.86   16.70
 -11   7   1  405.06   19.30
 -10  -7   1  570.04   19.00
  10  -7  -1  554.94   20.90
  10  -7  -1  575.34   21.30
 -10   7   1  595.64   24.30
  10   7  -1  576.54   20.20
 -10   7   1  558.44   21.50
  10   7  -1  564.84   23.40
  -9  -7   1  251.77   10.60
   9  -7  -1  229.58   12.40
   9  -7  -1  246.88   12.80
  -9   7   1  239.08   12.90
   9   7  -1  260.67   15.70
   9   7  -1  238.38   11.40
  -9   7   1  261.67   15.30
  -8  -7   1  909.71   27.00
   8  -7  -1  915.51   29.30
   8  -7  -1  933.41   29.70
   8   7  -1  926.81   28.70
   8   7  -1  881.31   32.80
  -8   7   1  924.81   30.60
  -8   7   1  897.01   33.20
   7  -7  -1 2597.34   73.29
   7  -7  -1 2598.04   72.59
  -7  -7   1 2583.24   70.39
   7   7  -1 2630.04   72.39
  -7   7   1 2567.34   77.89
   7   7  -1 2518.35   75.89
   7   7  -1 2824.42   73.49
  -7   7   1 2522.95   74.29
  -6  -7   1  347.27   12.20
   6  -7  -1  364.76   14.00
   6  -7  -1  346.47   14.60
  -6  -7   1  374.06   13.10
   6   7  -1  368.06   15.30
  -6   7   1  341.97   18.90
   6   7  -1  346.47   16.20
  -6   7   1  329.57   15.50
   6   7  -1  344.27   13.60
  -5  -7   1   89.89    5.30
   5  -7  -1   87.19    6.50
   5  -7  -1   83.89    6.80
  -5  -7   1   87.49    5.90
   5   7  -1   79.79    7.60
  -5   7   1   68.29    5.90
   5   7  -1   74.79    6.10
   5   7  -1   71.39    7.30
  -5   7   1   65.09    7.00
  -5   7   1   97.99   11.20
   4  -7  -1 1070.19   32.30
   4  -7  -1 1042.20   32.70
   4  -7  -1 1084.39   30.60
  -4  -7   1 1052.99   30.90
   4  -7  -1 1098.99   32.60
  -4  -7   1 1142.79   29.40
   4   7  -1 1086.99   32.10
   4   7  -1 1034.20   31.60
   4   7  -1 1058.99   33.50
  -4   7   1 1064.29   32.20
   4   7  -1 1094.99   34.80
  -4   7   1 1069.29   35.10
  -4   7   1 1082.29   37.50
  -3  -7   1 2214.78   62.19
  -3  -7   1 2319.47   62.89
   3  -7  -1 2200.18   63.29
   3  -7  -1 2249.87   61.89
   3  -7  -1 2291.17   63.29
   3  -7  -1 2281.77   62.99
   3   7  -1 2266.77   66.19
   3   7  -1 2252.67   63.79
  -3   7   1 2312.27   66.59
   3   7  -1 2308.27   62.59
   3   7  -1 2287.97   62.99
  -3   7   1 2309.77   63.19
  -3   7   1 2318.67   68.29
   2  -7  -1   96.59    6.00
   2  -7  -1   91.69    5.90
  -2  -7   1   95.69    6.50
   2  -7  -1   95.99    7.00
  -2  -7   1   97.79    6.60
   2  -7  -1   91.09    6.70
  -2   7   1   99.79    6.30
   2   7  -1   88.99    6.00
   2   7  -1  103.89    8.60
  -2   7   1  103.89    9.80
  -2   7   1  109.19    8.30
  -2   7   1   95.89    4.60
   2   7  -1   83.69    6.20
   1  -7  -1 3936.01  103.29
   1  -7  -1 3762.82  101.59
   1  -7  -1 3859.51  104.19
   1  -7  -1 3926.41  102.69
  -1  -7   1 3902.81  102.99
  -1  -7   1 3866.91  102.69
   1   7  -1 3685.03  102.89
   1   7  -1 3745.43  106.39
   1   7  -1 3945.51  102.69
   1   7  -1 3734.83  102.59
  -1   7   1 3770.72  103.09
  -1   7   1 3742.13  101.59
  -1   7   1 3900.91  105.29
   0  -7   1 1732.93   49.90
   0  -7   1 1767.42   49.50
   0  -7  -1 1817.52   50.19
   0  -7  -1 1777.52   48.10
   0  -7  -1 1833.62   49.90
   0   7   1 1717.43   49.99
   0   7  -1 1748.33   49.99
   0   7  -1 1839.42   50.59
   0   7  -1 1760.82   49.10
   0   7   1 1819.42   53.39
   0   7   1 1865.11   51.49
   0   7  -1 1721.33   53.39
   0   7   1 1744.63   49.20
   1  -7   1  342.07   12.60
  -1  -7  -1  331.27   10.30
  -1  -7  -1  324.67   12.30
  -1  -7  -1  327.17   12.70
   1  -7   1  315.07   11.60
   1  -7   1  320.67   13.20
  -1   7  -1  323.17   13.20
   1   7   1  338.37   12.70
   1   7   1  328.17   12.30
  -1   7  -1  309.17   10.90
   1   7   1  323.67   14.50
   1   7   1  316.07   12.30
  -1   7  -1  308.77   15.30
  -1   7  -1  306.37   12.20
   2  -7   1  492.55   17.70
   2  -7   1  517.95   16.60
  -2  -7  -1  539.85   15.50
  -2  -7  -1  503.75   17.60
   2  -7   1  495.95   17.70
  -2  -7  -1  513.15   17.40
   2   7   1  523.35   18.30
   2   7   1  514.05   19.50
  -2   7  -1  510.95   17.70
  -2   7  -1  511.25   19.00
   2   7   1  514.15   17.80
   2   7   1  567.74   17.20
  -2   7  -1  565.04   21.70
  -3  -7  -1 5365.76  142.09
  -3  -7  -1 5548.84  139.99
   3  -7   1 5424.56  142.69
   3  -7   1 5289.77  140.69
  -3  -7  -1 5152.98  141.19
   3  -7   1 5192.18  141.89
  -3   7  -1 5522.45  142.59
   3   7   1 5379.46  143.99
  -3   7  -1 5250.27  146.59
   3   7   1 5248.07  143.59
  -3   7  -1 5097.09  144.19
   3   7   1 5315.07  142.39
   4  -7   1 1250.67   37.20
  -4  -7  -1 1249.77   36.30
  -4  -7  -1 1350.06   35.70
   4  -7   1 1229.58   37.90
  -4   7  -1 1250.37   37.90
   4   7   1 1282.77   38.90
   4   7   1 1237.58   39.50
   4   7   1 1284.77   37.80
  -4   7  -1 1232.38   41.90
  -4   7  -1 1293.97   40.20
   5  -7   1 1095.29   33.80
  -5  -7  -1 1198.88   32.70
  -5  -7  -1 1107.79   32.60
   5  -7   1 1144.29   34.90
   5  -7   1 1180.68   32.20
  -5   7  -1 1122.19   34.50
   5   7   1 1078.89   36.80
   5   7   1 1199.98   35.80
   5   7   1 1092.19   34.10
  -5   7  -1 1086.59   36.30
  -5   7  -1 1080.19   38.80
   6  -7   1 2560.24   70.69
   6  -7   1 2536.95   71.69
  -6  -7  -1 2430.66   69.09
  -6  -7  -1 2695.53   70.19
  -6   7  -1 2345.47   75.99
   6   7   1 2556.34   70.99
  -6   7  -1 2476.15   72.99
   6   7   1 2490.05   74.79
   6   7   1 2765.62   71.79
  -7  -7  -1 2817.62   73.69
   7  -7   1 2657.93   74.29
  -7  -7  -1 2603.34   71.89
   7  -7   1 2619.44   73.39
  -7   7  -1 2529.45   77.99
  -7   7  -1 2526.45   75.09
   7   7   1 2674.73   73.59
   7   7   1 2639.44   78.19
  -8  -7  -1  414.96   17.40
   8  -7   1  397.86   16.80
  -8  -7  -1  396.36   14.90
   8  -7   1  397.56   16.20
   8   7   1  393.26   15.50
  -8   7  -1  403.76   19.40
  -8   7  -1  421.66   17.50
   8   7   1  385.46   18.60
   9  -7   1 1455.45   44.20
  -9  -7  -1 1476.75   42.80
   9  -7   1 1498.55   45.00
  -9   7  -1 1511.85   47.50
   9   7   1 1461.15   43.70
  -9   7  -1 1470.75   45.40
   9   7   1 1460.85   46.80
  10  -7   1 1758.32   52.29
 -10  -7  -1 1743.03   50.49
  10  -7   1 1794.62   52.69
 -10   7  -1 1748.82   52.99
  10   7   1 1699.53   53.69
  10   7   1 1759.12   51.29
 -10   7  -1 1816.02   54.49
 -11  -7  -1   40.20    6.30
  11  -7   1   32.30    6.40
  11  -7   1   51.99    7.70
  11   7   1   43.20    5.70
  11   7   1   47.80    7.20
 -11   7  -1   52.09    7.60
  12  -7   1  140.99   11.10
 -12  -7  -1  130.99   10.60
  12  -7   1  105.19   10.00
 -12   7  -1  127.99   10.80
  12   7   1  127.19   10.70
  12   7   1  119.89    8.30
 -13  -7  -1  823.42   28.00
  13  -7   1  797.32   29.70
  13  -7   1  801.92   28.50
  13   7   1  811.92   29.30
  13   7   1  795.62   25.80
 -13   7  -1  839.02   29.20
  12  -8  -1    8.20    6.20
 -12  -8   1    0.90    5.00
  12  -8  -1   -2.50    5.00
  12   8  -1    8.50    5.60
  12   8  -1    0.90    3.40
 -12   8   1    3.70    4.80
 -11  -8   1    1.40    4.40
  11  -8  -1    5.30    5.10
  11  -8  -1    6.10    5.20
 -11   8   1    9.60    5.10
  11   8  -1    6.30    3.90
 -11   8   1   -0.90    5.90
  11   8  -1    1.20    5.40
  10  -8  -1  410.36   17.60
 -10  -8   1  398.26   15.10
  10  -8  -1  400.66   17.70
 -10   8   1  427.26   20.90
 -10   8   1  418.16   18.10
  10   8  -1  380.56   16.10
  10   8  -1  393.56   20.00
  -9  -8   1   84.39    7.40
   9  -8  -1  101.89    8.60
   9  -8  -1   72.79    7.60
  -9   8   1   82.59    8.40
   9   8  -1   84.29    7.40
  -9   8   1   95.19   11.20
   9   8  -1   95.89   11.40
  -8  -8   1  335.97   12.70
   8  -8  -1  337.87   15.40
   8  -8  -1  330.37   14.90
  -8   8   1  347.27   19.30
   8   8  -1  336.77   17.80
  -8   8   1  312.47   15.70
   8   8  -1  347.57   14.30
   7  -8  -1  353.36   15.90
   7  -8  -1  376.36   15.50
  -7  -8   1  376.86   13.50
   7   8  -1  374.56   18.00
  -7   8   1  360.36   20.10
   7   8  -1  374.16   15.00
  -7   8   1  348.87   16.80
   7   8  -1  407.26   16.60
   6  -8  -1  600.24   21.80
   6  -8  -1  594.34   21.20
  -6  -8   1  594.44   19.20
  -6   8   1  628.24   27.60
   6   8  -1  579.24   23.10
   6   8  -1  665.33   22.70
  -6   8   1  554.14   22.70
   6   8  -1  630.34   21.00
  -5  -8   1  267.77   10.80
   5  -8  -1  251.87   12.10
   5  -8  -1  245.98   12.60
  -5   8   1  272.27   17.30
   5   8  -1  249.88   13.30
   5   8  -1  268.07   11.70
  -5   8   1  258.87   14.00
   5   8  -1  288.47   13.60
   4  -8  -1  524.55   19.00
   4  -8  -1  564.24   19.50
  -4  -8   1  547.65   18.10
   4  -8  -1  537.35   17.30
   4  -8  -1  526.75   19.40
   4   8  -1  522.25   19.90
  -4   8   1  552.64   22.00
   4   8  -1  527.55   21.50
  -4   8   1  547.75   19.00
   4   8  -1  529.15   18.70
  -4   8   1  560.44   24.40
   3  -8  -1  643.14   19.90
   3  -8  -1  637.74   20.90
   3  -8  -1  634.14   21.40
   3  -8  -1  605.64   21.50
  -3  -8   1  625.84   20.50
  -3   8   1  641.24   26.00
   3   8  -1  620.44   21.40
   3   8  -1  647.74   24.30
  -3   8   1  635.94   21.00
  -3   8   1  617.04   23.90
   2  -8  -1   23.20    3.90
  -2  -8   1   25.00    4.30
   2  -8  -1   25.70    5.50
  -2  -8   1   21.70    4.10
   2  -8  -1   18.80    3.90
   2  -8  -1   31.00    4.00
  -2   8   1   21.20    4.90
   2   8  -1   30.60    4.50
   2   8  -1   19.80    3.80
  -2   8   1   29.90    3.00
  -2   8   1   30.50    6.70
   2   8  -1   23.40    5.50
  -2   8   1   27.80    4.10
   1  -8  -1  175.88   10.50
   1  -8  -1  169.58    8.80
  -1  -8   1  161.48    8.90
   1  -8  -1  171.18    7.50
   1  -8  -1  168.68    9.40
  -1  -8   1  175.18    9.00
  -1   8   1  157.58    8.50
  -1   8   1  171.58   11.90
   1   8  -1  155.88    8.50
   1   8  -1  170.28   11.50
  -1   8   1  169.48    7.20
  -1   8   1  157.08    9.90
   1   8  -1  166.08    8.10
   0  -8   1   13.30    3.70
   0  -8  -1    9.50    3.70
   0  -8  -1    9.30    2.40
   0  -8   1   18.30    4.10
   0  -8   1   11.70    4.90
   0  -8  -1   10.50    3.90
   0   8  -1   11.10    3.30
   0   8  -1    8.40    3.10
   0   8   1    4.40    3.40
   0   8  -1   10.20    2.80
   0   8  -1    6.10    4.50
   0   8   1    9.30    4.80
   0   8   1   11.10    2.80
   1  -8   1  536.65   19.20
  -1  -8  -1  542.75   18.10
   1  -8   1  504.35   18.20
   1  -8   1  512.25   17.20
  -1  -8  -1  515.55   18.40
  -1  -8  -1  527.75   15.60
  -1   8  -1  511.85   21.80
   1   8   1  555.44   18.40
   1   8   1  520.35   18.30
  -1   8  -1  529.15   19.10
   1   8   1  528.65   20.70
  -1   8  -1  522.05   16.60
  -1   8  -1  504.85   18.10
   1   8   1  510.95   17.70
  -2  -8  -1    8.40    4.00
  -2  -8  -1    3.10    3.70
   2  -8   1    8.80    3.20
  -2  -8  -1   10.90    2.50
   2  -8   1   11.60    4.60
   2  -8   1    8.70    3.90
   2   8   1   13.70    3.60
   2   8   1   14.90    3.90
  -2   8  -1    2.50    2.70
   2   8   1    6.90    4.20
  -2   8  -1    6.90    3.70
  -2   8  -1   13.10    5.30
   3  -8   1    4.60    3.50
   3  -8   1    7.30    4.20
   3  -8   1    3.70    3.00
  -3  -8  -1   10.70    2.50
  -3  -8  -1    6.90    4.00
  -3   8  -1    6.60    3.30
   3   8   1    4.90    3.70
  -3   8  -1    7.60    5.30
   3   8   1    2.60    3.60
   3   8   1    4.00    3.20
  -3   8  -1   -0.40    3.60
   4  -8   1  103.49    8.20
  -4  -8  -1  121.89    6.40
   4  -8   1  110.39    6.60
   4  -8   1  105.69    8.90
  -4  -8  -1  115.19    7.90
   4   8   1  107.89    7.90
  -4   8  -1  112.59   11.90
   4   8   1  105.39    9.20
  -4   8  -1  113.09    8.10
  -4   8  -1   96.99    9.00
   4   8   1  112.89    9.10
  -5  -8  -1   59.19    4.80
   5  -8   1   59.39    7.00
  -5  -8  -1   55.49    5.50
   5  -8   1   48.00    5.90
  -5   8  -1   48.30    7.40
  -5   8  -1   51.59    6.20
   5   8   1   46.80    6.90
   5   8   1   68.49    7.50
  -5   8  -1   46.70    8.60
   5   8   1   45.20    5.70
   6  -8   1   51.89    6.60
  -6  -8  -1   39.00    5.20
   6  -8   1   41.50    5.90
  -6   8  -1   51.49    7.70
   6   8   1   33.00    6.90
  -6   8  -1   41.90    8.70
   6   8   1   46.60    6.20
   6   8   1   36.60    5.30
   7  -8   1  415.86   17.30
   7  -8   1  404.86   16.40
  -7  -8  -1  397.46   14.90
  -7   8  -1  412.96   18.10
  -7   8  -1  369.86   20.50
   7   8   1  401.36   16.00
   7   8   1  396.96   19.50
   8  -8   1   20.50    5.20
  -8  -8  -1   13.00    4.60
   8  -8   1   23.40    5.90
  -8   8  -1   13.60    6.50
   8   8   1   16.40    6.10
  -8   8  -1   25.70    6.20
   8   8   1   13.70    4.10
  -9  -8  -1   62.09    6.60
   9  -8   1   68.79    7.60
   9  -8   1   81.19    8.40
   9   8   1   54.79    6.20
  -9   8  -1   78.59    8.80
  -9   8  -1   75.19    9.80
   9   8   1   67.89    8.60
 -10  -8  -1    6.30    5.00
  10  -8   1   -3.80    5.10
  10  -8   1    3.90    5.00
  10   8   1    0.50    4.80
 -10   8  -1    8.10    6.10
  10   8   1   -0.10    3.40
 -10   8  -1    4.60    5.00
  11  -8   1  116.09   10.50
  11  -8   1  106.49    9.60
 -11  -8  -1  123.19   10.20
  11   8   1  119.09    9.00
 -11   8  -1  113.49   10.50
  11   8   1  134.79   11.60
  12  -8   1  235.48   14.40
 -12  -8  -1  200.78   12.70
  12  -8   1  217.08   13.70
  12   8   1  205.18   11.00
  12   8   1  216.98   14.10
 -12   8  -1  225.58   13.80
  12  -9  -1   55.89    8.00
  12  -9  -1   51.79    8.80
 -12  -9   1   59.29    7.20
  12   9  -1   45.00    5.80
  12   9  -1   65.89    9.20
 -12   9   1   70.69    8.70
  11  -9  -1   71.09    9.10
 -11  -9   1   73.39    7.10
  11  -9  -1   74.99    8.60
  11   9  -1   59.69    9.10
 -11   9   1   73.99    9.00
  11   9  -1   60.69    6.70
 -11   9   1   79.59   11.00
  10  -9  -1  471.05   19.90
  10  -9  -1  441.56   19.70
 -10  -9   1  479.25   17.10
  10   9  -1  433.56   18.10
 -10   9   1  472.55   23.30
 -10   9   1  479.35   20.40
  10   9  -1  458.55   22.20
  -9  -9   1  148.29    9.20
   9  -9  -1  142.99   11.20
   9  -9  -1  139.49   11.40
  -9   9   1  129.49   11.20
   9   9  -1  121.29   12.60
   9   9  -1  140.59    9.80
  -9   9   1  143.69   14.10
   8  -9  -1   82.39    8.50
  -8  -9   1   80.09    6.60
   8  -9  -1   65.19    7.90
  -8   9   1   69.59    8.10
  -8   9   1   76.09   10.70
   8   9  -1   69.59    7.10
   8   9  -1   74.29   10.00
  -7  -9   1    8.30    4.30
   7  -9  -1   11.20    5.20
   7  -9  -1    6.10    5.10
   7   9  -1   12.20    6.00
   7   9  -1    8.20    4.10
   7   9  -1    8.40    4.60
  -7   9   1    7.80    7.00
  -7   9   1    9.70    4.90
   6  -9  -1  425.46   17.60
   6  -9  -1  461.25   18.60
  -6  -9   1  455.05   16.00
   6   9  -1  475.05   19.00
  -6   9   1  431.46   19.50
   6   9  -1  431.66   17.20
   6   9  -1  438.96   19.40
  -6   9   1  418.76   23.40
  -5  -9   1   12.20    4.50
   5  -9  -1   24.40    5.80
   5  -9  -1   18.90    5.00
   5   9  -1   15.90    5.10
   5   9  -1   14.00    4.20
  -5   9   1   22.40    6.20
   5   9  -1   18.30    5.10
  -5   9   1   16.90    7.10
  -4  -9   1  114.99    8.60
   4  -9  -1  105.59    9.20
   4  -9  -1  122.49    9.50
   4   9  -1  124.49    9.40
   4   9  -1  115.09   10.70
  -4   9   1  130.89   11.50
  -4   9   1  120.69   12.40
  -4   9   1  133.29    9.50
   3  -9  -1   18.70    4.50
   3  -9  -1    9.40    5.10
  -3  -9   1   12.40    4.40
   3  -9  -1   27.80    4.80
   3  -9  -1   17.10    3.80
  -3   9   1   17.50    3.80
  -3   9   1   14.30    6.10
   3   9  -1   17.30    4.30
   3   9  -1   13.90    3.90
  -3   9   1   10.60    5.00
   3   9  -1   19.00    5.70
   2  -9  -1   47.30    5.00
  -2  -9   1   39.10    5.30
   2  -9  -1   45.40    5.90
   2  -9  -1   47.80    6.50
   2  -9  -1   44.20    5.00
   2   9  -1   46.80    5.40
  -2   9   1   36.50    7.20
   2   9  -1   48.50    7.40
  -2   9   1   50.09    4.10
  -2   9   1   26.00    4.20
   2   9  -1   38.20    5.00
  -2   9   1   34.40    6.50
   1  -9  -1   30.30    5.10
   1  -9  -1   19.20    3.60
  -1  -9   1   26.30    4.70
   1  -9  -1   26.40    6.00
   1  -9  -1   31.70    5.00
   1   9  -1   26.80    4.40
  -1   9   1   33.40    7.10
  -1   9   1   24.00    4.00
  -1   9   1   25.70    5.30
   1   9  -1   27.20    6.10
  -1   9   1   28.80    3.50
   1   9  -1   24.10    3.90
   0  -9  -1   26.50    6.30
   0  -9  -1   29.20    3.40
   0  -9   1   33.60    4.90
   0  -9  -1   28.30    5.10
   0  -9   1   24.20    6.20
   0  -9   1   29.30    4.60
   0  -9  -1   28.70    5.10
   0   9   1   29.30    4.90
   0   9   1   27.50    6.20
   0   9  -1   22.60    6.20
   0   9   1   25.40    4.80
   0   9  -1   26.10    4.10
   0   9   1   24.30    3.70
   0   9  -1   31.50    3.90
  -1  -9  -1   23.40    5.20
  -1  -9  -1   24.10    4.70
   1  -9   1   35.40    4.90
   1  -9   1   19.80    4.40
  -1  -9  -1   21.40    3.20
   1  -9   1   34.50    6.40
  -1   9  -1   31.30    3.80
  -1   9  -1   30.70    5.30
  -1   9  -1   22.60    6.40
   1   9   1   19.20    3.90
   1   9   1   25.50    5.80
  -1   9  -1    9.90    3.50
   2  -9   1  482.45   18.40
   2  -9   1  462.35   17.90
  -2  -9  -1  470.85   17.40
   2  -9   1  472.15   16.50
  -2   9  -1  473.95   22.20
  -2   9  -1  496.95   19.20
   2   9   1  486.85   20.20
   2   9   1  451.75   17.40
  -2   9  -1  470.35   17.60
   2   9   1  462.15   17.70
   3  -9   1  333.37   14.50
   3  -9   1  326.27   12.70
  -3  -9  -1  320.27   13.90
   3  -9   1  327.07   14.60
  -3   9  -1  334.77   18.50
   3   9   1  320.87   14.10
   3   9   1  356.86   16.30
  -3   9  -1  321.77   15.70
   3   9   1  327.37   14.70
  -3   9  -1  352.86   14.50
   4  -9   1  349.37   15.30
   4  -9   1  390.36   13.90
  -4  -9  -1  372.56   14.90
   4  -9   1  357.36   16.10
  -4   9  -1  399.56   15.90
   4   9   1  367.76   15.60
  -4   9  -1  354.76   19.70
   4   9   1  375.86   17.00
  -4   9  -1  365.26   17.60
   4   9   1  386.16   16.70
   5  -9   1   15.70    5.20
  -5  -9  -1   19.10    4.80
   5  -9   1    7.10    4.70
   5   9   1   12.20    4.20
  -5   9  -1   13.90    5.60
  -5   9  -1   28.70    8.00
   5   9   1   16.50    5.30
   5   9   1   20.70    5.80
   6  -9   1  773.02   26.50
  -6  -9  -1  784.32   25.00
   6  -9   1  832.72   27.70
   6   9   1  755.92   29.30
   6   9   1  791.32   26.90
  -6   9  -1  767.42   32.40
   6   9   1  833.52   27.80
  -6   9  -1  756.42   28.80
   7  -9   1  295.47   15.10
  -7  -9  -1  306.27   13.00
   7  -9   1  289.07   14.40
  -7   9  -1  325.27   16.40
   7   9   1  292.37   17.40
   7   9   1  327.27   14.50
  -7   9  -1  300.17   18.80
  -8  -9  -1   11.00    5.00
   8  -9   1    8.90    5.00
   8  -9   1   12.00    5.60
  -8   9  -1   12.00    5.50
  -8   9  -1   11.90    6.80
   8   9   1   14.50    4.70
   8   9   1   11.30    6.80
   9  -9   1    6.80    5.90
   9  -9   1   11.90    5.60
  -9  -9  -1   12.10    5.20
   9   9   1   12.90    6.20
   9   9   1   11.30    4.60
  -9   9  -1   15.50    7.20
  -9   9  -1   10.50    6.10
 -10  -9  -1   91.29    8.00
  10  -9   1   90.99    9.50
  10  -9   1   73.79    8.50
 -10   9  -1   94.09    9.70
  10   9   1   82.69    8.00
 -10   9  -1   81.59   10.70
  10   9   1   82.29    9.40
 -11  -9  -1  134.09   10.60
  11  -9   1  117.59   10.30
  11  -9   1   87.19    9.70
 -11   9  -1  107.99   12.20
  11   9   1  110.89    9.30
  11   9   1  118.79   11.50
 -11   9  -1  141.39   12.10
  11 -10  -1  845.52   30.30
  11 -10  -1  828.92   30.50
 -11 -10   1  858.21   27.40
  11  10  -1  824.52   28.00
 -11  10   1  862.61   31.00
 -11  10   1  874.21   34.20
  11  10  -1  777.52   32.00
 -10 -10   1  328.87   14.40
  10 -10  -1  329.17   17.00
  10 -10  -1  305.27   16.70
  10  10  -1  317.57   19.30
 -10  10   1  353.26   20.90
 -10  10   1  323.77   17.00
  10  10  -1  309.57   15.20
   9 -10  -1   13.00    6.30
  -9 -10   1   10.30    5.10
   9 -10  -1   18.60    6.10
   9  10  -1   13.10    5.00
   9  10  -1   15.50    7.30
  -9  10   1   11.00    5.90
  -9  10   1    9.20    7.50
   8 -10  -1  201.68   13.00
  -8 -10   1  214.18   11.10
   8 -10  -1  205.08   13.40
  -8  10   1  212.18   17.70
   8  10  -1  203.48   15.20
  -8  10   1  209.28   13.80
   8  10  -1  204.88   12.00
   7 -10  -1 1265.77   41.40
   7 -10  -1 1370.76   42.80
  -7 -10   1 1361.76   39.50
  -7  10   1 1296.77   43.70
   7  10  -1 1357.66   41.60
  -7  10   1 1322.37   48.40
   7  10  -1 1382.06   43.30
   7  10  -1 1386.76   44.90
   6 -10  -1  145.79   11.00
  -6 -10   1  153.38   10.00
   6 -10  -1  156.08   12.10
   6  10  -1  163.88   12.50
  -6  10   1  170.38   12.60
  -6  10   1  135.59   14.70
   6  10  -1  150.38   11.20
  -5 -10   1  688.03   22.80
   5 -10  -1  666.03   24.20
   5 -10  -1  656.23   24.60
  -5  10   1  661.73   30.10
  -5  10   1  661.93   26.60
   5  10  -1  705.13   25.90
   5  10  -1  682.33   25.40
  -4 -10   1  438.36   17.40
   4 -10  -1  495.95   19.10
   4 -10  -1  464.25   18.90
  -4  10   1  462.85   23.60
   4  10  -1  464.95   18.30
   4  10  -1  494.45   21.90
  -4  10   1  471.25   21.50
   4  10  -1  469.35   19.00
   3 -10  -1  191.68   12.10
  -3 -10   1  186.18   11.00
   3 -10  -1  188.78   11.80
   3  10  -1  191.08   10.80
   3  10  -1  194.08   13.70
  -3  10   1  200.88   13.20
  -3  10   1  197.78   10.70
  -3  10   1  175.48   14.90
   3  10  -1  173.18   10.50
   2 -10  -1   28.50    5.20
   2 -10  -1   27.60    5.00
  -2 -10   1   21.80    5.20
   2 -10  -1   35.30    6.00
   2 -10  -1   32.10    6.80
  -2  10   1   31.20    3.70
   2  10  -1   22.80    6.60
  -2  10   1   12.10    6.30
   2  10  -1   21.10    4.50
   2  10  -1   33.90    5.00
  -2  10   1   31.90    6.10
  -2  10   1   18.30    4.10
  -1 -10   1  813.92   26.20
   1 -10  -1  810.92   27.90
   1 -10  -1  802.12   25.80
   1 -10  -1  825.12   27.30
   1  10  -1  794.12   25.40
   1  10  -1  774.02   26.40
  -1  10   1  799.02   24.30
  -1  10   1  798.82   30.70
   1  10  -1  786.42   30.30
  -1  10   1  756.42   26.30
   0 -10   1  301.17   13.60
   0 -10  -1  296.27   14.90
   0 -10  -1  308.07   13.70
   0 -10   1  325.37   15.50
   0  10   1  309.77   13.80
   0  10  -1  319.07   13.80
   0  10   1  322.87   17.10
   0  10  -1  315.27   12.40
   0  10   1  301.07   12.20
   0  10  -1  291.57   17.30
   1 -10   1  307.47   13.10
  -1 -10  -1  308.57   14.00
   1 -10   1  319.47   15.50
  -1  10  -1  299.97   13.90
  -1  10  -1  311.07   17.80
   1  10   1  339.97   17.40
   1  10   1  311.07   13.00
  -1  10  -1  312.57   12.10
   1  10   1  307.37   14.00
   2 -10   1   37.00    6.70
   2 -10   1   38.50    5.20
  -2 -10  -1   32.00    5.60
   2  10   1   30.30    6.70
  -2  10  -1   32.40    8.20
   2  10   1   32.40    5.20
  -2  10  -1   31.40    5.40
  -3 -10  -1    5.10    4.80
   3 -10   1    7.40    3.90
   3 -10   1    3.00    5.10
   3 -10   1    3.40    4.50
   3  10   1    2.10    3.80
  -3  10  -1    5.00    6.30
  -3  10  -1   12.50    5.70
   3  10   1    0.90    4.10
   3  10   1    6.10    3.90
  -3  10  -1    6.40    4.30
   4 -10   1   19.20    5.80
  -4 -10  -1   16.70    5.40
   4 -10   1   26.90    5.80
  -4  10  -1   25.20    6.40
   4  10   1   27.00    5.60
   4  10   1   23.50    5.10
   4  10   1   28.10    6.20
  -4  10  -1   22.20    7.70
   5 -10   1   97.99    8.70
  -5 -10  -1   95.09    8.10
   5 -10   1  106.49    9.60
   5  10   1  110.29    9.30
  -5  10  -1  102.69   13.00
   5  10   1   96.89   10.00
   5  10   1  103.99    9.90
  -5  10  -1  105.79   11.10
  -6 -10  -1   74.39    7.30
   6 -10   1  106.09    9.70
   6 -10   1   90.59    9.00
  -6  10  -1   92.49   12.80
   6  10   1   77.09    8.00
   6  10   1   84.49    8.90
   6  10   1   77.99    9.30
  -6  10  -1   98.29   10.90
   7 -10   1   77.79    8.90
  -7 -10  -1   61.79    6.90
   7 -10   1   65.19    8.30
  -7  10  -1   70.79    9.50
  -7  10  -1   69.49   11.40
   7  10   1   69.49    9.70
   7  10   1   65.29    7.50
   8 -10   1   13.00    6.10
   8 -10   1   11.90    5.50
  -8 -10  -1   17.70    5.50
  -8  10  -1   19.70    8.40
   8  10   1   19.90    7.30
   8  10   1   13.70    5.00
  -8  10  -1   29.70    7.80
   9 -10   1   12.20    6.20
  -9 -10  -1   15.70    5.70
   9 -10   1   18.50    6.10
  -9  10  -1   17.40    8.10
   9  10   1   19.70    7.30
  -9  10  -1   25.80    6.80
   9  10   1   13.30    5.00
  10 -10   1    6.20    6.80
 -10 -10  -1    6.40    5.80
  10 -10   1    6.80    5.70
 -10  10  -1    4.90    7.30
 -10  10  -1   10.70    5.90
  10  10   1   -0.80    5.70
  10  10   1   -0.50    4.20
  11 -10   1   68.39    9.80
  11 -10   1   55.49    8.30
 -11 -10  -1   56.79    7.80
  11  10   1   62.59    8.90
 -11  10  -1   60.89   10.10
  11  10   1   38.20    6.40
 -10 -11   1  233.38   12.90
  10 -11  -1  251.37   15.50
  10 -11  -1  218.78   15.30
  10  11  -1  252.07   17.70
 -10  11   1  242.88   15.70
 -10  11   1  235.38   18.80
   9 -11  -1   16.40    6.50
  -9 -11   1   20.10    6.20
   9 -11  -1   12.90    6.90
   9  11  -1   30.00    8.30
  -9  11   1   22.80    9.00
  -9  11   1   37.10    8.10
  -8 -11   1  210.38   11.90
   8 -11  -1  188.48   13.90
   8 -11  -1  186.08   13.30
   8  11  -1  191.08   15.10
  -8  11   1  188.78   17.60
  -8  11   1  221.68   14.60
   7 -11  -1  364.66   18.50
   7 -11  -1  354.46   17.50
  -7 -11   1  395.46   16.10
  -7  11   1  377.06   19.30
   7  11  -1  392.06   19.80
  -7  11   1  371.66   23.70
   6 -11  -1  158.88   12.90
  -6 -11   1  159.18   10.90
   6 -11  -1  155.28   11.90
   6  11  -1  155.68   12.70
   6  11  -1  138.69   11.00
  -6  11   1  164.18   13.20
  -6  11   1  144.99   16.10
   6  11  -1  151.88   11.80
   5 -11  -1  521.05   21.40
  -5 -11   1  525.25   19.50
   5 -11  -1  495.95   20.90
  -5  11   1  489.85   26.50
  -5  11   1  565.84   23.90
   5  11  -1  515.55   22.10
   5  11  -1  524.55   20.60
   5  11  -1  499.65   21.40
  -4 -11   1 2561.94   74.79
   4 -11  -1 2717.83   76.59
   4 -11  -1 2560.74   76.29
   4  11  -1 2730.73   76.99
   4  11  -1 2747.53   76.49
  -4  11   1 2620.94   79.49
  -4  11   1 2770.12   83.59
   4  11  -1 2705.23   79.99
   3 -11  -1 1984.40   59.29
  -3 -11   1 1928.81   57.39
   3  11  -1 1999.20   62.39
   3  11  -1 2036.30   58.59
  -3  11   1 1930.31   64.19
   3  11  -1 2087.49   58.99
   2 -11  -1   15.00    6.80
   2 -11  -1   17.90    4.90
  -2 -11   1   16.90    5.90
  -2  11   1   12.00    4.20
  -2  11   1   15.80    7.10
   2  11  -1    8.60    4.20
   2  11  -1   15.30    4.30
   2  11  -1   12.80    6.30
   1 -11  -1 1237.08   39.90
   1 -11  -1 1250.07   37.80
  -1 -11   1 1224.98   40.10
  -1 -11   1 1230.38   38.10
   1  11  -1 1234.18   43.00
   1  11  -1 1231.98   37.50
  -1  11   1 1282.17   39.00
  -1  11   1 1227.98   36.30
  -1  11   1 1291.47   43.80
   1  11  -1 1242.68   39.00
   0 -11   1 3073.59   84.49
   0 -11   1 3038.30   86.29
   0 -11  -1 3012.20   86.49
   0 -11  -1 2972.00   84.39
   0  11  -1 3071.19   90.59
   0  11  -1 3107.99   85.69
   0  11  -1 3025.40   83.59
   0  11   1 3027.40   85.59
   0  11   1 3137.89   90.19
   0  11   1 2953.10   83.39
   1 -11   1  438.26   17.00
  -1 -11  -1  428.26   17.90
   1 -11   1  462.95   19.60
   1  11   1  431.96   21.30
   1  11   1  431.56   16.70
  -1  11  -1  472.05   16.20
  -1  11  -1  472.65   23.10
   1  11   1  434.06   18.10
  -1  11  -1  430.36   17.90
  -2 -11  -1  931.81   30.50
   2 -11   1  973.70   32.00
   2 -11   1  931.71   29.40
   2  11   1  933.51   30.40
  -2  11  -1  931.91   36.20
  -2  11  -1  890.31   30.80
   2  11   1  935.81   31.20
   2  11   1  935.41   34.00
   3 -11   1 1598.24   48.80
  -3 -11  -1 1559.34   47.60
  -3  11  -1 1618.44   48.80
   3  11   1 1664.73   51.59
  -3  11  -1 1676.13   55.19
   3  11   1 1552.24   48.60
  -4 -11  -1  562.64   21.40
   4 -11   1  575.04   22.30
   4  11   1  586.74   24.20
   4  11   1  585.64   22.40
  -4  11  -1  587.74   28.00
   4  11   1  562.84   22.60
  -5 -11  -1    3.10    5.70
   5 -11   1    4.90    5.30
  -5  11  -1   -5.00    6.70
   5  11   1    4.40    4.80
   5  11   1    2.30    5.20
   5  11   1    3.60    5.10
   6 -11   1  951.10   32.80
   6 -11   1  939.01   31.60
  -6 -11  -1  949.51   30.30
   6  11   1  926.81   33.70
  -6  11  -1  880.01   38.30
   6  11   1  952.70   32.00
  -6  11  -1  913.21   38.20
  -7 -11  -1  750.22   25.30
   7 -11   1  759.32   27.80
   7 -11   1  683.43   26.40
   7  11   1  713.53   26.70
  -7  11  -1  752.82   33.80
   7  11   1  706.63   29.00
  -7  11  -1  765.82   29.50
   8 -11   1   50.09    8.30
   8 -11   1   50.49    8.40
  -8 -11  -1   52.29    7.40
   8  11   1   47.70    7.20
  -8  11  -1   68.39   10.00
  -8  11  -1   56.19   11.10
   8  11   1   41.60    8.70
  -9 -11  -1  928.51   30.00
   9 -11   1  893.41   32.00
   9 -11   1  976.40   33.00
  -9  11  -1  951.00   37.40
   9  11   1  853.81   31.20
   9  11   1  889.71   35.30
  -9  11  -1  923.91   33.90
  10 -11   1 1419.86   45.60
  10 -11   1 1422.66   45.70
 -10 -11  -1 1416.96   42.70
 -10  11  -1 1501.15   50.19
 -10  11  -1 1462.15   47.00
  10  11   1 1319.17   47.10
  10  11   1 1353.96   44.30
  -9 -12   1  106.39    9.50
   9 -12  -1   84.69   10.00
   9 -12  -1   88.49   10.40
  -9  12   1  133.89   12.90
   9  12  -1  109.69   10.30
   9  12  -1  108.09   13.00
  -9  12   1  118.09   14.90
   8 -12  -1   35.40    7.90
   8 -12  -1   12.00    7.40
  -8 -12   1   26.80    7.00
  -8  12   1   32.50   10.30
   8  12  -1   22.10    6.20
  -8  12   1   41.00    8.30
   8  12  -1   24.10    7.90
  -7 -12   1  472.95   18.90
   7 -12  -1  456.25   21.60
   7 -12  -1  435.16   20.30
   7  12  -1  484.55   22.50
  -7  12   1  428.16   26.50
   7  12  -1  447.36   19.80
  -7  12   1  463.05   25.00
   6 -12  -1  285.67   17.80
   6 -12  -1  266.77   15.80
  -6 -12   1  265.47   14.20
   6  12  -1  266.97   15.60
   6  12  -1  286.17   16.60
   6  12  -1  274.17   15.00
  -6  12   1  269.87   21.70
  -5 -12   1    0.70    5.90
   5 -12  -1    9.70    6.50
  -5  12   1   -7.90    6.90
   5  12  -1   -1.40    5.10
   5  12  -1   -1.90    4.80
   5  12  -1    7.70    5.00
  -4 -12   1   83.69    8.50
   4 -12  -1  107.69   10.50
   4  12  -1  108.29   10.00
   4  12  -1  101.89    9.60
  -4  12   1   97.89   13.70
   4  12  -1   90.99   11.10
   3 -12  -1  395.96   18.80
  -3 -12   1  351.56   17.00
   3  12  -1  421.46   18.10
   3  12  -1  382.76   17.00
  -3  12   1  383.36   22.30
   3  12  -1  391.96   21.00
   2 -12  -1  234.48   15.40
  -2 -12   1  248.48   14.00
   2  12  -1  253.77   12.90
   2  12  -1  265.07   17.10
   2  12  -1  258.77   13.90
  -2  12   1  256.77   18.10
  -1 -12   1   19.70    6.50
  -1 -12   1   12.80    7.70
   1 -12  -1   10.70    5.10
   1 -12  -1   25.20    7.80
  -1  12   1   12.60    4.40
   1  12  -1   19.20    7.10
  -1  12   1   14.30    7.20
   1  12  -1   18.00    5.40
   1  12  -1   18.40    4.40
   0 -12   1  102.19   10.90
   0 -12  -1  111.39    9.50
   0 -12   1  106.69    9.40
   0 -12  -1   88.39   10.30
   0  12   1   87.49    7.50
   0  12  -1   75.19   10.50
   0  12  -1   86.49    7.60
   0  12   1  109.89   12.40
   0  12  -1  100.59    9.60
   0  12   1  114.79    9.90
  -1 -12  -1  116.19    9.80
   1 -12   1  113.29    9.80
  -1 -12  -1   96.19   10.30
   1 -12   1  115.09   11.00
   1  12   1  123.99   10.10
  -1  12  -1  132.49   13.60
  -1  12  -1  126.19   10.30
   1  12   1  115.79   12.10
   1  12   1  120.19    8.80
   2 -12   1   58.19    9.00
   2 -12   1   63.09    6.80
  -2 -12  -1   67.89    7.90
  -2  12  -1   67.39    7.90
  -2  12  -1   79.89   11.40
   2  12   1   74.69    7.60
   2  12   1   79.89   10.40
   2  12   1   71.49    8.20
   3 -12   1   -6.80    5.80
  -3 -12  -1    4.40    5.70
   3  12   1    8.20    5.10
   3  12   1    8.00    5.70
  -3  12  -1    8.80    7.30
   3  12   1    3.20    4.40
   4 -12   1  158.78   12.70
  -4 -12  -1  170.68   12.30
   4  12   1  178.88   12.20
   4  12   1  165.48   13.70
  -4  12  -1  149.99   15.80
  -5 -12  -1   -4.20    5.80
   5 -12   1   -4.00    6.30
  -5  12  -1    5.30    8.50
   5  12   1   -1.10    5.50
   5  12   1    3.60    5.30
  -6 -12  -1    3.00    6.60
   6 -12   1   -5.90    6.00
   6  12   1    6.60    5.30
   6  12   1    2.90    5.80
  -6  12  -1    0.20    8.20
   7 -12   1   -1.80    5.60
  -7 -12  -1   10.10    6.50
  -7  12  -1    3.20    8.70
   7  12   1   -2.40    5.60
   7  12   1   -1.30    5.00
  -8 -12  -1   83.19    9.20
   8 -12   1   56.59    8.90
   8  12   1   64.89   10.20
   8  12   1   75.59    9.10
  -8  12  -1   64.89   12.70
  -7 -13   1   -3.20    6.50
   7 -13  -1   -7.80    7.00
  -7  13   1    0.90    9.10
   7  13  -1    9.30    6.10
   7  13  -1    2.10    6.50
   6 -13  -1   15.10    7.60
  -6 -13   1   20.50    7.30
  -6  13   1    7.20    9.60
   6  13  -1   25.80    6.90
   6  13  -1   15.00    6.90
   6  13  -1   18.60    6.60
   5 -13  -1   70.19    9.80
  -5 -13   1   48.60    7.90
   5  13  -1   67.79    8.80
   5  13  -1   67.99    9.60
   5  13  -1   68.09    9.40
  -5  13   1   65.39   12.60
  -4 -13   1   -4.00    6.20
   4 -13  -1    2.10    7.00
  -4  13   1    6.80    8.30
   4  13  -1   -0.70    6.00
   4  13  -1   -4.20    4.90
   4  13  -1   -1.40    4.80
  -3 -13   1  120.49   11.00
   3 -13  -1   81.39    9.70
  -3  13   1  108.39   13.60
   3  13  -1  134.89   13.80
   3  13  -1  124.49   10.50
   3  13  -1  125.89   10.90
  -2 -13   1   34.60    7.70
  -2 -13   1   37.00    8.60
   2 -13  -1   39.00    8.50
  -2  13   1   41.00    9.90
   2  13  -1   27.30    8.30
   2  13  -1   37.90    6.50
   2  13  -1   34.80    6.70
  -1 -13   1   47.80    9.90
  -1 -13   1   65.59    8.20
   1 -13  -1   55.39    9.40
   1  13  -1   60.39   10.50
   1  13  -1   51.39    6.60
  -1  13   1   54.89   10.30
   1  13  -1   49.30    7.40
   0 -13   1   82.09   10.40
   0 -13  -1  100.09    9.00
   0 -13   1   97.79    9.20
   0 -13  -1   81.89   10.50
   0  13   1   98.49    9.40
   0  13  -1  117.49   10.50
   0  13   1   87.69   11.70
   0  13  -1  105.09    8.40
   0  13  -1   98.69   12.30
  -1 -13  -1  135.19   11.80
   1 -13   1  127.49   11.00
   1 -13   1   99.59   10.80
  -1 -13  -1  130.19   12.40
  -1  13  -1  140.19   15.00
   1  13   1  119.09   12.60
   1  13   1  145.59    9.70
  -1  13  -1  143.89   11.50
   1  13   1  141.69   11.50
  -2 -13  -1   98.49    9.60
   2 -13   1   84.79   10.20
   2  13   1   84.49    9.10
   2  13   1   91.69   11.20
  -2  13  -1  120.39   14.00
   2  13   1  109.19    9.40
  -3 -13  -1   38.90    7.90
   3 -13   1   59.69    9.50
  -3  13  -1   42.30   10.90
   3  13   1   47.30    7.40
   3  13   1   37.10    8.40
   3  13   1   54.29    7.40
   4 -13   1   19.20    7.70
  -4 -13  -1   13.70    6.40
   4  13   1   15.00    6.20
   4  13   1   22.20    7.50
   4  13   1   13.70    5.80
  -4  13  -1    9.50    8.50
   5 -13   1   -0.30    6.90
  -5 -13  -1    4.50    6.40
  -5  13  -1    1.10    8.10
   5  13   1   -2.80    5.10
   5  13   1    7.00    5.80
   5  13   1   -5.60    5.80
   6 -13   1   19.80    8.00
  -6 -13  -1   13.60    7.00
   6  13   1   19.40    7.00
  -6  13  -1   15.20   10.20
  -7 -13  -1   23.80    7.50
   7 -13   1   11.70    7.30
  -7  13  -1   21.70   10.30
   7  13   1   13.30    7.10
   5 -14  -1   66.69   10.40
  -5 -14   1   83.19    9.50
   5  14  -1  100.29   11.30
   5  14  -1   96.69   10.50
  -5  14   1   77.39   13.50
   5  14  -1   96.19   10.90
   4 -14  -1  367.96   19.70
  -4 -14   1  320.17   17.60
   4  14  -1  344.07   20.20
   4  14  -1  377.76   19.10
   4  14  -1  364.86   18.50
  -4  14   1  356.36   24.60
   3 -14  -1   67.29   10.10
  -3 -14   1   63.89    8.90
   3  14  -1   78.99    9.20
   3  14  -1   65.29   11.10
  -3  14   1   69.69   12.60
   3  14  -1   63.79    9.50
  -2 -14   1   20.80    9.40
   2 -14  -1   50.29    9.40
  -2 -14   1   26.40    7.90
   2  14  -1   28.60    8.90
  -2  14   1   25.60    9.00
   2  14  -1   38.80    7.50
   2  14  -1   35.30    6.50
  -1 -14   1  103.69   12.30
   1 -14  -1   96.99   11.50
  -1 -14   1   79.79    9.00
   1  14  -1   98.89   10.20
   1  14  -1  109.69    9.40
   1  14  -1   93.99   12.80
  -1  14   1  105.79   13.70
   0 -14   1   -1.30    6.00
   0 -14  -1    1.50    8.50
   0 -14   1   11.60    8.50
   0  14   1    2.60    6.90
   0  14  -1    1.30    7.20
   0  14  -1   12.40    5.90
  -1 -14  -1   60.59    8.50
  -1 -14  -1   55.09   10.60
   1 -14   1   62.19    9.70
   1  14   1   81.19   11.50
   1  14   1   68.49    9.00
  -1  14  -1   84.49   12.60
  -2 -14  -1   80.69    9.40
   2 -14   1   74.19   10.70
  -2 -14  -1   70.29   10.80
   2  14   1   81.49    8.60
   2  14   1   69.09   10.90
  -2  14  -1   66.69   12.10
   2  14   1   68.79    8.80
   3 -14   1   10.70    7.60
  -3 -14  -1   -0.80    6.60
   3  14   1   -1.70    6.30
   3  14   1    6.20    5.70
  -3  14  -1   -2.10    7.40
   3  14   1   11.20    5.60
   4 -14   1  108.09   11.60
  -4 -14  -1  130.79   11.40
   4  14   1  109.39   11.00
   4  14   1  128.29   13.70
   4  14   1  122.09   11.40
  -4  14  -1  122.89   15.80
  -5 -14  -1  187.28   14.40
   5 -14   1  211.58   15.60
  -5  14  -1  212.18   20.60
   5  14   1  217.18   14.90
   5  14   1  200.98   14.90
  -1 -15   1  579.64   26.20
  -1  15   1  562.54   29.30
   1  15  -1  556.44   28.70
   0 -15  -1  935.51   35.60
   0 -15   1  935.11   35.50
   0  15  -1  997.20   40.20
   0  15   1  969.20   39.30
 -15   0   2    3.00    4.00
  15   0  -2    5.10    5.00
  15   0  -2    9.20    2.60
  14   0  -2    9.00    4.90
 -14   0   2    4.30    3.80
  14   0  -2    5.20    2.40
  13   0  -2  123.09    6.10
  13   0  -2  130.19    9.40
  12   0  -2    5.20    3.80
  12   0  -2   -4.30    3.50
  12   0  -2    1.20    2.10
  11   0  -2   29.20    4.70
  11   0  -2   20.40    4.40
  11   0  -2   19.90    2.70
  10   0  -2  162.08    6.70
  10   0  -2  172.18    9.20
  10   0  -2  193.38    9.60
  10   0  -2  181.38    8.30
   9   0  -2  594.24   20.10
   9   0  -2  600.44   18.60
   9   0  -2  563.44   19.40
   9   0  -2  595.14   17.20
   8   0  -2  721.43   22.40
   8   0  -2  695.53   20.00
   8   0  -2  715.73   23.20
   8   0  -2  704.23   21.50
   7   0  -2  344.47   12.50
   7   0  -2  356.96   10.80
   7   0  -2  350.56   12.80
   7   0  -2  383.86   13.70
   6   0  -2 1923.81   52.09
   6   0  -2 1915.91   52.39
   6   0  -2 1866.61   51.39
   6   0  -2 1847.72   50.09
   5   0  -2  843.52   23.30
   5   0  -2  854.21   23.90
   5   0  -2  870.91   26.30
   5   0  -2  868.11   24.90
   4   0  -2 7715.73  202.58
   4   0  -2 7575.74  201.18
   4   0  -2 7831.72  203.38
   4   0  -2 7807.92  202.28
   4   0  -2 7744.62  201.28
   3   0  -2 3229.18   87.29
   3   0  -2 3271.17   86.09
   3   0  -2 3276.97   87.49
   3   0  -2 3307.07   86.89
   3   0  -2 3437.36   87.39
   2   0  -2  122.49    4.10
   2   0  -2  117.29    4.60
   2   0  -2  114.39    4.40
   2   0  -2  128.39    4.40
   2   0  -2  120.79    3.60
   2   0  -2  116.29    3.40
   1   0  -2 2379.96   63.69
   1   0  -2 2373.56   62.99
   1   0  -2 2392.76   62.99
   1   0  -2 2582.64   63.09
   1   0  -2 2334.57   63.39
   0   0  -2 6036.90  156.08
   0   0  -2 5785.72  155.88
   0   0   2 5804.62  156.18
   0   0  -2 6034.60  155.98
   0   0  -2 6055.29  156.58
   0   0  -2 5997.10  156.48
   0   0   2 6211.88  156.58
   1   0   2   43.60    2.00
   1   0   2   45.60    2.00
   1   0   2   43.60    2.40
  -1   0  -2   42.00    2.00
  -1   0  -2   45.10    2.50
  -1   0  -2   45.90    2.70
   1   0   2   43.10    2.20
   2   0   2 2923.41   76.49
   2   0   2 3028.10   76.99
  -2   0  -2 2865.81   76.19
   2   0   2 2842.72   77.09
   2   0   2 2836.32   77.09
  -2   0  -2 2987.50   77.19
  -3   0  -2 1012.80   27.60
   3   0   2 1011.00   27.40
  -3   0  -2 1012.20   26.30
   3   0   2  992.70   27.50
   3   0   2  947.01   27.90
   3   0   2  968.10   28.40
  -3   0  -2  910.01   28.00
   3   0   2  974.10   26.70
   4   0   2   31.70    3.70
   4   0   2   33.80    3.00
  -4   0  -2   41.20    3.40
  -4   0  -2   35.90    3.80
  -4   0  -2   35.90    2.80
   4   0   2   40.60    3.00
   4   0   2   37.30    3.40
   4   0   2   36.50    3.00
   5   0   2 1465.95   40.80
  -5   0  -2 1485.25   39.50
  -5   0  -2 1446.26   40.40
   5   0   2 1464.85   40.80
   5   0   2 1471.65   42.90
   5   0   2 1448.56   40.30
  -5   0  -2 1462.25   41.80
  -6   0  -2 4023.40  106.49
   6   0   2 4061.99  106.89
   6   0   2 3911.91  106.29
  -6   0  -2 3990.60  108.19
   6   0   2 4072.29  107.09
   6   0   2 3957.80  109.59
  -7   0  -2 2597.74   72.19
   7   0   2 2660.53   70.69
   7   0   2 2521.25   73.19
   7   0   2 2573.74   69.99
   7   0   2 2604.84   70.89
   8   0   2  751.12   22.10
   8   0   2  700.33   22.80
   8   0   2  749.92   25.00
  -8   0  -2  728.03   24.10
   9   0   2 3522.25   95.29
   9   0   2 3604.24   96.79
   9   0   2 3531.25   98.19
  -9   0  -2 3569.94   97.59
  10   0   2 2048.00   59.19
 -10   0  -2 2035.30   58.59
  10   0   2 2027.30   56.29
  10   0   2 2053.79   57.89
 -11   0  -2  294.67   13.80
  11   0   2  268.97   13.10
  11   0   2  282.47   12.50
  11   0   2  275.67   10.90
  12   0   2 2112.89   61.09
  12   0   2 2101.99   60.59
 -12   0  -2 2193.68   61.69
  12   0   2 2050.89   58.49
  13   0   2 3760.12  102.59
  13   0   2 3758.32  104.99
 -13   0  -2 3934.11  105.89
  13   0   2 3778.42  105.09
  14   0   2  287.17   11.90
  14   0   2  308.07   14.70
 -14   0  -2  293.17   15.60
  15  -1  -2  482.15   15.80
  15  -1  -2  508.75   20.00
 -15  -1   2  504.15   17.80
  15   1  -2  478.05   15.40
  15   1  -2  479.15   20.00
 -15   1   2  515.45   18.40
 -14  -1   2  464.55   16.30
  14  -1  -2  471.25   18.70
  14  -1  -2  451.15   15.00
 -14   1   2  486.95   16.90
  14   1  -2  448.16   14.60
  14   1  -2  473.05   18.80
  13  -1  -2  570.84   18.30
  13  -1  -2  586.84   21.60
  13   1  -2  593.24   18.10
  13   1  -2  633.34   21.90
  13   1  -2  606.14   21.90
 -13   1   2  631.64   19.80
  12  -1  -2   73.29    6.90
  12  -1  -2   72.29    5.10
  12   1  -2   84.09    7.50
  12   1  -2   81.09    7.70
  12   1  -2   77.99    4.70
 -12   1   2   75.19    6.00
  11  -1  -2 1922.11   53.39
  11  -1  -2 2082.79   55.79
  11  -1  -2 1895.61   56.09
  11   1  -2 2037.50   56.89
  11   1  -2 1902.61   53.09
  11   1  -2 1981.30   56.49
  10  -1  -2  612.84   21.00
  10  -1  -2  656.63   20.80
  10  -1  -2  611.64   18.60
  10   1  -2  624.84   19.20
  10   1  -2  616.54   21.20
  10   1  -2  609.04   18.20
  10   1  -2  655.73   21.90
   9  -1  -2   63.79    5.90
   9  -1  -2   72.59    6.00
   9  -1  -2   69.09    5.50
   9  -1  -2   74.09    4.40
   9   1  -2   76.09    6.70
   9   1  -2   63.79    4.80
   9   1  -2   53.89    3.80
   9   1  -2   72.69    6.40
   8  -1  -2  879.71   25.60
   8  -1  -2  955.10   27.70
   8  -1  -2  878.21   27.10
   8  -1  -2  907.41   27.60
   8   1  -2  923.91   27.80
   8   1  -2  899.41   25.10
   8   1  -2  901.51   28.90
   8   1  -2  879.91   25.70
   7  -1  -2 3047.99   83.19
   7  -1  -2 3076.09   84.09
   7  -1  -2 3290.17   84.99
   7  -1  -2 3102.59   84.89
   7   1  -2 3141.69   86.09
   7   1  -2 3113.39   85.09
   7   1  -2 3207.98   82.69
   7   1  -2 3070.59   83.09
   6  -1  -2 1237.28   34.80
   6  -1  -2 1275.17   35.90
   6  -1  -2 1281.37   35.20
   6  -1  -2 1252.77   34.30
   6   1  -2 1252.87   36.00
   6   1  -2 1225.18   33.90
   6   1  -2 1232.28   33.50
   6   1  -2 1232.98   36.20
   5  -1  -2 1847.12   49.50
   5  -1  -2 1793.12   50.59
   5  -1  -2 1845.22   48.60
   5  -1  -2 1799.22   48.30
   5  -1  -2 1811.12   48.40
   5   1  -2 1737.13   47.70
   5   1  -2 1825.42   49.80
   5   1  -2 1774.72   49.50
   5   1  -2 1805.32   48.70
   5   1  -2 1751.02   47.40
   4  -1  -2 2121.59   54.59
   4  -1  -2 2079.59   55.39
   4  -1  -2 2066.99   54.49
   4  -1  -2 2009.20   54.69
   4  -1  -2 2056.19   56.19
   4   1  -2 2085.59   56.29
   4   1  -2 2033.80   55.49
   4   1  -2 2058.69   54.99
   4   1  -2 2070.09   53.79
   4   1  -2 2019.00   53.89
   4   1  -2 2000.20   55.59
   3  -1  -2   27.10    1.80
   3  -1  -2   29.40    2.40
   3  -1  -2   24.90    1.90
   3  -1  -2   26.10    1.80
   3  -1  -2   32.40    2.80
   3   1  -2   23.80    2.20
   3   1  -2   30.10    2.40
   3   1  -2   21.20    2.30
   3   1  -2   27.50    2.40
   2  -1  -2   30.60    1.80
   2  -1  -2   27.80    2.30
   2  -1  -2   29.60    1.70
   2  -1  -2   27.50    1.70
   2   1  -2   33.90    2.10
   2   1  -2   30.00    2.30
   2   1  -2   30.20    1.50
   2   1  -2   29.10    1.10
   2   1  -2   25.60    2.10
   2   1  -2   24.60    1.80
   1  -1  -2 2979.80   78.69
   1  -1  -2 2965.40   78.59
   1  -1  -2 2979.20   78.59
   1  -1  -2 2984.60   78.09
  -1   1   2 3107.39   77.99
   1   1  -2 2816.42   78.79
  -1   1   2 2989.10   78.49
   1   1  -2 2848.52   78.49
   1   1  -2 3015.00   78.39
   1   1  -2 2998.90   78.19
   1   1  -2 3055.09   78.29
  -1   1   2 3150.38   77.99
   0  -1   2 3148.19   81.69
   0  -1   2 3204.08   81.29
   0  -1   2 3184.08   81.29
   0  -1  -2 3005.30   82.19
   0  -1  -2 3098.39   81.69
   0  -1  -2 3156.98   81.79
   0  -1   2 3105.49   82.09
   0  -1  -2 3088.89   82.19
   0   1  -2 3166.78   82.09
   0   1  -2 3076.09   81.89
   0   1  -2 3078.69   82.29
   0   1  -2 3150.78   81.59
   0   1  -2 3037.30   81.99
   0   1   2 3073.79   81.59
   0   1   2 3134.49   81.69
   0   1   2 3141.99   81.79
   1  -1   2  178.18    5.30
  -1  -1  -2  165.18    5.90
  -1  -1  -2  155.68    6.60
  -1  -1  -2  172.18    5.80
   1  -1   2  176.18    5.20
   1  -1   2  181.78    6.30
   1   1   2  178.18    5.90
  -1   1  -2  173.48    6.20
   1   1   2  174.28    5.70
  -1   1  -2  167.58    6.50
   2  -1   2  955.10   26.50
   2  -1   2  964.90   25.60
   2  -1   2  941.71   25.40
  -2  -1  -2  925.01   25.80
   2   1   2  971.90   26.20
  -2   1  -2  933.11   26.50
   2   1   2  955.50   27.30
  -2   1  -2  892.01   26.80
   2   1   2  940.11   25.90
  -2   1  -2  919.41   26.80
   3  -1   2   55.09    3.80
   3  -1   2   52.99    2.70
   3  -1   2   58.29    3.40
  -3  -1  -2   41.10    3.70
  -3  -1  -2   53.39    3.60
   3  -1   2   62.09    3.40
  -3   1  -2   58.19    4.00
   3   1   2   63.89    3.50
  -3   1  -2   66.19    4.80
  -3   1  -2   64.09    4.30
   3   1   2   60.79    3.70
   3   1   2   44.40    4.40
   3   1   2   53.59    3.40
  -4  -1  -2  577.54   16.60
   4  -1   2  540.15   16.90
   4  -1   2  562.84   17.00
   4  -1   2  560.64   15.70
  -4  -1  -2  520.75   17.40
   4  -1   2  565.34   16.80
  -4   1  -2  548.35   16.90
   4   1   2  555.54   16.60
   4   1   2  548.25   19.30
   4   1   2  553.54   16.60
  -4   1  -2  551.94   17.00
   4   1   2  557.74   16.90
  -4   1  -2  535.95   17.80
   5  -1   2  627.64   19.90
   5  -1   2  664.93   20.80
  -5  -1  -2  629.74   20.70
  -5  -1  -2  672.83   19.60
   5  -1   2  650.53   19.70
   5  -1   2  652.93   20.00
   5   1   2  640.04   20.10
   5   1   2  650.73   22.90
   5   1   2  672.53   19.60
   5   1   2  660.23   19.60
  -5   1  -2  639.84   21.00
  -5   1  -2  663.13   19.80
  -5   1  -2  646.64   19.70
   6  -1   2 2218.38   61.49
   6  -1   2 2112.69   59.39
   6  -1   2 2169.38   59.99
  -6  -1  -2 2212.98   59.99
  -6  -1  -2 2215.68   61.19
   6  -1   2 2205.78   60.19
  -6   1  -2 2178.38   61.49
   6   1   2 2250.47   59.49
  -6   1  -2 2171.88   59.69
   6   1   2 2214.58   59.79
   6   1   2 2071.09   60.29
  -6   1  -2 2210.28   59.59
   6   1   2 2175.78   62.79
   7  -1   2   65.19    5.50
  -7  -1  -2   53.79    6.40
   7  -1   2   70.79    4.90
   7  -1   2   54.79    5.90
   7  -1   2   73.59    5.40
  -7   1  -2   66.89    5.10
  -7   1  -2   52.99    5.70
   7   1   2   53.59    6.10
   7   1   2   61.99    5.10
   7   1   2   70.79    5.70
   7   1   2   72.19    4.90
  -7   1  -2   71.89    5.20
   8  -1   2    2.60    3.30
   8  -1   2    0.50    2.10
   8  -1   2    2.20    2.70
  -8  -1  -2    2.50    4.20
  -8   1  -2    3.70    2.50
   8   1   2    2.90    2.20
   8   1   2    3.60    3.20
   8   1   2    5.70    2.70
  -8   1  -2    3.90    3.70
   9  -1   2   -0.30    2.80
  -9  -1  -2    1.00    4.20
   9  -1   2    0.30    2.30
   9  -1   2    1.10    3.30
   9   1   2    5.60    3.50
   9   1   2    0.90    2.30
  -9   1  -2    6.10    3.90
   9   1   2    0.20    3.00
 -10  -1  -2  247.48   12.90
  10  -1   2  251.17   11.40
  10  -1   2  233.38   10.00
  10  -1   2  254.47   12.10
  10   1   2  258.07   12.50
  10   1   2  238.88   11.10
  10   1   2  253.47   10.00
 -10   1  -2  247.38   12.10
  11  -1   2   17.60    4.60
 -11  -1  -2   26.90    6.10
  11  -1   2   31.10    4.00
  11  -1   2   25.30    4.70
 -11   1  -2   19.30    5.30
  11   1   2   21.40    4.90
  11   1   2   21.50    4.70
  11   1   2   28.20    3.80
  12  -1   2   31.50    5.50
  12  -1   2   45.70    6.10
 -12  -1  -2   22.90    6.20
  12  -1   2   38.80    4.60
 -12   1  -2   37.00    6.40
  12   1   2   26.60    4.80
  12   1   2   31.80    4.00
  12   1   2   34.30    5.90
  13  -1   2   29.40    5.70
 -13  -1  -2   15.50    6.20
  13  -1   2   24.30    4.00
 -13   1  -2   16.40    5.70
  13   1   2   21.20    5.40
  13   1   2   22.80    4.00
  13   1   2   28.20    5.60
  14  -1   2   12.80    3.70
  14  -1   2   14.30    5.20
 -14  -1  -2    5.90    5.70
  14   1   2   14.90    5.20
  14   1   2   14.00    3.60
  14   1   2   19.00    5.50
 -14   1  -2    4.40    5.60
 -15  -2   2  115.89    8.50
  15  -2  -2  128.69    7.00
  15  -2  -2  128.59   10.70
 -15   2   2  135.99    9.60
  15   2  -2  134.29   10.90
  15   2  -2  119.89    6.30
  14  -2  -2   24.70    3.70
 -14  -2   2   21.30    4.40
  14  -2  -2   19.40    5.50
  14   2  -2   23.80    6.70
  14   2  -2   21.90    3.10
  14   2  -2   22.60    5.50
 -14   2   2   19.70    4.70
  13  -2  -2    5.10    3.90
  13  -2  -2    1.40    2.50
 -13   2   2    2.60    3.50
  13   2  -2    3.50    4.30
  13   2  -2    0.80    2.20
  13   2  -2    1.00    4.40
  12  -2  -2   64.19    5.30
  12  -2  -2   49.50    6.00
  12   2  -2   60.59    4.50
 -12   2   2   60.59    5.50
  12   2  -2   69.29    7.20
  12   2  -2   81.39    8.00
  11  -2  -2   58.79    6.40
  11  -2  -2   63.09    5.20
  11   2  -2   50.09    4.30
 -11   2   2   65.29    5.70
  11   2  -2   51.49    6.70
  11   2  -2   55.49    6.50
  10  -2  -2  389.06   15.70
  10  -2  -2  433.46   14.70
  10  -2  -2  405.56   13.80
  10   2  -2  393.96   13.10
  10   2  -2  423.36   16.90
  10   2  -2  405.76   16.10
  10   2  -2  401.76   13.40
 -10   2   2  436.16   14.10
   9  -2  -2    3.40    3.40
   9  -2  -2    6.00    3.30
   9  -2  -2    3.30    2.40
   9  -2  -2   14.60    3.20
   9   2  -2    7.70    2.10
   9   2  -2    8.20    4.10
   9   2  -2    7.50    3.60
   9   2  -2    5.80    2.20
   8  -2  -2   13.90    3.20
   8  -2  -2   12.10    3.10
   8  -2  -2    1.20    3.10
   8  -2  -2    1.90    2.30
   8   2  -2    5.00    1.80
   8   2  -2    7.50    1.90
   8   2  -2    5.20    3.50
   8   2  -2    2.90    3.80
   7  -2  -2  102.59    5.60
   7  -2  -2   99.19    5.90
   7  -2  -2   97.09    6.60
   7  -2  -2  103.49    6.00
   7   2  -2  107.39    4.60
   7   2  -2  106.09    5.30
   7   2  -2  106.69    6.80
   7   2  -2  107.79    4.70
   7   2  -2   98.49    7.70
   6  -2  -2   17.60    2.60
   6  -2  -2   16.80    4.20
   6  -2  -2   14.20    2.60
   6  -2  -2   20.10    3.10
   6  -2  -2   22.40    2.60
   6   2  -2   17.20    1.80
   6   2  -2   17.20    2.00
   6   2  -2   22.60    3.90
   6   2  -2   20.80    2.50
   6   2  -2   21.80    3.30
   5  -2  -2    1.80    2.60
   5  -2  -2    0.50    1.80
   5  -2  -2    4.70    1.60
   5  -2  -2    1.00    2.00
   5  -2  -2    0.70    1.30
   5   2  -2    2.80    1.00
   5   2  -2    3.00    1.60
   5   2  -2    0.20    2.20
   5   2  -2   -0.50    1.70
   5   2  -2    5.60    1.40
   4  -2  -2   31.00    1.80
   4  -2  -2   23.10    3.10
   4  -2  -2   33.60    2.90
   4  -2  -2   26.40    2.40
   4   2  -2   28.40    1.90
   4   2  -2   23.80    2.40
   4   2  -2   25.80    3.00
   4   2  -2   29.70    2.90
   4   2  -2   27.40    1.70
   3  -2  -2 1883.31   51.79
   3  -2  -2 1946.71   52.69
   3  -2  -2 1979.40   51.99
   3  -2  -2 1952.70   51.99
  -3   2   2 1913.01   52.29
   3   2  -2 1853.51   52.29
  -3   2   2 2142.79   52.29
  -3   2   2 1970.50   50.99
   3   2  -2 1970.60   52.39
   3   2  -2 1940.81   51.29
   3   2  -2 1896.71   51.09
   3   2  -2 1898.11   52.59
   2  -2  -2  303.17    9.50
   2  -2  -2  301.77    9.20
   2  -2  -2  296.17    9.10
   2  -2  -2  290.97    9.00
   2   2  -2  291.17    8.70
  -2   2   2  300.07    9.10
   2   2  -2  294.57    8.50
  -2   2   2  312.17    8.60
  -2   2   2  323.57   10.00
   2   2  -2  293.47    9.90
   2   2  -2  290.57    9.50
   2   2  -2  305.17    8.80
   1  -2  -2  347.07   10.60
   1  -2  -2  338.57   10.70
   1  -2  -2  356.36   10.60
   1  -2  -2  361.86   10.40
   1  -2  -2  326.17   10.10
  -1  -2   2  362.56   10.60
   1   2  -2  354.06   10.60
  -1   2   2  345.37   10.60
  -1   2   2  382.86   11.50
   1   2  -2  348.97   10.50
   1   2  -2  346.57   11.70
   1   2  -2  349.07   10.30
  -1   2   2  381.76   10.80
   1   2  -2  355.16    9.70
   0  -2  -2  326.47   10.00
   0  -2   2  311.57   10.20
   0  -2  -2  306.87   10.10
   0  -2  -2  320.47    9.80
   0  -2   2  324.77    9.30
   0   2  -2  316.87    9.80
   0   2   2  351.86   11.00
   0   2   2  343.07   10.80
   0   2  -2  324.97   10.00
   0   2  -2  316.77    9.80
   0   2  -2  322.47   10.20
   0   2  -2  314.77   11.30
  -1  -2  -2   49.80    3.30
  -1  -2  -2   57.19    3.90
   1  -2   2   52.19    3.80
   1  -2   2   75.39    3.00
  -1  -2  -2   56.79    3.50
   1  -2   2   58.19    2.70
  -1   2  -2   55.39    3.90
   1   2   2   56.79    3.30
  -1   2  -2   59.39    3.90
   1   2   2   62.19    4.30
  -1   2  -2   60.09    5.00
   2  -2   2 1552.84   41.50
   2  -2   2 1518.05   40.00
  -2  -2  -2 1451.65   40.60
  -2  -2  -2 1435.36   41.80
  -2  -2  -2 1479.45   40.70
   2  -2   2 1484.55   40.20
  -2   2  -2 1535.35   42.30
   2   2   2 1536.95   41.30
   2   2   2 1538.15   44.10
  -2   2  -2 1502.35   41.50
  -2   2  -2 1454.45   41.60
   2   2   2 1511.05   40.70
   3  -2   2  184.98    7.60
  -3  -2  -2  172.48    6.70
  -3  -2  -2  171.78    6.90
   3  -2   2  182.98    6.00
   3  -2   2  172.48    6.40
   3   2   2  184.58    5.90
  -3   2  -2  193.58    7.60
   3   2   2  174.68    6.60
   3   2   2  172.38    6.60
   3   2   2  165.28    6.60
  -3   2  -2  177.38    8.00
   3   2   2  178.18    6.70
  -3   2  -2  186.98    8.20
   4  -2   2    4.20    2.10
   4  -2   2    5.30    2.00
   4  -2   2    2.70    1.50
  -4  -2  -2    2.30    1.90
  -4  -2  -2    0.60    2.00
   4  -2   2    5.20    1.30
   4   2   2   -0.50    2.90
   4   2   2    4.50    1.90
   4   2   2    3.70    1.60
  -4   2  -2    4.90    2.20
  -4   2  -2    9.00    2.80
  -4   2  -2    0.50    2.30
   4   2   2    5.20    1.60
  -5  -2  -2   56.09    4.40
   5  -2   2   50.59    3.90
   5  -2   2   49.80    2.90
   5  -2   2   49.20    4.30
  -5  -2  -2   39.50    4.30
   5  -2   2   47.60    4.10
  -5   2  -2   50.49    4.40
   5   2   2   48.00    5.80
   5   2   2   54.39    4.00
   5   2   2   49.60    3.80
  -5   2  -2   56.09    5.50
  -5   2  -2   46.30    4.60
   5   2   2   45.00    4.20
   6  -2   2  822.92   25.30
   6  -2   2  861.81   25.80
   6  -2   2  883.61   26.20
  -6  -2  -2  805.52   26.10
   6  -2   2  830.62   25.90
  -6   2  -2  852.01   26.10
  -6   2  -2  862.81   25.80
   6   2   2  805.62   25.60
  -6   2  -2  790.02   26.50
   6   2   2  848.82   27.80
   6   2   2  896.31   25.00
   6   2   2  868.11   25.00
   7  -2   2  533.75   18.00
   7  -2   2  517.05   18.40
  -7  -2  -2  525.75   19.10
   7  -2   2  518.55   18.00
   7  -2   2  530.15   17.70
  -7   2  -2  543.55   17.80
   7   2   2  535.55   17.20
   7   2   2  553.24   17.20
  -7   2  -2  541.55   17.90
   7   2   2  537.25   18.30
  -7   2  -2  510.65   18.50
   7   2   2  515.75   19.60
   8  -2   2   74.29    7.00
   8  -2   2   78.99    6.70
  -8  -2  -2   59.29    7.30
   8  -2   2   61.59    5.40
   8   2   2   56.89    5.70
   8   2   2   58.09    6.40
  -8   2  -2   69.79    6.60
   8   2   2   64.39    5.10
  -8   2  -2   66.49    5.60
   9  -2   2  133.99    8.80
   9  -2   2  128.79    7.40
   9  -2   2  134.79    8.30
  -9  -2  -2  110.89    9.60
   9   2   2  123.49    6.80
   9   2   2  134.59    9.20
  -9   2  -2  114.29    8.60
   9   2   2  124.59    8.40
  10  -2   2  189.68    9.10
  10  -2   2  174.98    9.80
  10  -2   2  193.68   10.40
 -10  -2  -2  198.58   12.10
  10   2   2  179.58    8.50
 -10   2  -2  188.38   10.80
  10   2   2  197.68   10.50
  10   2   2  180.98   10.90
 -11  -2  -2   39.90    6.80
  11  -2   2   21.40    4.70
  11  -2   2   24.50    5.10
  11  -2   2   25.10    4.00
  11   2   2   20.30    4.90
  11   2   2   21.70    3.60
 -11   2  -2   16.30    4.90
  11   2   2   29.40    5.50
  12  -2   2   57.99    5.50
  12  -2   2   58.49    6.80
 -12  -2  -2   38.50    6.90
  12   2   2   55.29    6.70
 -12   2  -2   48.30    6.80
  12   2   2   55.89    5.10
  12   2   2   51.19    6.80
 -13  -2  -2   64.69    8.20
  13  -2   2   54.89    5.50
  13  -2   2   68.69    7.80
  13   2   2   62.09    7.30
 -13   2  -2   55.49    7.40
  13   2   2   65.89    5.60
  13   2   2   58.69    7.20
  14  -2   2   15.80    5.40
  14  -2   2   18.70    4.10
 -14  -2  -2   15.50    6.30
 -14   2  -2   13.20    5.90
  14   2   2   21.50    5.70
  14   2   2   22.40    4.00
  14   2   2   20.60    5.50
  14  -3  -2  459.85   19.10
  14  -3  -2  462.35   15.90
  14   3  -2  466.85   15.10
  14   3  -2  471.05   19.20
 -14   3   2  464.75   17.60
  14   3  -2  493.85   19.80
  13  -3  -2    1.40    3.80
  13  -3  -2    0.80    2.90
  13   3  -2    7.00    4.70
  13   3  -2    2.70    2.40
 -13   3   2    8.10    3.80
  13   3  -2    3.60    4.50
  12  -3  -2  440.56   15.60
  12  -3  -2  439.96   17.90
  12   3  -2  462.35   18.60
 -12   3   2  470.95   16.40
  12   3  -2  439.16   14.90
  12   3  -2  467.55   18.50
  11  -3  -2  777.62   25.00
  11  -3  -2  791.12   27.10
  11   3  -2  829.12   28.10
  11   3  -2  880.61   28.10
 -11   3   2  834.12   25.40
  11   3  -2  804.42   24.50
  10  -3  -2 1127.89   33.60
  10  -3  -2 1125.79   35.50
  10   3  -2 1175.68   36.70
 -10   3   2 1181.28   33.80
  10   3  -2 1153.08   32.30
  10   3  -2 1128.79   33.00
  10   3  -2 1130.99   36.10
   9  -3  -2   95.79    6.50
   9  -3  -2   88.29    7.40
   9   3  -2   90.69    5.50
   9   3  -2   99.79    5.20
   9   3  -2   77.39    7.30
   9   3  -2   85.79    8.30
  -9   3   2   97.09    6.50
   8  -3  -2 1355.36   40.80
   8  -3  -2 1377.96   40.00
   8  -3  -2 1438.66   39.30
   8  -3  -2 1384.26   40.80
   8   3  -2 1406.76   39.20
   8   3  -2 1377.76   38.60
   8   3  -2 1400.46   41.40
  -8   3   2 1422.76   40.20
   8   3  -2 1494.05   39.40
   8   3  -2 1438.66   43.70
   7  -3  -2 2017.60   56.79
   7  -3  -2 2062.19   56.79
   7  -3  -2 2099.19   55.19
   7  -3  -2 2017.50   56.29
   7   3  -2 2077.19   55.59
   7   3  -2 2039.50   54.69
   7   3  -2 2064.59   59.19
   7   3  -2 2062.19   55.49
  -7   3   2 2021.80   56.39
  -7   3   2 2081.09   54.69
   7   3  -2 1971.30   57.19
   6  -3  -2  118.39    6.40
   6  -3  -2  126.59    4.80
   6  -3  -2  119.89    6.20
   6  -3  -2  122.79    8.10
   6  -3  -2  120.29    6.40
  -6   3   2  122.99    6.70
   6   3  -2  123.69    5.60
  -6   3   2  120.79    4.70
   6   3  -2  122.29    6.60
   6   3  -2  123.99    4.70
   6   3  -2  110.89    5.10
   6   3  -2  124.29    7.80
   5  -3  -2  198.08    9.10
   5  -3  -2  192.48    7.80
   5  -3  -2  184.58    7.70
   5   3  -2  197.78    7.50
  -5   3   2  197.48    6.30
   5   3  -2  186.88    9.00
   5   3  -2  183.38    6.70
   5   3  -2  200.78    6.40
  -5   3   2  193.98    8.40
   4  -3  -2 2004.10   55.69
   4  -3  -2 2004.60   54.59
   4  -3  -2 1997.20   54.59
   4  -3  -2 2099.29   54.89
  -4   3   2 2131.79   53.69
   4   3  -2 2084.59   53.79
  -4   3   2 1989.80   54.49
  -4   3   2 1992.00   55.69
   4   3  -2 1979.70   55.69
   4   3  -2 1990.10   53.79
   4   3  -2 1959.60   54.89
   3  -3  -2  802.82   22.60
   3  -3  -2  802.92   22.70
   3  -3  -2  815.82   22.50
   3  -3  -2  808.02   23.20
   3   3  -2  764.62   23.20
   3   3  -2  766.92   21.90
   3   3  -2  784.72   21.90
  -3   3   2  820.52   24.40
   3   3  -2  764.32   23.50
  -3   3   2  814.72   22.50
   2  -3  -2  315.57    9.30
   2  -3  -2  309.97   10.20
   2  -3  -2  323.67   10.10
   2  -3  -2  326.47   10.10
   2   3  -2  304.27    9.40
  -2   3   2  331.97    8.90
   2   3  -2  300.47   11.70
   2   3  -2  303.27   10.30
   2   3  -2  309.17    9.60
  -2   3   2  337.57   12.70
  -2   3   2  319.47   10.00
   1  -3  -2   72.09    3.70
   1  -3  -2   80.29    3.70
  -1  -3   2   85.19    4.10
   1  -3  -2   79.99    4.20
  -1  -3   2   70.19    3.70
   1  -3  -2   75.89    4.10
  -1  -3   2   80.49    3.50
   1   3  -2   76.99    5.60
  -1   3   2   79.39    4.20
  -1   3   2   67.79    5.80
  -1   3   2   74.39    3.80
   1   3  -2   70.49    3.50
   1   3  -2   70.99    3.70
   1   3  -2   71.49    3.70
   0  -3   2  268.07    8.40
   0  -3  -2  268.07    9.20
   0  -3  -2  273.07    8.90
   0  -3   2  266.07    9.20
   0  -3  -2  278.27    8.80
   0   3  -2  261.97   11.00
   0   3   2  274.87   10.60
   0   3   2  264.97    9.10
   0   3  -2  265.57    9.20
   0   3  -2  259.07    9.10
   0   3   2  273.17   10.50
   1  -3   2   15.60    2.20
   1  -3   2   10.80    1.70
  -1  -3  -2   14.40    2.30
  -1  -3  -2   19.20    2.50
  -1  -3  -2   14.20    2.30
   1  -3   2   10.70    2.20
  -1   3  -2   13.70    2.30
   1   3   2   10.50    1.90
   1   3   2   10.20    3.60
  -1   3  -2   10.80    3.10
  -1   3  -2   12.40    2.50
   1   3   2   11.60    2.70
   2  -3   2  940.91   25.70
  -2  -3  -2  917.81   26.60
   2  -3   2  922.91   26.90
  -2  -3  -2  893.51   25.80
  -2  -3  -2  904.01   26.40
  -2   3  -2  891.51   27.10
  -2   3  -2  943.41   26.90
  -2   3  -2  916.51   28.10
   2   3   2  927.31   29.60
   2   3   2  922.21   26.50
   2   3   2  940.31   26.70
  -3  -3  -2  892.01   25.80
   3  -3   2  892.21   25.20
   3  -3   2  860.31   26.50
   3  -3   2  950.90   24.80
  -3  -3  -2  885.51   27.00
  -3  -3  -2  858.21   25.50
   3   3   2  907.31   25.50
  -3   3  -2  878.11   27.10
   3   3   2  882.61   28.90
   3   3   2  909.91   25.30
   3   3   2  893.01   25.70
  -3   3  -2  897.91   26.60
  -3   3  -2  919.21   27.90
   3   3   2  903.91   25.80
   4  -3   2   39.90    2.70
  -4  -3  -2   33.80    3.30
   4  -3   2   37.80    2.90
   4  -3   2   38.80    3.40
  -4  -3  -2   33.80    3.40
   4  -3   2   32.10    3.70
   4   3   2   32.30    3.30
   4   3   2   36.20    5.30
   4   3   2   36.60    3.20
  -4   3  -2   41.20    4.20
  -4   3  -2   33.40    4.60
   4   3   2   39.70    3.40
  -4   3  -2   38.90    4.90
   5  -3   2  417.46   12.00
   5  -3   2  398.26   14.30
   5  -3   2  396.56   13.30
   5  -3   2  380.36   12.60
  -5  -3  -2  399.56   13.50
  -5  -3  -2  392.76   13.20
  -5   3  -2  359.76   15.10
   5   3   2  384.56   13.50
  -5   3  -2  395.66   15.30
   5   3   2  362.76   15.70
   5   3   2  402.06   13.20
   5   3   2  404.16   11.40
  -5   3  -2  427.36   14.40
   5   3   2  421.86   13.10
   6  -3   2  297.17   11.30
  -6  -3  -2  316.77   11.80
   6  -3   2  311.37   12.30
   6  -3   2  302.27   11.20
   6   3   2  302.97   11.10
   6   3   2  321.77   11.00
  -6   3  -2  285.37   12.80
   6   3   2  286.37   13.50
  -6   3  -2  301.77   12.00
  -6   3  -2  295.07   13.20
  -7  -3  -2  378.56   14.20
   7  -3   2  370.36   13.70
   7  -3   2  372.26   13.80
   7  -3   2  364.86   14.20
   7   3   2  379.76   14.10
   7   3   2  368.86   12.80
   7   3   2  361.06   13.00
  -7   3  -2  349.17   14.50
   7   3   2  352.66   15.50
  -7   3  -2  361.56   14.00
  -7   3  -2  362.36   14.50
  -8  -3  -2   75.79    7.20
   8  -3   2   80.89    6.80
   8  -3   2   72.99    6.30
   8  -3   2   80.19    6.70
  -8   3  -2   82.29    7.00
   8   3   2   70.49    7.10
   8   3   2   85.79    7.40
   8   3   2   73.19    5.80
  -8   3  -2   69.99    6.60
   9  -3   2  354.76   14.00
   9  -3   2  339.37   14.30
  -9  -3  -2  363.86   15.80
   9  -3   2  339.87   14.70
   9   3   2  361.96   15.70
  -9   3  -2  387.46   14.30
   9   3   2  362.66   13.30
   9   3   2  360.16   15.10
  -9   3  -2  325.47   14.40
  10  -3   2   36.30    4.80
 -10  -3  -2   31.20    6.50
  10  -3   2   40.20    6.00
  10  -3   2   35.30    5.40
  10   3   2   36.90    5.80
 -10   3  -2   28.50    5.30
  10   3   2   32.80    4.20
  10   3   2   41.60    6.10
  11  -3   2   -1.10    4.10
  11  -3   2    2.70    3.20
 -11  -3  -2    7.50    5.30
 -11   3  -2   -1.30    4.10
  11   3   2   -1.10    3.90
  11   3   2    0.30    4.00
  11   3   2   -1.70    2.50
  12  -3   2   48.10    6.60
  12  -3   2   61.09    6.00
 -12  -3  -2   50.19    7.50
  12   3   2   52.49    7.00
 -12   3  -2   62.69    7.70
  12   3   2   47.40    6.80
  12   3   2   46.10    4.90
 -13  -3  -2    6.00    5.50
  13  -3   2   15.20    4.00
  13  -3   2    6.60    4.80
  13   3   2   10.70    5.20
  13   3   2    9.90    4.90
 -13   3  -2   10.10    5.30
  13   3   2   10.60    3.30
  14  -3   2   13.40    5.30
  14  -3   2   16.90    4.30
 -14  -3  -2    8.20    5.80
  14   3   2   11.10    5.70
  14   3   2   13.50    3.60
  14   3   2   16.30    5.60
 -14   3  -2   14.80    6.20
 -14  -4   2   24.70    4.90
  14  -4  -2   22.00    4.20
  14  -4  -2   23.40    6.30
  14   4  -2   27.40    6.70
  14   4  -2   25.20    6.10
 -14   4   2   27.10    5.30
  14   4  -2   19.10    3.20
  13  -4  -2  111.19    9.90
  13  -4  -2  109.19    7.80
  13   4  -2  108.29    9.90
  13   4  -2  103.69    6.30
  13   4  -2  111.59    9.60
 -13   4   2  114.99    8.60
  12  -4  -2   76.89    6.60
  12  -4  -2   72.99    8.10
 -12   4   2   88.89    7.60
  12   4  -2   94.79    9.40
  12   4  -2   83.99    8.50
  12   4  -2   80.39    5.80
  11  -4  -2  231.48   11.00
  11  -4  -2  224.98   12.50
  11   4  -2  248.58   13.40
  11   4  -2  244.38   10.30
 -11   4   2  232.88   11.00
  11   4  -2  243.08   13.20
  10  -4  -2   80.79    7.40
  10  -4  -2   52.09    5.50
  10   4  -2   58.19    6.50
 -10   4   2   56.19    5.70
  10   4  -2   53.39    4.90
  10   4  -2   62.49    7.70
   9  -4  -2  328.17   13.80
   9  -4  -2  334.57   13.20
   9   4  -2  321.87   16.00
   9   4  -2  344.97   11.40
  -9   4   2  342.27   13.40
   9   4  -2  347.07   12.20
   9   4  -2  328.67   14.20
   8  -4  -2  366.76   14.00
   8  -4  -2  370.16   14.30
  -8   4   2  357.26   14.20
   8   4  -2  389.56   12.10
   8   4  -2  411.56   13.00
   8   4  -2  394.16   17.30
   8   4  -2  380.16   13.00
   7  -4  -2 1404.26   40.70
   7  -4  -2 1380.56   40.70
   7  -4  -2 1448.26   41.20
  -7   4   2 1394.86   41.30
   7   4  -2 1444.26   39.60
   7   4  -2 1413.06   43.30
   7   4  -2 1434.46   39.70
   7   4  -2 1453.05   38.80
   6  -4  -2   51.99    5.90
   6  -4  -2   50.99    4.40
   6  -4  -2   49.90    4.70
   6   4  -2   50.79    3.80
  -6   4   2   56.39    5.60
  -6   4   2   48.50    5.00
   6   4  -2   49.30    4.30
   6   4  -2   46.60    5.60
   6   4  -2   48.20    3.20
   5  -4  -2  688.23   21.30
   5  -4  -2  706.83   21.20
   5  -4  -2  738.83   21.70
   5  -4  -2  721.43   22.70
   5   4  -2  701.63   20.40
   5   4  -2  689.93   22.80
   5   4  -2  688.23   21.40
  -5   4   2  675.43   22.50
  -5   4   2  699.43   21.10
   5   4  -2  720.83   20.20
   4  -4  -2  742.43   21.50
   4  -4  -2  735.63   22.50
   4  -4  -2  707.33   21.50
   4  -4  -2  764.42   21.90
   4   4  -2  712.23   20.70
   4   4  -2  739.13   20.90
  -4   4   2  721.03   21.40
  -4   4   2  720.93   23.30
   4   4  -2  712.63   22.50
   4   4  -2  704.83   22.50
   3  -4  -2 1136.79   32.20
   3  -4  -2 1106.99   31.70
   3  -4  -2 1155.68   30.70
   3  -4  -2 1143.99   31.90
   3   4  -2 1078.09   32.40
   3   4  -2 1122.59   31.10
  -3   4   2 1137.39   34.20
   3   4  -2 1132.49   33.80
  -3   4   2 1187.48   31.90
   2  -4  -2   56.19    3.30
  -2  -4   2   51.69    3.10
   2  -4  -2   52.89    4.00
  -2  -4   2   55.79    3.90
   2  -4  -2   54.69    3.80
   2  -4  -2   52.99    3.80
   2   4  -2   55.09    3.50
  -2   4   2   51.99    2.40
   2   4  -2   53.99    3.20
   2   4  -2   61.59    5.50
   2   4  -2   56.89    4.00
  -2   4   2   47.80    5.40
  -1  -4   2 3954.90  106.79
   1  -4  -2 4178.08  107.19
  -1  -4   2 4097.39  106.39
   1  -4  -2 3896.01  107.39
   1  -4  -2 4101.59  106.69
   1  -4  -2 4071.89  106.59
  -1   4   2 4191.08  106.69
   1   4  -2 3990.10  106.99
   1   4  -2 3906.51  109.89
  -1   4   2 4105.59  107.19
   1   4  -2 3906.11  106.79
  -1   4   2 4142.59  109.59
   1   4  -2 4004.30  106.69
   0  -4  -2 2320.97   62.19
   0  -4   2 2317.87   62.09
   0  -4  -2 2373.26   61.49
   0  -4   2 2223.08   61.29
   0  -4  -2 2322.27   61.89
   0   4   2 2367.46   63.99
   0   4   2 2262.37   62.19
   0   4  -2 2318.37   62.19
   0   4  -2 2311.77   62.09
   0   4   2 2267.27   62.69
   0   4  -2 2255.47   61.49
   0   4  -2 2257.87   64.59
  -1  -4  -2   54.89    3.90
   1  -4   2   37.50    3.50
  -1  -4  -2   47.80    3.70
   1  -4   2   44.00    3.30
   1  -4   2   43.10    3.90
   1   4   2   56.09    4.80
  -1   4  -2   41.70    4.30
  -1   4  -2   33.30    4.60
   1   4   2   36.50    4.50
  -1   4  -2   41.50    3.70
   2  -4   2 2038.90   56.29
  -2  -4  -2 1983.30   55.39
   2  -4   2 2073.59   54.79
   2  -4   2 2109.59   55.29
  -2  -4  -2 1946.31   55.19
  -2  -4  -2 2092.99   55.79
   2   4   2 2053.69   56.19
  -2   4  -2 2006.00   58.09
   2   4   2 2071.19   56.09
   2   4   2 1937.11   58.49
  -2   4  -2 2080.49   56.29
   2   4   2 2068.39   55.89
  -3  -4  -2 6519.55  177.88
   3  -4   2 6797.92  179.48
  -3  -4  -2 6871.11  178.88
  -3  -4  -2 6702.23  178.78
   3  -4   2 6938.01  177.58
   3  -4   2 6665.23  178.08
   3   4   2 6910.51  178.18
  -3   4  -2 6893.81  179.38
   3   4   2 6734.73  178.98
   3   4   2 6826.92  183.38
  -3   4  -2 6669.93  180.28
  -3   4  -2 6698.43  181.38
   3   4   2 6921.01  178.78
   4  -4   2 1977.10   54.29
   4  -4   2 2075.79   53.49
  -4  -4  -2 1939.61   54.79
  -4  -4  -2 1931.21   54.19
   4  -4   2 2038.50   55.79
  -4  -4  -2 2018.70   55.89
   4   4   2 1963.40   54.99
   4   4   2 1965.20   54.49
  -4   4  -2 1965.50   57.39
   4   4   2 2038.10   54.49
  -4   4  -2 2001.90   55.49
   4   4   2 1991.60   58.49
  -4   4  -2 1939.31   56.79
  -5  -4  -2 1280.57   36.40
   5  -4   2 1240.08   37.40
  -5  -4  -2 1243.88   36.00
   5  -4   2 1299.07   35.20
   5  -4   2 1329.97   34.80
   5  -4   2 1218.48   35.90
  -5   4  -2 1225.58   37.20
   5   4   2 1259.17   36.50
  -5   4  -2 1243.98   38.80
   5   4   2 1289.97   36.00
   5   4   2 1311.37   35.80
   5   4   2 1265.47   39.70
  -5   4  -2 1289.37   39.30
  -6  -4  -2 3778.12  100.49
   6  -4   2 3734.53  101.89
   6  -4   2 3630.14  100.49
   6  -4   2 3854.31   98.79
   6  -4   2 3785.42   99.79
  -6   4  -2 3644.84  102.69
  -6   4  -2 3635.94  101.49
   6   4   2 3913.21  100.39
   6   4   2 3660.03  100.69
  -6   4  -2 3618.84  103.59
   6   4   2 3752.22  104.09
   6   4   2 3885.91   98.49
   7  -4   2  972.70   28.10
   7  -4   2  945.61   28.40
  -7  -4  -2  949.01   28.40
   7  -4   2  926.71   29.40
  -7   4  -2  937.91   30.50
  -7   4  -2  914.71   29.90
   7   4   2  925.21   31.00
   7   4   2  907.11   28.10
  -8  -4  -2   17.70    4.40
   8  -4   2    6.60    3.50
   8  -4   2    9.30    3.30
   8  -4   2   17.70    4.10
   8   4   2    6.60    2.90
   8   4   2   11.80    4.30
  -8   4  -2    8.90    4.10
  -8   4  -2   11.50    4.10
   9  -4   2 1916.21   55.79
   9  -4   2 1885.71   55.39
  -9  -4  -2 1991.00   55.59
   9  -4   2 1961.20   55.79
   9   4   2 1866.11   54.79
  -9   4  -2 1938.61   56.19
   9   4   2 1886.11   57.19
  -9   4  -2 2045.50   56.29
   9   4   2 1956.30   56.49
  10  -4   2 2770.12   75.19
  10  -4   2 2752.02   75.89
 -10  -4  -2 2669.43   75.29
 -10   4  -2 2524.85   75.29
  10   4   2 2666.23   74.09
  10   4   2 2639.64   76.59
  10   4   2 2745.53   76.49
  11  -4   2    1.90    3.60
  11  -4   2   32.00    6.00
 -11  -4  -2   -5.80    4.80
  11   4   2   13.40    5.80
  11   4   2    5.70    4.30
  11   4   2   -0.30    2.70
 -11   4  -2    2.30    4.30
  12  -4   2  699.33   23.70
 -12  -4  -2  728.03   25.20
  12  -4   2  681.83   25.10
  12   4   2  751.82   26.00
  12   4   2  664.53   22.70
  12   4   2  734.83   26.10
 -12   4  -2  716.83   25.30
  13  -4   2  888.81   29.90
 -13  -4  -2  842.42   29.40
  13  -4   2  880.71   28.20
  13   4   2  868.61   27.30
  13   4   2  928.81   30.90
 -13   4  -2  853.91   30.00
  13   4   2  887.71   30.30
  14  -4   2  251.97   13.90
  14  -4   2  252.97   12.20
 -14  -4  -2  255.47   14.30
  14   4   2  254.67   14.40
  14   4   2  241.08   11.20
 -14   4  -2  268.17   14.90
  14   4   2  239.38   14.00
  14  -5  -2 1315.07   43.40
 -14  -5   2 1371.46   40.20
  14  -5  -2 1370.46   40.90
  14   5  -2 1390.66   38.70
  14   5  -2 1430.06   43.90
 -14   5   2 1411.96   42.20
  13  -5  -2  485.25   18.10
  13  -5  -2  467.85   20.10
 -13   5   2  477.85   18.50
  13   5  -2  505.75   20.50
  13   5  -2  482.25   15.80
  12  -5  -2   87.39    8.90
  12  -5  -2   86.99    7.60
  12   5  -2   93.29    9.20
  12   5  -2  100.09    6.40
 -12   5   2   84.39    7.70
  11  -5  -2 1313.57   39.40
  11  -5  -2 1311.27   40.70
  11   5  -2 1325.97   42.20
  11   5  -2 1327.87   38.30
 -11   5   2 1299.07   39.60
  10  -5  -2 1171.78   36.10
  10  -5  -2 1166.08   36.90
  10   5  -2 1216.58   35.00
 -10   5   2 1219.58   36.50
  10   5  -2 1217.58   39.30
   9  -5  -2   21.80    4.90
   9  -5  -2   12.00    4.00
   9   5  -2    0.60    5.00
   9   5  -2   10.00    2.90
   9   5  -2   13.70    3.30
  -9   5   2   10.00    3.70
   8  -5  -2 1048.50   32.20
   8  -5  -2 1021.00   32.00
   8   5  -2 1085.59   31.00
  -8   5   2 1037.20   32.70
   8   5  -2 1099.19   30.10
   8   5  -2 1069.89   35.40
   8   5  -2 1060.99   30.90
   7  -5  -2  689.13   23.00
   7  -5  -2  708.23   22.70
   7   5  -2  692.73   21.60
   7   5  -2  729.73   22.20
  -7   5   2  723.03   23.90
   7   5  -2  715.03   25.40
   7   5  -2  750.02   21.10
   6  -5  -2   10.00    3.30
   6  -5  -2    8.40    3.90
   6  -5  -2   11.90    3.40
   6  -5  -2   12.80    3.20
   6   5  -2    7.10    3.80
   6   5  -2   11.50    2.20
  -6   5   2    7.70    3.60
   6   5  -2    9.80    2.40
   6   5  -2    7.30    2.90
  -6   5   2   12.70    3.00
   5  -5  -2 1211.18   34.70
   5  -5  -2 1217.08   34.90
   5  -5  -2 1210.98   36.10
   5   5  -2 1229.28   35.80
  -5   5   2 1210.38   34.70
  -5   5   2 1166.18   36.60
   5   5  -2 1187.08   34.00
   5   5  -2 1197.88   36.40
   5   5  -2 1234.98   33.90
   4  -5  -2 3575.94   97.29
   4  -5  -2 3590.94   98.09
   4  -5  -2 3660.33   97.59
   4  -5  -2 3672.63   95.79
   4   5  -2 3656.73   96.89
  -4   5   2 3544.55   99.89
   4   5  -2 3628.04   98.69
  -4   5   2 3774.82   97.49
   4   5  -2 3670.13   99.49
   4   5  -2 3619.24   96.69
   3  -5  -2 2010.30   53.19
   3  -5  -2 1980.80   54.49
   3  -5  -2 2011.10   54.49
   3  -5  -2 2039.00   54.49
  -3  -5   2 2041.50   54.49
  -3  -5   2 1982.90   52.99
   3   5  -2 1919.91   54.89
   3   5  -2 2051.89   56.69
  -3   5   2 1904.01   57.19
   3   5  -2 1921.01   53.79
   3   5  -2 1946.11   53.59
   2  -5  -2  286.57    9.80
  -2  -5   2  272.57    9.70
  -2  -5   2  273.97    9.30
   2  -5  -2  278.97   10.40
   2  -5  -2  272.07    9.30
   2  -5  -2  257.07   10.00
  -2   5   2  275.07   12.80
  -2   5   2  281.27    8.40
   2   5  -2  283.07    9.50
   2   5  -2  258.07   12.50
   2   5  -2  264.17   10.00
   2   5  -2  269.57    9.60
   1  -5  -2 3701.13   97.69
   1  -5  -2 3766.62   96.89
   1  -5  -2 3546.25   98.19
  -1  -5   2 3647.33   97.39
  -1  -5   2 3624.04   96.89
   1  -5  -2 3705.53   97.29
  -1   5   2 3615.64  100.29
   1   5  -2 3552.04   97.39
   1   5  -2 3595.94  100.79
  -1   5   2 3782.92   97.79
   1   5  -2 3676.33   97.39
  -1   5   2 3694.03   96.79
   1   5  -2 3617.44   97.19
   0  -5   2 3390.76   93.09
   0  -5  -2 3540.05   93.69
   0  -5   2 3507.75   93.89
   0  -5  -2 3642.54   93.09
   0  -5  -2 3594.54   94.19
   0   5  -2 3374.36   96.79
   0   5  -2 3451.75   93.99
   0   5  -2 3487.15   93.29
   0   5  -2 3514.65   93.99
   0   5   2 3510.55   94.09
   0   5   2 3571.04   96.09
   0   5   2 3559.24   94.19
  -1  -5  -2  496.25   16.60
   1  -5   2  516.45   16.70
   1  -5   2  517.35   16.50
  -1  -5  -2  500.65   16.30
  -1  -5  -2  524.15   15.60
   1   5   2  500.95   17.50
   1   5   2  533.65   17.60
  -1   5  -2  508.55   17.00
   1   5   2  527.15   18.00
  -1   5  -2  521.55   19.20
  -1   5  -2  515.55   16.70
   2  -5   2 1262.57   35.80
  -2  -5  -2 1266.77   35.40
  -2  -5  -2 1231.18   34.50
   2  -5   2 1226.58   34.90
  -2  -5  -2 1167.28   34.70
   2  -5   2 1211.68   34.20
   2   5   2 1254.57   35.60
  -2   5  -2 1194.28   38.10
   2   5   2 1232.38   36.20
   2   5   2 1223.18   37.40
   2   5   2 1251.77   35.50
  -2   5  -2 1252.37   35.80
   3  -5   2 1930.71   52.79
   3  -5   2 1896.21   53.89
  -3  -5  -2 1881.11   52.39
  -3  -5  -2 1935.01   53.19
  -3  -5  -2 1979.20   52.79
   3   5   2 1935.91   56.59
   3   5   2 1956.00   53.69
   3   5   2 1960.50   52.49
  -3   5  -2 1921.91   53.79
  -3   5  -2 1874.81   54.89
   3   5   2 1898.71   53.29
  -3   5  -2 1824.32   56.19
  -4  -5  -2  167.18    8.20
   4  -5   2  149.19    7.10
  -4  -5  -2  144.59    7.60
   4  -5   2  149.39    8.30
   4  -5   2  167.48    6.50
  -4  -5  -2  141.89    7.10
  -4   5  -2  144.39   10.30
   4   5   2  162.78   11.00
   4   5   2  166.08    7.40
   4   5   2  158.08    7.70
  -4   5  -2  157.98    8.20
  -4   5  -2  155.98    9.50
   4   5   2  152.28    7.80
  -5  -5  -2   20.20    3.80
   5  -5   2   22.00    3.60
  -5  -5  -2   26.70    4.80
   5  -5   2   21.30    3.90
   5  -5   2   19.70    2.50
  -5  -5  -2   17.40    3.40
  -5   5  -2   21.20    3.80
   5   5   2   17.00    4.70
   5   5   2   20.60    3.50
  -5   5  -2   16.30    5.20
   5   5   2   21.60    3.20
   5   5   2   31.60    4.00
  -5   5  -2   12.20    4.30
  -6  -5  -2    5.20    3.20
   6  -5   2    8.80    2.30
   6  -5   2   13.90    4.10
   6  -5   2    4.70    3.30
   6  -5   2    6.20    3.10
   6   5   2    5.40    2.80
  -6   5  -2   11.00    4.90
   6   5   2    7.30    2.80
  -6   5  -2   10.10    4.40
   6   5   2    8.50    4.10
  -6   5  -2    8.60    3.30
   7  -5   2   37.50    5.30
   7  -5   2   53.29    4.70
  -7  -5  -2   44.40    5.10
   7  -5   2   47.70    5.40
   7   5   2   49.60    6.60
  -7   5  -2   45.00    6.70
  -7   5  -2   44.00    6.10
   7   5   2   39.50    4.70
  -8  -5  -2   49.00    5.60
   8  -5   2   48.70    5.00
   8  -5   2   55.09    6.10
   8  -5   2   44.80    5.30
  -8   5  -2   48.30    6.30
   8   5   2   41.70    5.20
   8   5   2   34.30    6.00
  -8   5  -2   58.99    7.30
   9  -5   2   34.90    5.50
  -9  -5  -2   32.50    5.40
   9  -5   2   56.89    6.40
  -9   5  -2   30.60    5.90
   9   5   2   31.20    6.00
  -9   5  -2   34.50    5.60
   9   5   2   29.20    4.70
  10  -5   2    7.70    4.30
 -10  -5  -2   17.40    5.10
  10  -5   2   11.90    5.10
  10   5   2    7.80    4.50
 -10   5  -2   12.20    4.70
  10   5   2    9.80    3.80
  11  -5   2    3.00    4.10
 -11  -5  -2    4.50    5.20
  11  -5   2    1.70    4.70
  11   5   2    1.20    3.20
  11   5   2   -1.20    4.00
 -11   5  -2    1.80    4.40
 -12  -5  -2    1.90    5.50
  12  -5   2    4.30    4.20
  12  -5   2    4.30    5.40
  12   5   2    0.30    3.30
  12   5   2    9.30    4.80
 -12   5  -2   11.20    5.00
  13  -5   2   74.29    8.50
  13  -5   2  111.39    9.00
 -13  -5  -2   86.79    8.80
 -13   5  -2   82.99    8.70
  13   5   2   95.89    7.60
  13   5   2  101.29    9.70
 -13  -6   2    0.40    3.70
  13  -6  -2   -2.30    5.50
  13  -6  -2    1.20    4.50
  13   6  -2    4.10    2.90
 -13   6   2    4.70    4.40
  13   6  -2    1.80    5.20
  12  -6  -2   88.49    9.20
  12  -6  -2   89.39    8.00
 -12   6   2   78.69    7.80
  12   6  -2   84.89    6.40
  12   6  -2   90.59    9.40
  11  -6  -2   89.69    8.80
  11  -6  -2   88.29    7.70
 -11   6   2   68.79    7.10
 -11   6   2   89.49    9.90
  11   6  -2   87.29    9.60
  11   6  -2   76.29    6.30
  10  -6  -2    0.90    4.50
  10  -6  -2   13.40    4.70
  10   6  -2    5.60    3.20
  10   6  -2   -0.40    5.10
 -10   6   2   -1.00    4.90
 -10   6   2    5.00    4.00
   9  -6  -2   21.30    4.90
   9  -6  -2   26.10    5.00
   9   6  -2   28.50    7.00
   9   6  -2   26.40    4.00
  -9   6   2   22.10    4.90
   8  -6  -2   30.60    5.00
   8  -6  -2   29.40    5.20
   8   6  -2   30.50    4.20
   8   6  -2   20.40    3.60
  -8   6   2   24.20    5.00
   8   6  -2   14.20    5.70
   7  -6  -2   78.29    6.80
   7  -6  -2   68.19    6.40
   7   6  -2   84.69    8.40
   7   6  -2   91.99    6.00
  -7   6   2   67.19    7.10
   7   6  -2   78.09    5.10
   7   6  -2   92.89    6.90
  -6  -6   2   62.99    5.50
   6  -6  -2   55.29    5.50
   6  -6  -2   61.09    5.80
   6  -6  -2   62.99    6.80
   6   6  -2   58.39    4.90
  -6   6   2   54.49    6.40
   6   6  -2   64.69    7.10
   6   6  -2   77.49    6.80
   6   6  -2   60.49    4.60
  -5  -6   2  309.67   10.30
   5  -6  -2  347.07   11.50
   5  -6  -2  311.37   12.50
   5  -6  -2  314.67   13.30
  -5  -6   2  334.97   12.00
   5  -6  -2  322.87   12.40
   5   6  -2  309.27   13.60
   5   6  -2  320.07   11.30
   5   6  -2  312.87   13.70
  -5   6   2  315.77   12.10
  -5   6   2  292.97   14.10
   5   6  -2  331.17   11.70
   4  -6  -2  143.69    8.20
  -4  -6   2  155.38    8.60
   4  -6  -2  164.98    8.20
   4  -6  -2  153.58    7.60
  -4  -6   2  157.58    6.60
   4   6  -2  139.79    8.40
   4   6  -2  162.78    6.90
   4   6  -2  154.78    9.60
  -4   6   2  159.58   10.00
   3  -6  -2   75.69    6.10
   3  -6  -2   81.09    6.20
   3  -6  -2   83.89    5.80
   3  -6  -2   83.19    4.90
  -3  -6   2   81.59    5.20
  -3   6   2   93.29    8.70
  -3   6   2   96.79    3.60
  -3   6   2   85.79    5.50
   3   6  -2   84.29    5.30
   3   6  -2   79.29    4.80
   3   6  -2   85.29    6.00
   3   6  -2   84.19    7.70
   2  -6  -2  120.59    6.10
  -2  -6   2  128.69    6.50
  -2  -6   2  139.19    6.70
   2  -6  -2  133.19    6.40
   2  -6  -2  130.59    7.30
   2  -6  -2  121.89    7.40
   2   6  -2  129.69    9.40
   2   6  -2  126.59    6.70
   2   6  -2  133.49    6.20
   2   6  -2  130.39    6.50
  -2   6   2  129.59    5.00
   1  -6  -2  454.55   16.20
   1  -6  -2  460.05   14.80
  -1  -6   2  446.46   14.90
   1  -6  -2  453.35   14.10
  -1  -6   2  442.56   14.50
   1  -6  -2  454.45   15.30
  -1   6   2  451.55   15.00
   1   6  -2  449.16   14.70
  -1   6   2  438.36   18.00
  -1   6   2  453.55   17.50
   1   6  -2  458.65   14.40
  -1   6   2  456.65   14.00
   1   6  -2  417.16   17.70
   1   6  -2  423.36   14.70
   0  -6  -2   70.29    5.60
   0  -6   2   84.29    5.60
   0  -6   2   77.49    5.00
   0  -6  -2   81.19    4.70
   0  -6  -2   74.09    5.80
   0   6  -2   80.69    4.80
   0   6   2   86.09    5.30
   0   6  -2   74.49    5.30
   0   6  -2   83.49    5.50
   0   6   2   89.19    6.90
   0   6   2   84.19    7.40
  -1  -6  -2   74.19    5.80
   1  -6   2   66.79    4.80
  -1  -6  -2   66.99    5.70
  -1  -6  -2   73.59    4.70
   1  -6   2   73.89    5.80
   1   6   2   68.19    5.30
  -1   6  -2   76.29    5.50
   1   6   2   64.69    6.40
   1   6   2   79.19    6.10
  -1   6  -2   89.79    8.50
  -1   6  -2   78.69    5.90
   1   6   2   60.69    5.60
   2  -6   2  660.43   19.80
  -2  -6  -2  690.83   21.20
  -2  -6  -2  622.34   20.50
  -2  -6  -2  655.53   19.70
   2  -6   2  649.34   21.30
   2  -6   2  644.74   20.60
   2   6   2  623.84   21.00
  -2   6  -2  651.73   21.20
  -2   6  -2  676.73   22.20
   2   6   2  683.23   22.30
   2   6   2  662.43   22.40
  -2   6  -2  637.14   24.10
   2   6   2  680.93   21.00
  -3  -6  -2  553.14   18.20
  -3  -6  -2  608.74   19.10
   3  -6   2  585.74   17.70
  -3  -6  -2  595.94   17.90
   3  -6   2  557.64   18.50
   3  -6   2  547.25   19.40
   3   6   2  561.84   19.50
   3   6   2  571.04   17.80
   3   6   2  566.44   21.10
   3   6   2  591.74   19.10
  -3   6  -2  563.94   20.50
  -3   6  -2  594.74   19.60
  -3   6  -2  527.25   22.00
   4  -6   2  156.38    8.90
  -4  -6  -2  166.48    8.00
   4  -6   2  174.58    7.20
  -4  -6  -2  176.38    8.60
   4  -6   2  168.38    8.30
  -4  -6  -2  157.68    8.20
  -4   6  -2  157.68   11.40
  -4   6  -2  152.18   10.10
   4   6   2  159.38    8.80
  -4   6  -2  157.98    8.70
   4   6   2  153.18   10.90
   4   6   2  158.08    8.20
   5  -6   2  252.07   12.10
  -5  -6  -2  272.07   11.60
   5  -6   2  285.47   11.20
  -5  -6  -2  251.67   10.50
   5  -6   2  277.97    9.70
   5   6   2  277.87   11.40
  -5   6  -2  248.08   13.60
   5   6   2  266.67   15.20
   5   6   2  275.37   11.70
  -5   6  -2  248.78   14.90
  -5   6  -2  288.07   11.80
  -6  -6  -2  470.05   16.20
   6  -6   2  469.75   17.90
   6  -6   2  449.46   16.60
  -6  -6  -2  468.75   17.80
   6  -6   2  473.85   15.00
  -6   6  -2  487.45   19.40
   6   6   2  535.05   17.20
  -6   6  -2  500.55   21.50
   6   6   2  482.85   17.10
  -6   6  -2  470.75   17.40
   6   6   2  464.65   20.20
   7  -6   2   35.60    5.50
   7  -6   2   40.30    4.10
   7  -6   2   45.40    5.70
  -7  -6  -2   47.70    7.30
  -7  -6  -2   40.30    5.00
   7   6   2   37.20    6.50
   7   6   2   44.80    5.10
  -7   6  -2   47.60    6.90
  -7   6  -2   48.30    7.60
  -8  -6  -2   25.70    4.90
   8  -6   2   26.60    5.00
   8  -6   2   31.60    5.50
  -8   6  -2   17.50    5.00
  -8   6  -2   23.90    6.10
   8   6   2   28.30    4.60
   8   6   2   24.00    5.50
   9  -6   2  228.78   12.60
   9  -6   2  228.88   11.80
  -9  -6  -2  228.78   11.70
  -9   6  -2  238.78   12.90
  -9   6  -2  230.28   13.60
   9   6   2  239.58   11.50
   9   6   2  235.48   13.40
 -10  -6  -2  210.68   11.50
  10  -6   2  182.38   11.50
  10  -6   2  194.28   12.00
 -10   6  -2  196.88   12.40
  10   6   2  191.98   10.70
  10   6   2  180.08   12.00
 -10   6  -2  186.58   11.80
  11  -6   2   12.70    5.00
 -11  -6  -2    5.60    5.30
  11  -6   2    2.30    4.90
 -11   6  -2   14.00    5.30
  11   6   2    7.00    3.80
  11   6   2   13.50    5.30
  12  -6   2   90.19    8.40
 -12  -6  -2   71.59    8.40
  12  -6   2   87.49    9.10
  12   6   2   78.19    6.90
 -12   6  -2   65.79    8.10
  12   6   2   74.19    8.50
 -13  -6  -2   64.19    8.40
  13  -6   2   78.79    8.20
  13  -6   2   61.09    8.40
  13   6   2   84.69    9.10
  13   6   2   71.19    6.50
 -13   6  -2   70.39    8.40
 -13  -7   2  224.78   11.70
  13  -7  -2  254.57   13.80
  13  -7  -2  242.48   15.00
  13   7  -2  253.07   10.30
 -13   7   2  253.27   13.60
  13   7  -2  273.67   15.40
  12  -7  -2   -2.30    4.50
 -12  -7   2    8.90    4.20
  12  -7  -2   -3.70    4.80
 -12   7   2    5.70    4.50
  12   7  -2    1.70    5.20
  12   7  -2   -1.60    2.90
 -11  -7   2   84.89    7.10
  11  -7  -2   96.49    8.40
  11  -7  -2   91.09    9.20
  11   7  -2   75.99    6.50
 -11   7   2   80.69    8.20
 -11   7   2   98.99   10.50
  11   7  -2   87.39    9.70
 -10  -7   2   14.50    3.80
  10  -7  -2   11.20    5.20
  10  -7  -2   15.20    4.90
 -10   7   2   11.10    4.50
  10   7  -2   13.80    3.70
 -10   7   2   14.20    6.40
  10   7  -2   10.50    6.00
  -9  -7   2   88.39    6.50
   9  -7  -2  106.49    8.90
   9  -7  -2   93.79    8.10
   9   7  -2  105.09   10.70
  -9   7   2   79.59    8.20
  -9   7   2   86.39   10.40
   9   7  -2   89.29    6.90
   8  -7  -2  280.47   13.30
   8  -7  -2  267.17   12.40
  -8  -7   2  270.37   10.50
   8   7  -2  310.17   13.00
   8   7  -2  278.77   15.70
   8   7  -2  282.87   11.80
  -8   7   2  290.57   14.00
  -8   7   2  284.07   17.00
   7  -7  -2   78.09    7.10
  -7  -7   2   71.49    5.40
   7  -7  -2   70.39    6.70
   7   7  -2   71.79    7.10
  -7   7   2   61.29    9.40
   7   7  -2   57.09    5.40
   7   7  -2   59.49    7.60
  -7   7   2   67.49    8.00
   6  -7  -2  164.78    9.60
   6  -7  -2  153.68   10.10
   6  -7  -2  154.88    8.90
  -6  -7   2  156.08    7.10
   6   7  -2  157.28    8.30
   6   7  -2  172.28   10.40
   6   7  -2  170.38   10.70
  -6   7   2  151.18   13.50
  -6   7   2  160.38   10.60
  -5  -7   2  352.16   10.60
   5  -7  -2  308.77   12.70
   5  -7  -2  302.67   13.70
  -5  -7   2  326.97   11.40
   5  -7  -2  329.07   13.40
  -5   7   2  333.47   15.40
   5   7  -2  308.37   14.20
  -5   7   2  325.87   12.90
   5   7  -2  326.77   12.40
  -5   7   2  319.87   18.40
   5   7  -2  347.87   14.90
   4  -7  -2  408.16   14.90
   4  -7  -2  397.16   12.90
  -4  -7   2  400.06   13.50
   4  -7  -2  388.96   14.90
   4  -7  -2  400.76   14.90
   4   7  -2  396.06   16.60
   4   7  -2  404.56   14.20
  -4   7   2  397.46   17.40
   4   7  -2  376.76   13.60
   4   7  -2  389.96   15.30
  -4   7   2  411.06   14.50
   3  -7  -2   17.10    3.50
   3  -7  -2   18.10    3.00
  -3  -7   2   19.30    3.50
   3  -7  -2   14.50    4.30
   3  -7  -2   35.20    4.60
  -3  -7   2   29.90    4.00
   3   7  -2   20.00    5.10
  -3   7   2   19.30    2.00
  -3   7   2   25.70    3.80
   3   7  -2   16.50    3.10
   3   7  -2   18.10    2.80
  -3   7   2   17.70    5.70
   3   7  -2   14.20    3.50
  -3   7   2   11.80    4.80
   2  -7  -2  228.08   11.20
   2  -7  -2  228.08    9.50
   2  -7  -2  253.37   10.80
  -2  -7   2  256.17   10.00
  -2  -7   2  243.78   10.20
   2  -7  -2  250.57    9.80
   2   7  -2  246.28   10.20
  -2   7   2  247.68   14.00
   2   7  -2  256.87   13.60
   2   7  -2  253.17   10.40
   2   7  -2  254.37    9.80
  -2   7   2  251.07    8.50
  -2   7   2  258.97   13.30
  -2   7   2  251.47   10.30
   1  -7  -2 1248.98   38.20
   1  -7  -2 1280.17   37.40
  -1  -7   2 1283.57   36.60
   1  -7  -2 1301.67   36.00
   1  -7  -2 1306.37   36.90
  -1  -7   2 1268.07   37.00
  -1   7   2 1289.17   37.30
   1   7  -2 1247.58   37.00
   1   7  -2 1247.88   36.70
   1   7  -2 1359.16   36.50
  -1   7   2 1280.67   35.90
  -1   7   2 1320.87   39.90
  -1   7   2 1283.77   40.90
   1   7  -2 1224.48   40.60
   0  -7   2  957.70   29.60
   0  -7  -2  974.30   29.30
   0  -7  -2  958.80   27.30
   0  -7   2  949.51   28.90
   0  -7  -2  990.80   28.80
   0  -7   2  952.10   28.10
   0   7  -2  943.11   28.80
   0   7   2  952.50   28.40
   0   7   2  942.11   31.70
   0   7  -2  948.91   28.90
   0   7  -2  925.21   32.30
   0   7   2  983.20   30.70
   0   7  -2  954.40   28.00
   0   7   2  977.80   29.10
  -1  -7  -2    6.10    2.40
  -1  -7  -2    0.40    2.90
  -1  -7  -2    3.40    3.10
   1  -7   2    3.30    2.70
   1  -7   2    3.40    3.00
   1  -7   2   -0.40    3.60
   1   7   2    3.10    2.50
   1   7   2    0.50    2.60
   1   7   2    2.90    3.40
  -1   7  -2    0.90    2.60
  -1   7  -2    6.40    3.10
  -1   7  -2    0.80    3.90
   1   7   2    2.60    2.70
   2  -7   2  328.57   11.60
  -2  -7  -2  329.77   11.10
  -2  -7  -2  314.77   12.60
   2  -7   2  334.97   13.10
  -2  -7  -2  309.27   12.90
   2  -7   2  306.57   12.40
   2   7   2  322.37   12.30
   2   7   2  332.57   13.80
  -2   7  -2  315.77   13.60
  -2   7  -2  322.87   12.80
   2   7   2  314.67   13.80
   2   7   2  302.27   12.60
  -2   7  -2  291.57   15.70
   3  -7   2   87.99    5.90
  -3  -7  -2   90.19    7.10
   3  -7   2   93.19    7.20
   3  -7   2   97.49    7.70
  -3  -7  -2  101.89    7.60
  -3  -7  -2   93.19    6.10
   3   7   2   85.89    7.30
  -3   7  -2   96.49    8.20
   3   7   2   88.39    6.80
  -3   7  -2   93.79    7.30
  -3   7  -2   79.09    9.10
   3   7   2  124.39    8.90
   4  -7   2    3.00    3.60
  -4  -7  -2    5.60    3.20
   4  -7   2    5.70    3.40
  -4  -7  -2    2.10    3.50
   4   7   2   -0.40    2.50
  -4   7  -2    4.10    3.40
   4   7   2   -0.50    4.00
  -4   7  -2    1.10    4.80
  -4   7  -2    0.80    3.80
   4   7   2   -0.30    2.90
  -5  -7  -2   87.39    7.10
   5  -7   2   80.89    6.60
   5  -7   2   86.39    5.60
   5  -7   2  101.39    8.10
  -5  -7  -2   78.49    6.80
  -5   7  -2   78.89    6.80
   5   7   2   89.09    6.90
  -5   7  -2   84.89    9.90
   5   7   2   78.49    8.90
   5   7   2   78.89    7.10
  -5   7  -2   80.29    8.90
  -6  -7  -2   31.70    5.40
  -6  -7  -2   30.80    4.60
   6  -7   2   38.10    5.90
   6  -7   2   22.70    4.40
  -6   7  -2   28.90    7.60
   6   7   2   35.00    4.90
   6   7   2   22.00    6.50
  -6   7  -2   26.10    6.20
   6   7   2   34.10    5.30
  -7  -7  -2  148.09    8.80
  -7  -7  -2  152.08   10.80
   7  -7   2  159.08    9.60
   7  -7   2  165.48   10.50
   7   7   2  152.58    9.00
  -7   7  -2  149.09   13.00
  -7   7  -2  157.48   11.20
   7   7   2  173.28   12.00
   8  -7   2  103.49    8.80
  -8  -7  -2  113.59    9.70
   8  -7   2  126.59    9.70
  -8  -7  -2   97.19    8.20
  -8   7  -2  107.49   10.80
   8   7   2  111.79    8.00
   8   7   2  110.99   10.10
  -8   7  -2  119.99   10.10
   9  -7   2    4.20    4.40
   9  -7   2    6.70    4.60
  -9  -7  -2   10.90    7.00
  -9  -7  -2   16.70    5.00
  -9   7  -2   -0.60    5.10
  -9   7  -2    7.30    4.90
   9   7   2    5.20    3.50
   9   7   2    1.50    4.50
 -10  -7  -2   69.19   10.00
  10  -7   2   49.40    7.10
  10  -7   2   52.79    7.20
 -10  -7  -2   60.19    7.00
 -10   7  -2   64.19    8.50
  10   7   2   48.80    6.10
 -10   7  -2   41.30    6.60
  10   7   2   54.19    7.60
  11  -7   2  130.19   11.10
  11  -7   2  150.48   11.40
 -11  -7  -2  145.19   11.10
  11   7   2  146.99   11.70
  11   7   2  141.79    9.30
 -11   7  -2  137.49   11.10
 -12  -7  -2   87.19    9.00
  12  -7   2  105.29    9.50
  12  -7   2  109.09   10.60
 -12   7  -2   79.99    9.10
  12   7   2   87.99    9.30
  12   7   2  103.39    8.00
 -12  -8   2    9.20    4.70
  12  -8  -2   12.30    6.20
  12  -8  -2   12.40    5.60
  12   8  -2   10.20    6.10
 -12   8   2   11.20    5.50
  12   8  -2    7.10    3.60
 -12   8   2    9.20    6.90
  11  -8  -2  102.19    9.80
 -11  -8   2  102.09    8.30
  11  -8  -2   91.09    8.90
  11   8  -2   89.49    7.30
 -11   8   2   94.49   10.90
 -11   8   2   91.39    9.30
  11   8  -2   93.19   10.60
  10  -8  -2  235.08   13.40
 -10  -8   2  245.18   10.90
  10  -8  -2  254.17   13.60
 -10   8   2  252.67   16.70
  10   8  -2  232.28   16.00
 -10   8   2  245.18   13.60
  10   8  -2  238.08   11.60
   9  -8  -2   75.29    8.00
   9  -8  -2   73.39    7.60
  -9  -8   2   63.79    5.80
   9   8  -2   73.89    9.60
   9   8  -2   62.49    6.20
  -9   8   2   65.99    9.80
  -9   8   2   60.79    7.40
  -8  -8   2   78.49    6.30
   8  -8  -2   62.59    7.30
   8  -8  -2   65.89    7.50
  -8   8   2   62.59    8.10
   8   8  -2   55.79    5.90
  -8   8   2   56.09    9.30
   8   8  -2   72.19   10.20
   8   8  -2   58.19    8.50
   7  -8  -2  413.36   17.20
   7  -8  -2  415.26   16.70
  -7  -8   2  416.96   14.30
   7   8  -2  429.66   19.00
  -7   8   2  411.76   18.20
  -7   8   2  426.86   21.70
   7   8  -2  395.26   15.70
   7   8  -2  448.96   18.20
   6  -8  -2  124.19    9.20
  -6  -8   2  130.19    7.40
   6  -8  -2  127.89    9.60
   6   8  -2  155.38   10.30
   6   8  -2  144.39   10.30
  -6   8   2  128.89   10.40
  -6   8   2  132.49   13.80
   5  -8  -2  114.79    8.80
   5  -8  -2   94.79    8.00
  -5  -8   2   90.69    6.70
   5  -8  -2   91.09    7.90
   5   8  -2   87.19    8.00
  -5   8   2  124.09   13.00
   5   8  -2  100.29    9.00
  -5   8   2  104.79    9.70
  -4  -8   2  260.07   10.90
   4  -8  -2  264.87   12.20
   4  -8  -2  260.47   12.10
   4  -8  -2  263.67   11.90
   4   8  -2  281.97   13.80
   4   8  -2  240.18   12.00
  -4   8   2  250.57   16.30
  -4   8   2  261.37   14.40
   4   8  -2  260.67   11.30
  -4   8   2  249.88   11.20
   3  -8  -2  178.18    8.30
   3  -8  -2  180.48    9.00
   3  -8  -2  173.48    9.70
   3  -8  -2  164.08   10.00
  -3  -8   2  182.98    9.00
  -3   8   2  174.48   12.20
   3   8  -2  168.68    8.90
  -3   8   2  160.48   12.80
  -3   8   2  181.98    6.60
   3   8  -2  183.78   12.20
   3   8  -2  171.68    9.20
  -2  -8   2  151.68    8.20
   2  -8  -2  132.69    9.70
   2  -8  -2  148.19    9.10
   2  -8  -2  150.08    8.00
   2  -8  -2  155.08    7.70
   2   8  -2  144.59    8.10
  -2   8   2  148.29    6.30
   2   8  -2  158.48   11.40
  -2   8   2  140.19    8.10
  -2   8   2  144.69   10.50
  -2   8   2  149.79   11.90
   2   8  -2  155.68    8.30
  -1  -8   2 1860.91   53.19
   1  -8  -2 1878.81   51.79
  -1  -8   2 1928.91   52.89
   1  -8  -2 1867.81   54.49
   1  -8  -2 1945.61   53.09
   1  -8  -2 1895.51   53.69
  -1   8   2 1881.11   51.79
  -1   8   2 1955.40   55.99
   1   8  -2 1837.32   52.69
   1   8  -2 1793.32   57.09
   1   8  -2 1852.81   53.19
  -1   8   2 1905.21   57.59
   0  -8  -2 1456.85   40.90
   0  -8  -2 1516.65   42.70
   0  -8  -2 1496.85   43.20
   0  -8   2 1461.05   42.90
   0  -8   2 1465.85   42.00
   0   8  -2 1462.25   43.00
   0   8  -2 1401.96   46.60
   0   8   2 1476.65   46.30
   0   8   2 1556.64   44.70
   0   8  -2 1517.05   42.80
   0   8   2 1461.65   43.10
   0   8  -2 1464.65   41.90
   0   8   2 1468.55   42.10
  -1  -8  -2   40.10    5.40
   1  -8   2   42.80    4.40
   1  -8   2   44.70    5.40
  -1  -8  -2   37.00    3.80
  -1  -8  -2   38.80    4.90
   1  -8   2   52.59    6.20
   1   8   2   61.89    6.30
   1   8   2   37.90    6.10
  -1   8  -2   48.80    5.90
   1   8   2   44.60    5.10
   1   8   2   34.50    4.50
  -1   8  -2   50.69    7.60
  -1   8  -2   37.30    4.60
   2  -8   2 1267.67   38.50
  -2  -8  -2 1307.37   35.90
   2  -8   2 1325.87   36.90
   2  -8   2 1278.27   38.10
  -2  -8  -2 1307.97   38.60
  -2  -8  -2 1294.87   37.80
   2   8   2 1221.88   38.70
  -2   8  -2 1288.67   39.40
  -2   8  -2 1294.07   42.80
   2   8   2 1260.17   38.50
   2   8   2 1279.47   40.10
  -2   8  -2 1270.27   38.40
  -3  -8  -2 3849.71  100.39
   3  -8   2 3803.22  101.19
   3  -8   2 3727.33  103.39
   3  -8   2 3657.93  102.29
  -3  -8  -2 3597.04  101.89
   3   8   2 3910.31  103.49
   3   8   2 3809.02  104.49
  -3   8  -2 3716.83  107.79
  -3   8  -2 3781.42  103.39
   3   8   2 3781.72  104.49
  -3   8  -2 3837.92  104.89
  -4  -8  -2  795.82   23.00
  -4  -8  -2  719.73   23.90
   4  -8   2  773.42   25.70
   4  -8   2  714.63   24.40
  -4   8  -2  732.33   27.00
   4   8   2  733.13   27.00
  -4   8  -2  748.63   29.60
   4   8   2  782.22   26.10
   4   8   2  781.12   25.20
  -4   8  -2  730.33   25.20
   5  -8   2  743.43   25.40
  -5  -8  -2  718.33   23.30
   5  -8   2  734.23   24.30
  -5  -8  -2  777.82   22.90
   5   8   2  744.03   25.50
  -5   8  -2  686.53   29.20
  -5   8  -2  723.13   27.30
  -5   8  -2  734.03   24.80
   5   8   2  714.33   27.40
   5   8   2  731.63   24.50
   6  -8   2 2081.79   61.59
  -6  -8  -2 2121.09   60.49
   6  -8   2 2200.18   63.09
  -6  -8  -2 2314.77   60.79
   6   8   2 2083.39   66.19
   6   8   2 2198.78   62.19
  -6   8  -2 2202.18   65.19
   6   8   2 2345.67   63.69
  -6   8  -2 2029.60   67.69
  -7  -8  -2 1159.88   35.30
   7  -8   2 1211.68   36.90
  -7  -8  -2 1215.88   38.60
   7  -8   2 1189.68   37.70
  -7   8  -2 1183.08   42.00
   7   8   2 1187.78   40.80
   7   8   2 1217.48   36.80
  -7   8  -2 1181.38   39.10
   8  -8   2    3.20    5.00
  -8  -8  -2    8.30    4.70
   8  -8   2    6.50    4.60
   8   8   2    5.00    3.70
  -8   8  -2    6.10    4.80
  -8   8  -2    5.20    6.10
   8   8   2    4.40    5.00
   9  -8   2  867.91   29.60
   9  -8   2  913.11   30.40
  -9  -8  -2  877.01   27.90
  -9   8  -2  856.01   30.70
  -9   8  -2  914.91   32.90
   9   8   2  857.11   31.40
   9   8   2  865.11   28.80
  10  -8   2  757.92   26.90
  10  -8   2  728.93   26.20
 -10  -8  -2  765.12   24.90
  10   8   2  715.03   25.10
 -10   8  -2  773.72   28.80
 -10   8  -2  735.33   27.10
  10   8   2  659.33   27.00
  11  -8   2    6.10    5.40
  11  -8   2   10.40    5.90
 -11  -8  -2   14.00    6.00
  11   8   2   17.50    5.80
  11   8   2   15.00    4.60
 -11   8  -2   17.10    5.80
  12  -8   2  385.96   18.70
  12  -8   2  388.36   18.40
 -12  -8  -2  379.46   17.30
  12   8   2  362.16   18.10
  12   8   2  375.26   15.60
 -12   8  -2  416.16   19.00
  12  -9  -2  249.88   14.90
 -12  -9   2  270.27   12.70
  12  -9  -2  231.68   15.30
  12   9  -2  255.27   16.40
 -12   9   2  251.77   17.60
 -12   9   2  266.47   15.10
 -11  -9   2  991.10   30.30
  11  -9  -2  996.80   33.70
  11  -9  -2  952.20   33.30
  11   9  -2  998.70   31.20
  11   9  -2  997.90   36.50
 -11   9   2 1061.89   37.70
 -11   9   2  975.00   34.00
  10  -9  -2  949.21   32.50
 -10  -9   2  997.30   29.50
  10  -9  -2  974.80   32.90
  10   9  -2  951.30   36.50
  10   9  -2  974.80   31.10
 -10   9   2  944.71   33.30
 -10   9   2  996.70   37.10
   9  -9  -2    9.50    5.10
   9  -9  -2    5.80    5.00
  -9  -9   2    2.90    4.30
   9   9  -2    7.20    4.10
   9   9  -2   -1.70    5.40
  -9   9   2   12.10    6.80
  -9   9   2    2.60    4.70
   8  -9  -2 1659.83   49.90
  -8  -9   2 1684.63   47.00
   8  -9  -2 1700.63   50.49
  -8   9   2 1655.13   55.59
   8   9  -2 1662.83   53.09
  -8   9   2 1651.53   51.69
   7  -9  -2 2160.18   62.89
   7  -9  -2 2124.59   62.29
  -7  -9   2 2203.58   59.79
   7   9  -2 2292.37   64.09
  -7   9   2 2098.79   64.49
  -7   9   2 2160.18   69.19
   7   9  -2 2125.89   64.89
   6  -9  -2  404.66   17.20
   6  -9  -2  382.86   16.50
  -6  -9   2  392.16   14.60
   6   9  -2  373.16   15.60
   6   9  -2  435.36   18.10
  -6   9   2  396.36   18.40
  -6   9   2  416.76   23.00
   6   9  -2  392.76   18.10
   5  -9  -2  228.08   12.50
   5  -9  -2  221.58   12.10
   5  -9  -2  237.68   12.70
  -5  -9   2  238.48   11.10
   5   9  -2  251.67   13.70
  -5   9   2  238.28   17.40
   5   9  -2  259.67   13.40
  -5   9   2  236.88   14.00
   5   9  -2  236.88   11.50
   4  -9  -2 1903.21   53.99
   4  -9  -2 1882.11   54.09
  -4  -9   2 1798.82   52.49
   4  -9  -2 1792.92   54.09
   4   9  -2 1869.01   54.69
  -4   9   2 1855.51   57.39
  -4   9   2 1893.11   60.39
   4   9  -2 1906.51   56.79
   4   9  -2 1895.21   53.59
   3  -9  -2  799.42   27.10
   3  -9  -2  811.12   26.80
   3  -9  -2  824.12   26.10
  -3  -9   2  825.42   25.80
   3  -9  -2  809.32   25.30
   3   9  -2  797.52   26.60
  -3   9   2  827.92   31.90
  -3   9   2  839.72   30.10
  -3   9   2  849.72   26.70
   3   9  -2  817.02   26.50
  -3   9   2  820.92   23.50
   3   9  -2  825.82   30.60
   2  -9  -2  255.57   12.60
   2  -9  -2  281.77   11.50
   2  -9  -2  252.87   13.40
  -2  -9   2  268.67   11.80
   2  -9  -2  261.67   10.80
   2   9  -2  243.28   11.50
  -2   9   2  247.78   13.90
  -2   9   2  266.17   11.70
   2   9  -2  255.37   11.40
   2   9  -2  240.18   14.80
  -2   9   2  251.27   15.70
  -2   9   2  248.58    9.40
  -1  -9   2  979.50   29.40
   1  -9  -2  977.30   31.10
   1  -9  -2  975.90   30.30
   1  -9  -2  911.91   27.80
   1  -9  -2  978.70   29.40
  -1   9   2  877.61   33.40
   1   9  -2  906.71   33.60
  -1   9   2  961.50   29.90
   1   9  -2  945.21   28.90
   1   9  -2  931.31   29.70
  -1   9   2  961.80   31.80
  -1   9   2  940.71   27.90
   0  -9   2  384.46   14.60
   0  -9  -2  366.36   13.00
   0  -9  -2  381.26   15.80
   0  -9   2  389.56   16.60
   0  -9  -2  389.16   15.20
   0  -9  -2  384.16   16.90
   0   9  -2  396.26   19.10
   0   9  -2  387.96   15.20
   0   9   2  383.16   14.10
   0   9  -2  380.46   13.90
   0   9   2  377.56   15.30
   0   9   2  401.16   18.40
   0   9   2  407.26   16.30
   1  -9   2   15.20    4.00
   1  -9   2   10.20    5.10
  -1  -9  -2   12.80    4.60
  -1  -9  -2   13.90    3.00
   1  -9   2    9.10    4.10
  -1  -9  -2   11.50    4.70
  -1   9  -2   12.50    3.80
   1   9   2   11.90    3.90
  -1   9  -2   11.30    5.50
   1   9   2    7.10    4.60
   1   9   2    7.80    3.40
  -2  -9  -2  381.76   12.80
   2  -9   2  376.16   15.90
   2  -9   2  386.06   14.10
   2  -9   2  391.56   15.90
  -2  -9  -2  353.36   15.00
  -2   9  -2  373.26   15.60
  -2   9  -2  393.06   16.20
   2   9   2  400.46   15.80
  -2   9  -2  369.46   19.30
   2   9   2  369.16   15.40
   2   9   2  384.36   17.30
   3  -9   2 1020.60   30.20
  -3  -9  -2  968.10   31.10
   3  -9   2 1024.20   31.70
   3  -9   2 1020.90   32.50
  -3   9  -2 1006.20   36.90
   3   9   2  961.70   32.70
   3   9   2 1025.30   33.70
  -3   9  -2 1038.50   32.40
  -3   9  -2 1025.30   33.50
   3   9   2  966.20   32.00
   4  -9   2   48.10    4.80
   4  -9   2   27.30    5.60
   4  -9   2   49.70    6.50
  -4  -9  -2   39.00    5.90
  -4   9  -2   39.10    6.90
   4   9   2   38.50    6.10
   4   9   2   45.80    6.90
   4   9   2   27.30    5.10
  -4   9  -2   39.60    5.90
  -4   9  -2   41.50    9.10
   5  -9   2  236.28   13.20
   5  -9   2  218.08   12.00
  -5  -9  -2  249.28   11.80
  -5   9  -2  241.58   14.50
  -5   9  -2  224.58   16.60
   5   9   2  217.88   13.50
   5   9   2  220.58   11.90
   5   9   2  243.18   12.90
   6  -9   2  468.15   19.10
  -6  -9  -2  458.25   17.00
   6  -9   2  428.16   17.80
   6   9   2  460.15   18.00
  -6   9  -2  461.65   23.80
  -6   9  -2  433.46   20.30
   6   9   2  447.46   20.70
   6   9   2  483.15   20.10
   7  -9   2  403.06   17.50
   7  -9   2  387.86   16.70
  -7  -9  -2  385.36   15.50
   7   9   2  388.86   20.20
   7   9   2  384.36   16.30
  -7   9  -2  414.46   22.10
  -7   9  -2  390.86   18.70
   8  -9   2    5.20    4.90
   8  -9   2    3.70    5.20
  -8  -9  -2    4.60    5.00
   8   9   2   22.90    6.90
  -8   9  -2    5.00    6.40
  -8   9  -2    3.20    5.10
   8   9   2   -1.70    3.50
   9  -9   2  141.79   11.60
  -9  -9  -2  152.98   10.60
   9  -9   2  165.88   12.00
  -9   9  -2  150.88   14.00
   9   9   2  142.79   10.00
   9   9   2  159.38   12.70
  -9   9  -2  164.68   12.40
 -10  -9  -2   13.10    5.70
  10  -9   2   18.10    6.10
  10  -9   2   10.70    6.30
  10   9   2   12.20    5.60
 -10   9  -2   22.90    7.50
  10   9   2   15.00    4.70
 -10   9  -2   16.70    6.00
  11  -9   2    7.60    6.00
  11  -9   2    9.60    6.50
 -11  -9  -2    2.00    5.90
  11   9   2    7.50    4.30
  11   9   2   13.10    5.90
 -11   9  -2    2.40    5.70
  11 -10  -2   23.80    7.80
 -11 -10   2   26.60    6.20
  11 -10  -2   19.50    6.80
 -11  10   2   35.00    7.00
 -11  10   2   31.40    9.20
  11  10  -2   24.80    8.00
  10 -10  -2  200.68   13.80
  10 -10  -2  191.38   13.50
 -10 -10   2  171.98   10.90
  10  10  -2  182.98   15.30
 -10  10   2  185.88   16.90
 -10  10   2  190.88   13.40
   9 -10  -2  125.09   10.90
   9 -10  -2  123.99   10.50
  -9 -10   2  127.29    9.20
  -9  10   2  118.99   13.70
   9  10  -2  116.99   12.10
  -9  10   2  132.89   12.40
   8 -10  -2  307.97   16.50
   8 -10  -2  321.07   16.00
  -8 -10   2  330.97   13.60
   8  10  -2  346.17   15.10
   8  10  -2  320.87   18.20
  -8  10   2  305.37   16.70
  -8  10   2  332.77   20.70
  -7 -10   2  416.96   15.70
   7 -10  -2  388.26   17.10
   7 -10  -2  425.86   18.70
   7  10  -2  418.66   19.90
   7  10  -2  438.06   18.80
  -7  10   2  396.86   19.30
   7  10  -2  410.26   17.10
  -7  10   2  398.96   23.00
   6 -10  -2   38.00    6.80
   6 -10  -2   31.60    6.60
  -6 -10   2   40.10    5.90
  -6  10   2   27.90    6.40
   6  10  -2   30.80    6.80
   6  10  -2   39.20    6.80
  -6  10   2   34.70    9.80
   6  10  -2   28.80    5.50
   5 -10  -2  417.86   18.00
  -5 -10   2  399.76   16.00
   5 -10  -2  391.56   17.50
   5  10  -2  452.25   17.20
   5  10  -2  409.56   18.10
  -5  10   2  404.56   22.90
  -5  10   2  454.75   20.20
   5  10  -2  405.96   18.50
  -4 -10   2  592.04   21.10
   4 -10  -2  639.74   22.30
   4 -10  -2  637.14   22.90
   4 -10  -2  582.04   22.70
   4  10  -2  634.14   22.20
   4  10  -2  625.34   24.90
   4  10  -2  629.14   22.80
  -4  10   2  611.34   25.50
  -4  10   2  590.34   27.90
   3 -10  -2  418.36   17.50
   3 -10  -2  440.36   18.00
   3 -10  -2  413.96   16.30
  -3 -10   2  443.86   16.80
   3  10  -2  418.16   20.60
  -3  10   2  449.26   20.10
  -3  10   2  404.26   21.60
   3  10  -2  424.76   16.90
   3  10  -2  430.56   17.00
   2 -10  -2   33.50    5.40
   2 -10  -2   19.80    5.50
   2 -10  -2   27.20    6.80
   2 -10  -2   18.40    4.30
  -2 -10   2   22.40    5.10
  -2  10   2   24.00    3.40
  -2  10   2   20.00    4.30
   2  10  -2   24.00    4.60
   2  10  -2   24.60    4.70
   2  10  -2   11.70    6.10
  -2  10   2   14.90    6.40
  -2  10   2   29.80    6.70
   1 -10  -2 1082.09   34.10
  -1 -10   2 1049.20   33.30
   1 -10  -2 1073.99   35.30
   1 -10  -2 1093.59   33.20
   1 -10  -2 1112.09   34.50
  -1  10   2 1096.79   38.30
   1  10  -2 1040.10   38.00
  -1  10   2 1081.49   34.00
   1  10  -2 1082.79   34.00
   1  10  -2 1141.69   33.20
  -1  10   2 1043.90   31.60
   0 -10  -2  140.59    9.70
   0 -10   2  123.89    8.70
   0 -10  -2  121.19   10.40
   0 -10   2  116.59    9.80
   0  10   2  114.59    7.30
   0  10  -2  100.19    7.20
   0  10   2  131.59    9.00
   0  10  -2  127.09    8.90
   0  10   2  103.19   10.40
   0  10  -2  103.49   11.50
   1 -10   2   12.40    6.00
   1 -10   2   29.00    5.00
  -1 -10  -2   24.00    5.20
  -1  10  -2   13.40    4.10
   1  10   2   15.20    4.10
   1  10   2   18.10    5.80
  -1  10  -2   15.70    6.30
   1  10   2   23.10    4.80
   2 -10   2   14.30    4.50
  -2 -10  -2    9.60    5.20
   2 -10   2   17.20    5.80
  -2  10  -2   13.90    4.70
   2  10   2    5.10    3.90
  -2  10  -2    8.20    6.30
   2  10   2   10.80    4.10
   2  10   2   11.70    5.20
   3 -10   2  163.48   10.40
   3 -10   2  162.48    9.30
  -3 -10  -2  169.78   11.10
  -3  10  -2  166.18   14.70
   3  10   2  167.88   10.70
   3  10   2  172.18   11.00
  -3  10  -2  186.18   11.10
   3  10   2  177.08   12.10
   4 -10   2    7.90    5.30
   4 -10   2   10.70    5.20
  -4 -10  -2    5.50    5.30
  -4  10  -2   -3.70    6.10
   4  10   2    3.10    4.40
  -4  10  -2    1.20    4.80
   4  10   2    5.80    4.20
  -4  10  -2    7.30    6.40
   4  10   2    5.50    4.60
  -5 -10  -2  445.26   18.00
   5 -10   2  454.95   18.50
   5 -10   2  475.85   19.90
   5  10   2  454.65   18.70
   5  10   2  480.95   20.10
  -5  10  -2  463.75   21.10
   5  10   2  473.35   20.60
  -5  10  -2  469.35   24.80
   6 -10   2  348.47   16.40
   6 -10   2  370.46   17.40
  -6 -10  -2  360.06   15.60
   6  10   2  382.76   16.50
   6  10   2  379.96   19.10
  -6  10  -2  362.76   22.10
  -6  10  -2  381.26   19.10
   7 -10   2   46.80    7.60
  -7 -10  -2   38.20    6.30
   7 -10   2   44.30    7.40
  -7  10  -2   41.90    7.60
   7  10   2   23.50    7.40
  -7  10  -2   37.80    9.60
   7  10   2   36.80    6.20
   8 -10   2   52.39    7.90
   8 -10   2   37.90    7.30
  -8 -10  -2   40.10    6.50
  -8  10  -2   44.00    7.90
   8  10   2   46.60    6.60
   8  10   2   44.10    8.70
  -8  10  -2   42.70    9.50
   9 -10   2  777.72   27.70
   9 -10   2  736.83   27.20
  -9 -10  -2  745.03   25.20
  -9  10  -2  765.12   28.80
   9  10   2  710.33   25.90
  -9  10  -2  728.23   31.10
   9  10   2  694.73   28.70
 -10 -10  -2  766.52   26.70
  10 -10   2  792.62   28.90
  10 -10   2  800.72   29.00
 -10  10  -2  802.12   30.30
  10  10   2  739.53   29.60
  10  10   2  752.52   27.20
 -10  10  -2  825.62   32.30
 -10 -11   2    5.70    5.70
  10 -11  -2    4.10    6.30
  10 -11  -2   -3.90    6.70
 -10  11   2    8.50    8.10
  10  11  -2    6.20    5.00
  10  11  -2   -1.40    6.50
 -10  11   2    1.40    5.60
   9 -11  -2   47.20    7.80
  -9 -11   2   68.89    7.60
   9 -11  -2   74.19    9.20
  -9  11   2   62.99    9.00
  -9  11   2   63.99   11.60
   9  11  -2   66.29   10.20
   9  11  -2   63.89    7.70
   8 -11  -2   -3.20    5.80
  -8 -11   2    5.20    5.30
   8 -11  -2    2.10    6.00
  -8  11   2   -0.60    7.60
  -8  11   2   -3.60    4.70
   8  11  -2   13.00    6.70
   8  11  -2    2.60    4.80
   7 -11  -2    9.10    5.70
   7 -11  -2    5.70    5.80
  -7 -11   2   14.00    5.70
  -7  11   2    9.20    8.20
  -7  11   2    1.90    5.50
   7  11  -2   11.60    5.40
   7  11  -2    6.10    6.10
   7  11  -2    1.20    4.40
   6 -11  -2   -2.70    5.50
   6 -11  -2    3.70    6.10
  -6 -11   2    5.40    5.40
   6  11  -2    4.80    5.00
   6  11  -2   10.50    5.00
  -6  11   2   10.20    8.60
  -6  11   2    3.20    5.20
   6  11  -2   11.80    5.70
   5 -11  -2  330.07   16.70
   5 -11  -2  344.67   16.70
  -5 -11   2  331.07   14.90
  -5  11   2  326.57   18.10
   5  11  -2  351.46   17.00
  -5  11   2  324.17   21.60
   5  11  -2  347.17   17.40
   5  11  -2  353.26   15.90
   4 -11  -2   24.80    7.20
  -4 -11   2   28.20    6.20
   4 -11  -2   25.70    6.20
   4  11  -2   22.20    5.50
  -4  11   2   29.90    7.90
   4  11  -2   25.00    6.90
   4  11  -2   33.60    6.30
  -4  11   2   15.80    8.20
   3 -11  -2   79.29    9.20
  -3 -11   2   67.49    7.70
   3 -11  -2   51.19    7.00
   3  11  -2   69.19   10.00
  -3  11   2   50.59    9.40
  -3  11   2   52.09    9.80
   3  11  -2   73.59    7.50
   3  11  -2   59.99    7.30
  -2 -11   2   17.20    5.70
   2 -11  -2   26.10    6.60
  -2  11   2   42.50    7.00
   2  11  -2   24.50    7.50
  -2  11   2   20.90    7.40
   2  11  -2   29.30    5.10
   2  11  -2   24.70    5.20
  -1 -11   2  161.98   11.00
   1 -11  -2  156.08   12.70
   1 -11  -2  165.78   10.50
  -1 -11   2  175.68   13.00
   1  11  -2  164.98   14.30
  -1  11   2  158.78    8.30
   1  11  -2  140.29    9.10
   1  11  -2  186.68   11.10
  -1  11   2  135.79   12.90
  -1  11   2  157.08   10.30
   0 -11   2    4.70    6.00
   0 -11  -2    6.60    4.70
   0 -11   2    8.40    5.20
   0 -11  -2   10.30    6.10
   0  11  -2    0.50    5.70
   0  11   2    3.40    3.20
   0  11  -2    4.30    4.00
   0  11  -2    0.60    3.20
   0  11   2    1.10    3.60
   0  11   2    2.60    5.60
   1 -11   2  204.58   13.40
  -1 -11  -2  217.08   12.40
   1 -11   2  195.98   11.00
  -1  11  -2  207.98   15.80
   1  11   2  206.18   14.50
   1  11   2  184.18   10.50
  -1  11  -2  192.68   11.60
   2 -11   2  147.59    9.40
  -2 -11  -2  127.29   10.80
   2 -11   2  142.89   11.70
   2  11   2  154.48   12.80
   2  11   2  135.69    9.80
  -2  11  -2  167.88   15.40
   2  11   2  170.28   11.10
  -2  11  -2  143.29   10.40
   3 -11   2   -1.30    3.60
   3 -11   2    5.10    5.70
  -3 -11  -2   -1.70    5.10
   3  11   2   -3.70    4.40
   3  11   2    1.80    4.00
  -3  11  -2    0.90    6.60
   3  11   2    5.60    4.70
  -3  11  -2   -2.20    3.80
   4 -11   2   22.40    6.30
  -4 -11  -2   13.80    6.20
   4  11   2    8.30    4.90
  -4  11  -2    9.50    7.40
   4  11   2    6.00    5.00
   4  11   2    3.30    4.90
   5 -11   2  125.89   10.00
  -5 -11  -2   97.59    9.00
   5  11   2  127.89   10.40
  -5  11  -2  112.29   14.10
   5  11   2  130.79   11.30
   5  11   2  119.99   11.10
  -6 -11  -2   57.09    7.60
   6 -11   2   48.80    7.70
   6  11   2   47.20    6.90
  -6  11  -2   52.19   11.70
   6  11   2   47.10    8.30
   7 -11   2  142.29   12.00
  -7 -11  -2  163.88   12.10
   7 -11   2  172.78   14.20
  -7  11  -2  177.18   17.10
   7  11   2  164.28   14.10
   7  11   2  171.28   11.60
  -8 -11  -2  117.19    9.50
   8 -11   2  125.79   11.20
   8 -11   2  113.19   10.60
   8  11   2  109.19   12.50
   8  11   2  132.29   10.60
  -8  11  -2  149.99   15.30
   9 -11   2   -2.10    5.70
   9 -11   2    1.10    5.70
  -9 -11  -2    9.50    6.50
  -9  11  -2    0.40    7.50
   9  11   2    1.80    4.70
   9  11   2    1.40    6.10
  -9  11  -2   13.60    8.90
  -9 -12   2    3.10    6.30
   9 -12  -2    9.10    6.70
   9 -12  -2    0.30    6.70
   9  12  -2   12.20    7.40
  -9  12   2    6.30    8.90
  -9  12   2   19.10    6.90
   9  12  -2   17.10    6.00
   8 -12  -2   58.19    8.90
  -8 -12   2   51.39    7.60
   8 -12  -2   60.09    9.50
   8  12  -2   51.99    7.60
  -8  12   2   59.69    9.30
  -8  12   2   41.70   11.20
   8  12  -2   70.69   10.30
  -7 -12   2  146.59   11.30
   7 -12  -2  137.89   11.90
   7 -12  -2   95.29   10.90
   7  12  -2  164.78   12.00
  -7  12   2  114.79   11.60
  -7  12   2  157.18   17.60
   7  12  -2  121.89   12.70
   6 -12  -2  370.16   18.30
  -6 -12   2  340.47   15.90
   6 -12  -2  326.97   17.70
  -6  12   2  362.16   19.50
   6  12  -2  351.56   17.00
   6  12  -2  374.86   18.20
   6  12  -2  362.36   18.90
  -6  12   2  331.27   23.30
   5 -12  -2   31.40    8.00
   5 -12  -2   12.60    7.60
  -5 -12   2    1.40    5.80
   5  12  -2    6.00    5.20
  -5  12   2    7.10    8.30
   5  12  -2    4.50    5.20
   5  12  -2    0.10    5.20
  -4 -12   2 1100.89   36.00
   4 -12  -2 1171.58   38.60
  -4  12   2 1137.59   44.10
   4  12  -2 1170.98   37.90
   4  12  -2 1168.28   37.80
   4  12  -2 1151.48   40.10
  -3 -12   2  555.14   21.70
   3 -12  -2  541.85   23.10
   3  12  -2  586.14   22.00
   3  12  -2  584.14   25.80
  -3  12   2  524.65   26.70
   3  12  -2  589.14   22.50
  -2 -12   2    1.90    5.50
   2 -12  -2   -2.40    6.00
   2  12  -2   -2.20    4.20
  -2  12   2    0.90    6.40
   2  12  -2    8.50    6.70
   2  12  -2    3.80    4.10
   1 -12  -2   89.29   10.20
  -1 -12   2   77.79    8.30
  -1 -12   2   76.89    9.70
   1  12  -2   87.59    8.70
  -1  12   2   94.39    9.10
   1  12  -2   94.59    7.90
  -1  12   2   83.19   11.10
   1  12  -2   75.99   10.70
   0 -12  -2  758.32   28.70
   0 -12   2  739.93   26.10
   0 -12   2  775.52   28.40
   0 -12  -2  771.72   26.50
   0  12  -2  794.12   27.60
   0  12  -2  743.33   31.70
   0  12   2  748.33   24.90
   0  12   2  736.23   27.00
   0  12   2  780.52   31.30
   0  12  -2  774.32   25.40
  -1 -12  -2  216.08   15.40
   1 -12   2  190.38   11.70
  -1 -12  -2  208.58   12.90
   1 -12   2  207.68   14.30
   1  12   2  200.68   11.10
  -1  12  -2  199.38   12.60
   1  12   2  207.08   12.70
   1  12   2  189.48   14.80
  -1  12  -2  205.68   16.60
   2 -12   2  356.36   15.40
  -2 -12  -2  361.56   16.90
   2 -12   2  374.36   17.90
  -2  12  -2  391.06   17.50
   2  12   2  355.96   19.40
  -2  12  -2  352.76   21.60
   2  12   2  386.96   17.40
   2  12   2  367.36   16.20
  -3 -12  -2  156.28   12.10
   3 -12   2  155.28   11.50
   3  12   2  138.59   12.70
  -3  12  -2  134.99   14.60
   3  12   2  159.38   11.20
   4 -12   2   16.20    6.70
  -4 -12  -2   15.10    6.40
  -4  12  -2   24.30    9.40
   4  12   2   22.40    6.10
   4  12   2   22.70    6.60
   4  12   2   13.20    5.60
   5 -12   2   10.00    6.70
  -5 -12  -2    9.70    6.60
   5  12   2    4.40    5.60
   5  12   2   17.70    6.10
  -5  12  -2   -0.70    8.10
   5  12   2   16.00    6.00
   6 -12   2  803.92   29.20
  -6 -12  -2  844.32   28.40
   6  12   2  829.52   29.40
   6  12   2  794.92   31.00
  -6  12  -2  817.92   37.00
   7 -12   2  395.66   18.60
  -7 -12  -2  407.86   17.80
  -7  12  -2  392.86   24.70
   7  12   2  371.36   20.00
   7  12   2  341.47   17.50
  -8 -12  -2  228.88   14.30
   8 -12   2  207.38   14.60
  -8  12  -2  216.88   19.60
   8  12   2  207.38   16.10
   8  12   2  200.78   13.30
  -7 -13   2 1276.97   40.30
   7 -13  -2 1250.07   43.00
   7  13  -2 1317.37   44.90
  -7  13   2 1298.27   50.39
   7  13  -2 1345.47   42.90
   6 -13  -2  304.67   18.10
  -6 -13   2  304.07   15.90
   6  13  -2  327.37   18.40
   6  13  -2  306.67   17.30
  -6  13   2  338.47   23.70
   6  13  -2  310.57   16.80
   5 -13  -2  603.34   25.70
  -5 -13   2  618.34   23.50
   5  13  -2  605.24   25.30
  -5  13   2  620.04   31.10
   5  13  -2  638.94   25.00
   5  13  -2  638.24   26.10
   4 -13  -2  750.92   28.50
  -4 -13   2  704.13   26.40
  -4  13   2  704.93   33.10
   4  13  -2  759.72   27.80
   4  13  -2  720.53   29.60
   4  13  -2  778.42   28.10
  -3 -13   2  142.09   12.40
   3 -13  -2  168.78   14.10
   3  13  -2  142.69   11.40
  -3  13   2  132.09   14.60
   3  13  -2  166.58   12.50
   3  13  -2  160.98   14.50
   2 -13  -2   -2.90    7.00
  -2 -13   2    2.50    8.30
  -2 -13   2    3.30    6.40
   2  13  -2   -2.90    6.70
  -2  13   2   -2.80    6.50
   2  13  -2    7.80    4.70
   2  13  -2    4.60    4.90
  -1 -13   2  518.75   23.00
   1 -13  -2  579.74   24.30
  -1 -13   2  555.94   21.80
  -1  13   2  544.45   26.50
   1  13  -2  553.64   27.00
   1  13  -2  562.34   20.90
   1  13  -2  572.14   23.00
   0 -13  -2  335.77   19.20
   0 -13   2  348.57   18.70
   0 -13   2  339.77   16.30
   0  13   2  370.46   21.20
   0  13   2  329.27   16.80
   0  13  -2  368.36   17.50
   0  13  -2  355.76   21.70
   1 -13   2  205.88   12.70
  -1 -13  -2  179.68   15.60
  -1 -13  -2  184.58   13.40
   1 -13   2  189.28   14.90
   1  13   2  194.18   16.10
  -1  13  -2  227.28   13.80
   1  13   2  210.58   11.70
  -1  13  -2  222.78   18.30
   1  13   2  215.68   13.30
   2 -13   2  303.67   17.20
  -2 -13  -2  308.37   16.20
   2  13   2  328.17   19.10
  -2  13  -2  305.97   21.10
   2  13   2  308.87   16.40
   2  13   2  327.17   15.30
  -3 -13  -2  152.48   12.70
   3 -13   2  131.59   11.50
   3  13   2  139.69   11.20
  -3  13  -2  153.78   16.40
   3  13   2  149.09   13.50
   3  13   2  158.58   12.80
  -4 -13  -2  102.99    9.70
   4 -13   2  126.69   11.30
  -4  13  -2  156.38   17.70
   4  13   2  128.29   11.10
   4  13   2  124.89   12.40
   5 -13   2  111.29   11.10
  -5 -13  -2   94.89    9.40
   5  13   2  105.19   10.60
  -5  13  -2   96.79   15.20
  -6 -13  -2  678.93   25.00
   6 -13   2  639.34   25.80
   6  13   2  653.03   25.80
   6  13   2  649.34   26.90
  -6  13  -2  648.94   34.00
  -7 -13  -2   34.10    8.10
   7 -13   2   32.00    8.00
   7  13   2   29.90    7.80
  -7  13  -2   26.00   11.00
   7  13   2   33.20    7.10
  -5 -14   2   90.09   10.30
   5 -14  -2   74.69   10.90
   5  14  -2   82.39   10.30
   5  14  -2   97.79   10.80
  -5  14   2   87.79   14.10
   5  14  -2   92.19   11.00
   4 -14  -2  251.57   17.20
  -4 -14   2  238.18   15.30
   4  14  -2  269.67   17.70
   4  14  -2  255.37   16.20
   4  14  -2  262.07   15.80
  -4  14   2  229.68   20.10
   3 -14  -2   23.70    8.60
  -3 -14   2   24.80    7.90
  -3  14   2   22.70    9.50
   3  14  -2   29.70    7.40
   3  14  -2   29.80    8.70
   3  14  -2   20.40    6.40
  -2 -14   2  295.47   16.80
  -2 -14   2  321.17   19.30
   2 -14  -2  295.87   18.50
  -2  14   2  320.37   21.40
   2  14  -2  316.67   15.80
   2  14  -2  329.47   17.60
   2  14  -2  317.67   20.80
  -1 -14   2  156.08   13.60
  -1 -14   2  154.98   13.00
   1 -14  -2  157.58   13.80
   1  14  -2  187.38   11.70
   1  14  -2  186.98   13.60
   1  14  -2  173.18   16.70
  -1  14   2  148.09   15.30
   0 -14   2  312.57   16.30
   0 -14   2  289.07   18.30
   0 -14  -2  296.77   18.90
   0  14  -2  314.17   21.80
   0  14   2  342.07   20.80
   0  14  -2  329.57   17.60
  -1 -14  -2    4.70    8.60
   1 -14   2    3.70    8.10
   1  14   2    8.30    5.40
   1  14   2    7.30    6.90
  -1  14  -2   -4.80    7.70
  -1  14  -2    6.10    6.00
  -2 -14  -2  867.11   31.40
  -2 -14  -2  882.21   34.10
   2  14   2  913.11   35.80
   2  14   2  919.21   31.30
   2  14   2  956.60   33.30
  -2  14  -2  911.01   39.00
   3 -14   2  514.35   23.40
  -3 -14  -2  491.35   21.90
  -3  14  -2  551.74   29.30
   3  14   2  556.64   22.10
   3  14   2  511.45   25.20
   3  14   2  507.15   22.80
  -4 -14  -2   27.20    8.00
   4 -14   2   24.70    8.50
   4  14   2   32.10    7.20
  -4  14  -2   18.30    9.40
   4  14   2   20.00    7.70
   4  14   2   22.80    7.10
   5 -14   2  101.09   11.10
   5  14   2  125.59   11.60
   5  14   2  115.89   11.50
  -5  14  -2  119.89   16.20
  15   0  -3   -0.40    4.90
  15   0  -3    2.60    2.10
 -15   0   3    2.40    3.50
  14   0  -3    2.50    2.00
  14   0  -3    8.30    4.60
  13   0  -3    6.10    4.30
  13   0  -3    1.00    1.90
  12   0  -3    0.20    1.80
  12   0  -3   -1.70    3.50
  11   0  -3    2.60    1.80
  11   0  -3    6.80    3.80
  11   0  -3    3.90    3.80
  10   0  -3    0.50    1.60
  10   0  -3   -2.80    3.30
  10   0  -3    1.60    2.90
  10   0  -3    6.20    2.40
   9   0  -3    0.40    2.70
   9   0  -3    1.40    3.40
   9   0  -3   -0.70    1.40
   9   0  -3    2.20    2.20
   8   0  -3    5.50    2.90
   8   0  -3    0.50    2.80
   8   0  -3    5.30    1.50
   8   0  -3    1.10    1.90
   7   0  -3    3.50    1.60
   7   0  -3    4.30    2.50
   7   0  -3   -0.60    2.30
   7   0  -3    2.80    1.30
   6   0  -3    4.90    1.20
   6   0  -3    5.50    2.20
   6   0  -3    7.20    2.30
   6   0  -3    6.00    1.20
   6   0  -3   10.30    3.20
   5   0  -3    3.20    1.90
   5   0  -3    7.60    1.00
   5   0  -3    2.20    2.30
   5   0  -3    6.10    1.10
   5   0  -3    4.20    1.70
   4   0  -3    8.20    1.70
   4   0  -3   11.70    1.00
   4   0  -3    8.70    0.90
   4   0  -3    5.80    2.00
   4   0  -3    8.60    2.10
   4   0  -3   10.10    2.00
   3   0  -3    3.90    0.70
   3   0  -3    3.50    1.30
   3   0  -3    9.40    0.90
   3   0  -3    3.50    1.40
   3   0  -3    3.40    1.60
   3   0  -3    1.00    1.50
   2   0  -3   14.10    1.50
   2   0  -3    8.90    1.00
   2   0  -3   11.10    1.00
   2   0  -3   14.10    2.00
   2   0  -3    6.70    1.40
   1   0  -3   13.10    1.20
   1   0  -3   13.30    1.20
  -1   0   3   16.70    1.40
   1   0  -3   10.50    1.70
   1   0  -3   10.80    1.60
   1   0  -3   13.50    1.00
   0   0  -3    2.70    1.20
   0   0   3    2.00    1.00
   0   0  -3    3.50    1.60
   0   0  -3    4.50    1.20
   0   0  -3    4.40    1.10
   0   0  -3    2.70    1.10
   1   0   3    2.90    1.20
   1   0   3    1.70    0.90
  -1   0  -3    1.10    2.00
  -1   0  -3    3.90    1.40
  -1   0  -3    3.70    1.60
   1   0   3    4.20    0.90
  -1   0  -3    2.80    1.20
  -2   0  -3   12.90    2.10
   2   0   3    8.20    1.80
   2   0   3    3.70    1.30
  -2   0  -3    2.90    1.90
  -2   0  -3    2.80    1.20
   2   0   3    9.90    1.70
   2   0   3    3.60    1.20
  -3   0  -3    1.10    2.40
   3   0   3    3.50    1.40
   3   0   3    2.90    1.60
   3   0   3    0.00    1.60
  -3   0  -3   10.70    1.40
  -3   0  -3    8.50    2.30
   3   0   3    2.60    1.50
   4   0   3    3.90    1.90
  -4   0  -3    5.60    1.30
   4   0   3    0.00    2.00
   4   0   3    1.20    1.60
  -4   0  -3    1.20    2.50
  -4   0  -3   -2.00    1.90
   4   0   3    1.40    1.40
   5   0   3    5.40    2.10
  -5   0  -3    4.40    2.30
   5   0   3    3.40    1.70
  -5   0  -3    6.70    3.40
  -5   0  -3    2.60    1.30
   5   0   3    1.70    1.80
   5   0   3   -2.80    2.10
  -6   0  -3   -2.70    2.30
   6   0   3    3.50    2.20
   6   0   3    2.30    2.10
   6   0   3    7.30    3.10
  -6   0  -3    4.70    3.70
   6   0   3    2.20    2.00
   7   0   3    2.40    2.40
  -7   0  -3   -2.70    3.80
   7   0   3    2.50    3.40
   7   0   3   -1.80    1.90
  -7   0  -3    1.50    2.70
   7   0   3    0.40    2.30
   8   0   3   -3.10    3.40
   8   0   3    2.20    2.60
  -8   0  -3   -0.80    4.50
   8   0   3    1.20    2.20
   9   0   3    1.50    2.90
   9   0   3    5.90    4.00
  -9   0  -3   -1.00    4.60
   9   0   3    2.00    2.40
  10   0   3    1.30    2.50
 -10   0  -3    1.20    5.10
  10   0   3    1.50    3.30
  10   0   3    0.40    3.60
  11   0   3    2.00    3.80
  11   0   3    3.20    3.50
  11   0   3    1.90    2.70
 -11   0  -3   -2.50    4.90
 -12   0  -3   -2.10    5.30
  12   0   3    4.50    4.30
  12   0   3    5.70    4.10
  12   0   3    9.10    3.40
  13   0   3   -0.20    4.40
  13   0   3    1.50    3.10
  13   0   3    5.30    4.50
 -13   0  -3   -2.10    5.40
 -14   0  -3   -2.30    5.50
  14   0   3   -0.40    4.30
  14   0   3   -2.20    2.80
  15  -1  -3   47.10    7.10
  15  -1  -3   47.60    3.90
  15   1  -3   56.29    7.90
  15   1  -3   38.90    3.40
 -15   1   3   49.99    5.70
  14  -1  -3  152.38    7.00
  14  -1  -3  159.38   10.80
  14   1  -3  154.48    6.50
 -14   1   3  177.08    8.80
  14   1  -3  166.98   11.00
  13  -1  -3  193.28    7.60
  13  -1  -3  178.58   10.80
  13   1  -3  211.38   11.40
  13   1  -3  184.38    7.20
  12  -1  -3    8.40    2.30
  12  -1  -3    6.70    4.10
  12   1  -3    8.30    2.10
  12   1  -3    7.80    4.30
  12   1  -3    8.80    4.10
  11  -1  -3   12.20    4.00
  11  -1  -3   17.10    2.70
  11   1  -3   11.70    2.10
  11   1  -3   15.00    4.60
  11   1  -3   21.30    4.70
  11   1  -3   23.00    3.00
  10  -1  -3   14.20    3.20
  10  -1  -3   13.20    2.30
  10  -1  -3   11.30    3.70
  10  -1  -3    9.70    3.80
  10   1  -3   12.60    2.00
  10   1  -3   11.40    3.70
  10   1  -3   15.60    2.50
  10   1  -3   12.40    4.50
   9  -1  -3   77.69    5.40
   9  -1  -3   78.89    6.30
   9  -1  -3   78.39    6.70
   9  -1  -3   71.59    4.30
   9   1  -3   68.69    3.70
   9   1  -3   80.39    7.40
   9   1  -3   70.39    4.30
   9   1  -3   60.59    5.80
   8  -1  -3  122.99    7.30
   8  -1  -3  125.89    7.10
   8  -1  -3  123.59    5.60
   8  -1  -3  127.69    6.00
   8   1  -3  127.69    8.20
   8   1  -3  125.69    4.90
   8   1  -3  137.39    7.70
   8   1  -3  120.19    5.60
   7  -1  -3  484.75   14.70
   7  -1  -3  465.45   17.90
   7  -1  -3  499.25   15.50
   7  -1  -3  483.25   14.50
   7  -1  -3  481.65   16.30
   7   1  -3  470.55   14.10
   7   1  -3  493.75   16.60
   7   1  -3  497.05   16.80
   7   1  -3  481.65   13.60
   6  -1  -3  272.27   11.40
   6  -1  -3  256.57    8.60
   6  -1  -3  257.77   10.20
   6  -1  -3  277.57    9.20
   6   1  -3  258.37    9.60
   6   1  -3  269.57   11.30
   6   1  -3  272.17   10.40
   6   1  -3  257.57   10.20
   5  -1  -3  184.58    8.10
   5  -1  -3  172.88    6.30
   5  -1  -3  171.38    5.90
   5  -1  -3  169.58    7.30
   5  -1  -3  179.88    6.20
   5   1  -3  173.38    7.30
   5   1  -3  171.38    7.00
   5   1  -3  178.08    7.30
   5   1  -3  170.38    7.90
   4  -1  -3  746.03   21.00
   4  -1  -3  783.82   21.20
   4  -1  -3  793.92   21.20
   4  -1  -3  784.12   22.10
   4  -1  -3  764.12   22.70
   4   1  -3  758.52   22.10
   4   1  -3  752.82   22.10
   4   1  -3  773.02   22.30
   4   1  -3  767.92   22.40
   3  -1  -3  149.88    6.00
   3  -1  -3  152.78    5.20
   3  -1  -3  143.99    4.90
   3  -1  -3  151.78    5.40
   3   1  -3  139.09    5.40
   3   1  -3  160.68    6.20
   3   1  -3  147.19    5.70
   3   1  -3  157.08    5.80
   2  -1  -3  352.76   10.40
   2  -1  -3  346.27    9.90
   2  -1  -3  341.27   10.10
   2  -1  -3  338.77   10.70
   2   1  -3  342.47   10.50
   2   1  -3  346.37   10.30
   2   1  -3  345.17   10.90
   2   1  -3  351.96    9.70
   2   1  -3  335.07   10.00
   2   1  -3  346.37    9.60
   1  -1  -3  146.59    4.50
   1  -1  -3  147.59    5.20
   1  -1  -3  145.79    5.30
  -1   1   3  157.28    4.70
   1   1  -3  149.69    5.10
   1   1  -3  133.69    5.60
  -1   1   3  147.69    5.20
  -1   1   3  147.49    4.50
   1   1  -3  152.18    5.20
   0  -1   3  494.25   14.50
   0  -1   3  504.95   13.20
   0  -1   3  498.35   13.50
   0  -1  -3  489.85   14.10
   0  -1  -3  469.95   13.90
   0  -1  -3  488.75   14.90
   0   1  -3  490.35   14.60
   0   1   3  484.75   13.70
   0   1   3  489.65   14.00
   0   1  -3  495.65   14.80
   0   1  -3  499.55   14.60
   0   1  -3  478.95   14.30
   0   1   3  473.65   13.90
   0   1  -3  498.05   13.80
  -1  -1  -3  314.77   11.10
   1  -1   3  318.57    8.90
   1  -1   3  313.77    9.10
  -1  -1  -3  320.07    9.80
   1  -1   3  306.67   10.20
  -1  -1  -3  298.47    9.90
  -1   1  -3  307.47   10.20
   1   1   3  318.87    9.70
   1   1   3  311.97    9.80
  -1   1  -3  323.27   10.40
  -1   1  -3  296.67   11.10
   1   1   3  321.47    9.50
  -1   1  -3  303.47   10.20
  -2  -1  -3  182.88    6.70
  -2  -1  -3  178.98    7.20
   2  -1   3  179.58    6.00
  -2  -1  -3  171.38    8.60
   2  -1   3  195.38    7.30
   2  -1   3  181.68    6.00
   2   1   3  178.68    7.10
   2   1   3  185.48    6.70
   2   1   3  173.78    6.10
  -2   1  -3  173.58    7.10
   2   1   3  192.38    6.60
  -2   1  -3  185.38    7.30
   3  -1   3  198.78    7.00
   3  -1   3  190.28    7.10
  -3  -1  -3  177.88    7.80
   3  -1   3  191.28    7.60
   3  -1   3  192.48    6.50
  -3  -1  -3  187.28    7.30
   3   1   3  200.58    8.40
  -3   1  -3  194.88    7.90
   3   1   3  197.68    7.30
  -3   1  -3  191.18    8.70
  -3   1  -3  197.68    7.80
   3   1   3  183.88    7.00
   4  -1   3   75.29    4.60
   4  -1   3   80.49    4.90
  -4  -1  -3   82.79    5.00
   4  -1   3   86.79    4.80
  -4  -1  -3   76.29    5.60
   4  -1   3   85.09    3.90
  -4   1  -3   75.99    5.10
   4   1   3   76.39    5.90
  -4   1  -3   70.09    5.10
   4   1   3   76.49    4.70
   4   1   3   80.59    4.30
  -4   1  -3   75.69    6.20
   4   1   3   82.39    4.60
   5  -1   3  738.23   20.60
   5  -1   3  713.03   21.80
   5  -1   3  701.63   21.60
   5  -1   3  739.63   22.40
  -5  -1  -3  750.82   21.90
  -5  -1  -3  678.83   22.90
  -5   1  -3  721.93   22.00
  -5   1  -3  732.93   21.90
   5   1   3  759.92   22.10
  -5   1  -3  702.83   23.60
   5   1   3  705.03   23.90
   5   1   3  727.73   21.90
  -6  -1  -3 2146.29   61.09
  -6  -1  -3 2213.58   59.29
   6  -1   3 2151.58   59.49
   6  -1   3 2068.89   58.99
   6  -1   3 2205.88   60.79
   6   1   3 2129.59   62.49
  -6   1  -3 2232.08   59.39
   6   1   3 2178.88   59.19
  -6   1  -3 2077.19   61.49
   6   1   3 2114.29   59.99
   6   1   3 2200.28   59.59
  -6   1  -3 2190.58   59.39
   7  -1   3  609.84   21.00
   7  -1   3  567.64   19.10
   7  -1   3  644.84   23.40
   7  -1   3  553.74   18.60
  -7  -1  -3  584.24   18.90
  -7  -1  -3  596.54   21.70
  -7   1  -3  580.64   21.80
   7   1   3  598.64   19.40
  -7   1  -3  598.34   19.20
   7   1   3  596.24   19.70
   7   1   3  574.94   22.20
   7   1   3  587.24   18.70
  -7   1  -3  636.34   18.80
   8  -1   3  728.53   22.10
   8  -1   3  687.53   22.70
   8  -1   3  683.23   24.80
  -8  -1  -3  737.33   25.80
  -8   1  -3  727.53   25.10
   8   1   3  725.63   25.40
   8   1   3  710.33   22.00
   8   1   3  713.93   23.10
   9  -1   3 2079.99   62.19
  -9  -1  -3 2221.28   63.19
   9  -1   3 2144.69   59.89
   9  -1   3 2099.29   58.89
   9   1   3 2054.29   61.89
   9   1   3 2152.08   58.89
  -9   1  -3 2106.49   61.79
   9   1   3 2192.88   60.39
 -10  -1  -3  951.20   32.10
  10  -1   3  938.91   29.40
  10  -1   3  922.91   31.00
  10  -1   3  941.51   28.30
 -10   1  -3  927.71   31.20
  10   1   3  942.01   28.20
  10   1   3  951.80   31.40
  10   1   3  953.10   29.70
 -11  -1  -3   18.00    6.10
  11  -1   3   16.20    4.70
  11  -1   3   15.40    4.20
  11  -1   3   10.10    3.20
 -11   1  -3   19.30    5.60
  11   1   3   10.50    3.80
  11   1   3   20.30    3.80
  11   1   3   14.80    4.70
 -12  -1  -3  604.04   23.60
  12  -1   3  598.74   21.80
  12  -1   3  623.34   22.80
  12  -1   3  662.13   20.60
  12   1   3  612.44   22.10
  12   1   3  614.44   23.10
  12   1   3  602.64   20.10
 -12   1  -3  626.54   23.70
 -13  -1  -3  627.94   24.00
  13  -1   3  619.54   20.50
  13  -1   3  614.64   22.30
 -13   1  -3  671.53   24.50
  13   1   3  606.54   22.40
  13   1   3  578.54   20.10
  13   1   3  590.64   22.80
  14  -1   3   22.40    5.80
  14  -1   3   18.50    4.10
 -14  -1  -3    8.90    6.20
  14   1   3    5.20    4.80
  14   1   3   12.90    3.70
  14   1   3   13.30    5.40
 -14   1  -3   16.10    6.70
  15  -2  -3 1136.89   33.00
  15  -2  -3 1135.29   37.30
  15   2  -3 1174.48   37.80
 -15   2   3 1231.18   35.50
  14  -2  -3 1061.69   34.40
  14  -2  -3 1028.90   30.50
  14   2  -3 1100.59   35.00
  14   2  -3 1091.89   30.00
 -14   2   3 1086.79   32.40
  13  -2  -3  100.39    6.00
  13  -2  -3  113.19    8.40
  13   2  -3  114.69    9.30
  13   2  -3  103.79    5.40
 -13   2   3   95.39    7.10
  13   2  -3  126.09    9.70
  12  -2  -3  644.34   23.20
  12  -2  -3  680.63   20.60
  12   2  -3  681.03   20.20
  12   2  -3  719.63   24.40
 -12   2   3  706.23   21.50
  12   2  -3  688.93   23.90
  11  -2  -3 3565.64  101.09
  11  -2  -3 3582.54   98.39
  11   2  -3 3701.03  101.79
  11   2  -3 3867.91  102.59
  11   2  -3 3661.33   98.09
  11   2  -3 3816.32   97.99
  10  -2  -3 1645.54   45.70
  10  -2  -3 1623.34   48.00
  10   2  -3 1652.23   49.50
  10   2  -3 1624.14   48.40
  10   2  -3 1707.63   45.00
  10   2  -3 1665.03   45.20
   9  -2  -3  311.57   13.20
   9  -2  -3  339.67   12.30
   9  -2  -3  337.07   12.20
   9  -2  -3  321.27   11.50
   9   2  -3  320.37   10.40
   9   2  -3  323.37   10.50
   9   2  -3  338.47   13.90
   9   2  -3  325.37   14.90
   8  -2  -3 2967.30   82.19
   8  -2  -3 2887.41   80.29
   8  -2  -3 3137.59   80.69
   8  -2  -3 3020.50   80.79
   8   2  -3 3015.00   82.69
   8   2  -3 2989.70   80.99
   8   2  -3 2831.92   79.19
   8   2  -3 3065.49   83.49
   8   2  -3 3089.49   79.49
   7  -2  -3 3263.47   89.89
   7  -2  -3 3289.57   88.59
   7  -2  -3 3360.76   88.29
   7  -2  -3 3249.27   91.69
   7   2  -3 3302.57   90.29
   7   2  -3 3369.96   90.89
   7   2  -3 3416.26   87.49
   7   2  -3 3336.27   89.09
   6  -2  -3  489.65   15.50
   6  -2  -3  504.15   15.40
   6  -2  -3  526.05   17.90
   6  -2  -3  525.85   14.90
   6  -2  -3  508.25   16.40
   6   2  -3  508.15   16.60
   6   2  -3  504.65   17.10
   6   2  -3  505.85   15.90
   5  -2  -3 3495.95   92.79
   5  -2  -3 3404.16   92.09
   5  -2  -3 3540.05   92.19
   5  -2  -3 3473.25   93.99
   5  -2  -3 3550.74   91.39
   5   2  -3 3445.46   93.09
   5   2  -3 3403.96   92.69
   5   2  -3 3496.45   93.49
   5   2  -3 3540.95   93.89
   4  -2  -3 6208.88  159.88
   4  -2  -3 6135.79  159.68
   4  -2  -3 6206.48  160.18
   4  -2  -3 6110.69  161.08
   4   2  -3 6254.57  160.58
   4   2  -3 6109.69  160.78
   4   2  -3 5846.11  160.28
   4   2  -3 5963.30  160.48
   3  -2  -3  188.08    6.60
   3  -2  -3  188.08    7.30
   3  -2  -3  192.78    6.50
   3  -2  -3  197.38    6.50
   3   2  -3  176.08    7.00
   3   2  -3  177.58    7.20
   3   2  -3  193.78    6.60
   3   2  -3  185.88    6.00
   3   2  -3  190.08    5.50
   2  -2  -3 2517.25   67.19
   2  -2  -3 2542.45   67.59
   2  -2  -3 2527.15   66.79
   2  -2  -3 2482.95   67.39
   2   2  -3 2476.35   67.49
   2   2  -3 2525.05   67.19
   2   2  -3 2511.95   66.59
   2   2  -3 2488.75   68.09
  -2   2   3 2514.45   67.19
  -2   2   3 2618.14   66.89
   2   2  -3 2596.74   66.69
  -2   2   3 2597.34   66.49
   1  -2  -3 2774.22   76.49
   1  -2  -3 2897.91   76.49
   1  -2  -3 2963.20   75.79
   1  -2  -3 2807.42   75.59
   1  -2  -3 2828.72   76.39
   1   2  -3 2983.20   76.19
  -1   2   3 2833.12   76.39
  -1   2   3 2902.61   75.69
   1   2  -3 2765.72   77.19
  -1   2   3 2932.41   76.19
   1   2  -3 2849.22   75.69
   1   2  -3 2993.90   76.69
   0  -2   3 2948.41   78.29
   0  -2  -3 2916.21   79.29
   0  -2   3 3069.59   78.49
   0  -2  -3 2979.80   78.89
   0  -2  -3 3015.50   79.59
   0  -2   3 2965.20   79.59
   0   2  -3 3020.30   79.29
   0   2  -3 2859.61   79.09
   0   2   3 3026.40   79.29
   0   2   3 3062.69   79.29
   0   2   3 3010.00   79.19
   0   2  -3 2859.61   80.29
   0   2  -3 3111.19   79.79
   0   2  -3 2915.21   78.69
  -1  -2  -3 1243.38   35.40
  -1  -2  -3 1233.98   34.50
   1  -2   3 1296.07   33.70
   1  -2   3 1280.17   35.30
  -1   2  -3 1194.68   35.90
   1   2   3 1296.37   35.50
   1   2   3 1242.58   34.50
  -1   2  -3 1262.07   35.30
   1   2   3 1271.77   35.00
  -1   2  -3 1235.58   34.90
  -2  -2  -3 6612.84  178.88
  -2  -2  -3 6777.52  178.88
   2  -2   3 6890.41  178.08
   2  -2   3 7104.69  179.98
  -2  -2  -3 6591.34  180.18
   2  -2   3 6883.41  178.18
  -2   2  -3 7071.39  179.98
  -2   2  -3 6596.24  180.08
  -2   2  -3 6705.53  180.48
   2   2   3 6794.52  179.28
   2   2   3 6790.32  178.88
   2   2   3 7060.59  180.68
   3  -2   3 3250.37   85.09
   3  -2   3 3212.88   86.69
  -3  -2  -3 3232.98   85.59
  -3  -2  -3 3111.49   85.89
   3  -2   3 3269.27   84.79
   3   2   3 3227.68   85.59
   3   2   3 3042.60   85.29
   3   2   3 3292.87   85.89
   3   2   3 3274.47   88.09
  -3   2  -3 3258.87   86.69
  -3   2  -3 3177.88   87.59
   4  -2   3  140.09    6.00
   4  -2   3  140.79    5.30
  -4  -2  -3  120.39    6.70
  -4  -2  -3  140.59    6.50
   4  -2   3  144.59    7.30
   4  -2   3  146.49    6.00
  -4   2  -3  159.58    7.50
   4   2   3  145.29    6.20
   4   2   3  134.79    6.20
  -4   2  -3  125.49    7.70
   4   2   3  122.59    6.00
  -4   2  -3  144.59    7.90
  -5  -2  -3 1444.66   40.70
   5  -2   3 1471.15   40.80
   5  -2   3 1489.35   41.70
  -5  -2  -3 1345.67   41.20
   5  -2   3 1497.75   39.50
   5  -2   3 1495.45   40.90
   5   2   3 1466.95   40.80
  -5   2  -3 1438.06   42.10
   5   2   3 1471.95   44.60
  -5   2  -3 1517.95   41.80
   5   2   3 1399.26   40.90
  -5   2  -3 1401.56   42.80
   5   2   3 1479.15   40.80
  -6  -2  -3 3735.13  106.19
   6  -2   3 3922.51  105.79
   6  -2   3 3899.51  105.59
   6  -2   3 3985.30  105.89
   6  -2   3 3997.00  103.69
  -6  -2  -3 4005.70  105.29
  -6   2  -3 4060.69  105.99
   6   2   3 3880.61  109.09
  -6   2  -3 3771.92  107.59
   6   2   3 3978.10  105.39
  -6   2  -3 3866.71  106.39
   6   2   3 4065.89  105.39
   7  -2   3  460.15   16.00
  -7  -2  -3  424.26   17.00
   7  -2   3  443.26   15.60
   7  -2   3  447.86   16.50
   7   2   3  418.16   17.90
  -7   2  -3  451.85   15.80
   7   2   3  455.25   15.40
  -7   2  -3  467.55   16.20
  -7   2  -3  444.86   17.90
   7   2   3  422.96   15.90
   8  -2   3  435.16   15.40
   8  -2   3  453.25   17.20
   8  -2   3  406.86   15.60
  -8  -2  -3  412.56   17.80
   8   2   3  448.36   16.70
  -8   2  -3  460.75   15.70
   8   2   3  438.06   15.10
   8   2   3  405.16   17.50
  -8   2  -3  448.66   17.70
  -9  -2  -3  634.64   24.20
   9  -2   3  634.04   21.30
   9  -2   3  602.64   22.50
   9  -2   3  632.34   20.40
   9   2   3  612.44   21.40
  -9   2  -3  615.14   22.60
   9   2   3  626.74   20.00
   9   2   3  614.64   22.90
  10  -2   3  307.17   14.60
 -10  -2  -3  339.87   16.90
  10  -2   3  333.07   12.80
  10  -2   3  319.17   13.50
  10   2   3  309.57   12.20
 -10   2  -3  305.77   14.90
  10   2   3  314.67   14.90
  10   2   3  318.47   13.90
  11  -2   3    8.30    4.30
  11  -2   3   14.20    4.60
 -11  -2  -3   11.50    6.20
  11  -2   3   12.80    3.50
 -11   2  -3    7.70    5.10
  11   2   3    8.40    4.30
  11   2   3   17.70    5.00
  11   2   3   13.80    3.50
 -12  -2  -3  152.98   12.20
  12  -2   3  154.28    8.80
  12  -2   3  158.38   10.20
  12   2   3  159.28   10.80
  12   2   3  163.18   10.30
 -12   2  -3  143.69   11.50
  12   2   3  165.08    8.60
 -13  -2  -3   47.90    8.20
  13  -2   3   59.29    7.10
  13  -2   3   60.59    6.00
 -13   2  -3   60.69    8.10
  13   2   3   54.69    5.40
  13   2   3   59.19    7.50
  13   2   3   58.39    7.20
  14  -2   3    5.90    4.70
  14  -2   3    1.80    3.40
 -14  -2  -3   -0.70    6.00
  14   2   3    4.00    5.00
  14   2   3    6.10    4.80
 -14   2  -3    1.40    5.90
  14   2   3    5.90    3.30
  14  -3  -3   17.70    3.50
  14  -3  -3   15.50    5.60
 -14   3   3   17.50    4.40
  14   3  -3   20.50    5.70
  14   3  -3   17.50    5.70
  13  -3  -3   12.50    3.30
  13  -3  -3    8.70    4.60
  13   3  -3   10.90    2.50
  13   3  -3   16.90    5.30
 -13   3   3   12.70    3.90
  13   3  -3    9.80    5.10
  12  -3  -3   33.00    5.90
  12  -3  -3   29.50    4.10
  12   3  -3   34.40    3.50
  12   3  -3   31.30    5.80
  12   3  -3   34.40    6.10
 -12   3   3   40.00    4.90
  11  -3  -3   21.10    5.10
  11  -3  -3   23.10    3.80
  11   3  -3   25.20    2.90
  11   3  -3   23.90    5.40
  11   3  -3   31.10    6.00
 -11   3   3   34.50    4.60
  11   3  -3   16.70    3.20
  10  -3  -3   31.60    5.30
  10  -3  -3   43.40    4.50
  10   3  -3   44.90    6.20
  10   3  -3   46.70    3.50
  10   3  -3   45.90    3.80
  10   3  -3   45.50    6.70
 -10   3   3   54.29    5.10
   9  -3  -3    5.00    2.70
   9  -3  -3    6.30    3.70
   9   3  -3    0.50    4.00
   9   3  -3   11.50    2.90
   9   3  -3    8.00    1.90
   9   3  -3    3.10    3.50
   9   3  -3    8.90    2.20
  -9   3   3    7.90    3.00
   8  -3  -3   19.70    4.10
   8  -3  -3   16.10    3.10
   8  -3  -3   18.10    2.60
   8   3  -3   18.70    2.20
   8   3  -3   15.00    2.00
   8   3  -3   11.10    3.70
   8   3  -3   11.00    4.30
  -8   3   3   13.40    3.20
   8   3  -3   13.10    2.80
   7  -3  -3  116.19    6.90
   7  -3  -3  121.29    6.30
   7  -3  -3  117.09    6.50
   7  -3  -3  123.89    4.90
   7  -3  -3  110.89    8.40
   7   3  -3  120.19    4.60
   7   3  -3  118.39    8.20
   7   3  -3  114.19    4.70
   7   3  -3  115.29    7.00
   7   3  -3  116.29    6.20
  -7   3   3  127.29    4.70
   6  -3  -3   23.30    3.40
   6  -3  -3   30.30    3.40
   6  -3  -3   30.40    3.20
   6  -3  -3   17.10    3.80
   6   3  -3   29.00    3.10
  -6   3   3   30.80    2.30
   6   3  -3   29.50    3.80
   6   3  -3   33.40    2.10
   6   3  -3   20.30    3.80
  -6   3   3   27.60    3.50
   6   3  -3   27.30    2.30
   5  -3  -3   88.19    6.20
   5  -3  -3   85.29    4.60
   5  -3  -3   79.69    4.90
   5  -3  -3   87.89    4.80
   5   3  -3   81.79    3.30
   5   3  -3   81.79    5.80
   5   3  -3   70.69    4.90
  -5   3   3   87.19    5.30
   4  -3  -3  593.74   18.00
   4  -3  -3  617.44   18.10
   4  -3  -3  597.64   18.20
   4   3  -3  619.04   19.10
  -4   3   3  648.14   17.10
   4   3  -3  622.54   17.10
   4   3  -3  596.84   18.80
  -4   3   3  626.64   18.70
   4   3  -3  588.64   17.10
   4   3  -3  623.94   18.60
   3  -3  -3   52.99    4.10
   3  -3  -3   42.40    3.20
   3  -3  -3   44.00    3.40
   3  -3  -3   47.10    3.40
   3   3  -3   43.20    3.90
   3   3  -3   47.20    3.00
  -3   3   3   38.50    3.00
  -3   3   3   50.29    4.40
   3   3  -3   45.50    2.40
   3   3  -3   46.90    2.80
   3   3  -3   49.40    3.90
   2  -3  -3 1252.37   33.20
   2  -3  -3 1252.37   33.90
   2  -3  -3 1198.78   34.30
   2  -3  -3 1254.77   34.30
   2  -3  -3 1186.08   34.30
   2   3  -3 1170.38   35.60
  -2   3   3 1288.17   35.50
   2   3  -3 1208.98   34.00
   2   3  -3 1193.38   34.40
   2   3  -3 1216.38   33.50
  -2   3   3 1253.97   34.20
   2   3  -3 1240.58   33.00
  -2   3   3 1410.26   34.40
   1  -3  -3  900.81   25.60
  -1  -3   3  954.70   25.70
  -1  -3   3  923.91   26.40
  -1  -3   3  935.91   25.10
   1  -3  -3  907.21   26.30
   1  -3  -3  936.51   26.00
   1  -3  -3  904.51   26.10
   1   3  -3  914.31   25.80
  -1   3   3  957.50   27.30
   1   3  -3  950.10   26.40
   1   3  -3  911.71   26.10
  -1   3   3 1023.90   27.20
   1   3  -3  898.91   24.90
   1   3  -3  854.01   27.90
  -1   3   3  923.81   26.30
   0  -3  -3 1887.81   51.79
   0  -3  -3 1882.21   51.89
   0  -3   3 1889.11   52.19
   0  -3  -3 1863.61   51.39
   0  -3   3 1939.61   51.29
   0  -3   3 1869.01   50.79
   0   3  -3 1867.91   53.59
   0   3  -3 1872.41   51.19
   0   3   3 2088.29   53.59
   0   3   3 2010.90   52.89
   0   3  -3 1860.31   51.19
   0   3  -3 1932.21   52.19
   0   3   3 1874.01   51.89
   0   3  -3 1904.91   51.89
   1  -3   3   15.70    2.10
   1  -3   3   10.60    1.70
   1  -3   3   16.00    2.90
  -1  -3  -3   16.70    2.80
  -1  -3  -3    6.90    2.20
  -1  -3  -3   16.30    2.80
  -1   3  -3    6.60    2.50
  -1   3  -3   14.30    3.50
   1   3   3    9.80    2.70
  -1   3  -3    8.40    2.40
   1   3   3   11.90    2.20
   1   3   3   18.50    3.70
   2  -3   3 3897.81  101.19
   2  -3   3 3870.71  101.09
   2  -3   3 3709.73  102.89
  -2  -3  -3 3772.52  102.69
  -2  -3  -3 3714.33  101.69
  -2  -3  -3 3855.71  102.19
  -2   3  -3 3836.32  103.09
  -2   3  -3 3793.92  104.49
  -2   3  -3 3732.63  103.09
   2   3   3 3835.62  102.09
   2   3   3 3949.60  102.79
   2   3   3 4093.19  105.59
  -3  -3  -3 2058.39   55.79
   3  -3   3 2081.09   55.09
   3  -3   3 2069.29   56.89
  -3  -3  -3 1989.20   57.09
   3  -3   3 2085.89   54.79
  -3  -3  -3 1994.80   55.59
  -3   3  -3 1981.70   57.29
   3   3   3 2042.40   55.79
  -3   3  -3 2068.59   56.99
   3   3   3 2012.70   56.09
   3   3   3 2124.69   59.59
  -3   3  -3 2065.39   58.19
   4  -3   3   31.50    2.70
   4  -3   3   22.40    3.40
  -4  -3  -3   23.80    3.30
   4  -3   3   29.20    3.10
  -4  -3  -3   35.10    3.50
   4   3   3   29.60    2.60
   4   3   3   27.30    3.10
  -4   3  -3   33.00    4.20
   4   3   3   33.90    3.40
  -4   3  -3   28.60    4.50
   4   3   3   28.80    5.00
  -4   3  -3   28.60    4.60
  -5  -3  -3  348.17   13.00
   5  -3   3  369.26   12.10
   5  -3   3  367.26   11.30
  -5  -3  -3  361.46   12.70
   5  -3   3  360.46   13.80
   5  -3   3  361.46   12.40
   5   3   3  359.66   12.70
  -5   3  -3  368.16   14.70
   5   3   3  377.06   12.50
  -5   3  -3  343.77   14.60
  -5   3  -3  373.56   13.70
   5   3   3  342.77   12.60
   5   3   3  355.66   15.60
   6  -3   3 1462.55   38.20
  -6  -3  -3 1385.06   39.70
  -6  -3  -3 1357.56   40.20
   6  -3   3 1391.26   41.00
   6  -3   3 1456.95   39.70
   6  -3   3 1393.56   39.80
   6   3   3 1325.77   42.70
  -6   3  -3 1447.06   41.00
   6   3   3 1465.15   39.80
   6   3   3 1354.06   39.70
  -6   3  -3 1327.07   42.20
   6   3   3 1381.86   40.20
  -6   3  -3 1362.96   41.80
  -7  -3  -3  222.98   11.00
   7  -3   3  203.48   10.40
   7  -3   3  222.08   10.10
   7  -3   3  240.28   10.30
  -7   3  -3  228.98   11.80
  -7   3  -3  204.78   11.80
  -7   3  -3  252.97   11.60
   7   3   3  210.38   11.90
   7   3   3  218.38    9.70
   7   3   3  227.28   10.10
   8  -3   3  546.35   19.40
   8  -3   3  552.34   19.10
  -8  -3  -3  547.05   20.00
   8  -3   3  570.54   19.20
   8   3   3  515.55   19.00
   8   3   3  562.94   21.00
  -8   3  -3  534.15   20.30
   8   3   3  532.55   18.50
  -8   3  -3  538.85   19.20
  -9  -3  -3  943.61   30.60
   9  -3   3  916.21   29.60
   9  -3   3  899.61   29.80
   9  -3   3  942.51   29.00
   9   3   3  911.31   31.00
  -9   3  -3  934.41   30.50
   9   3   3  913.11   29.90
   9   3   3  926.21   28.30
  10  -3   3  272.97   11.80
  10  -3   3  253.37   12.40
 -10  -3  -3  249.08   14.20
  10  -3   3  241.78   12.90
 -10   3  -3  251.47   13.50
  10   3   3  243.18   13.10
  10   3   3  261.57   11.00
  10   3   3  249.78   12.80
 -11  -3  -3    0.90    5.40
  11  -3   3   10.50    3.70
  11  -3   3   12.20    4.80
 -11   3  -3    0.70    4.60
  11   3   3   12.70    5.00
  11   3   3    9.70    4.70
  11   3   3    8.30    3.30
  12  -3   3  854.21   27.30
 -12  -3  -3  809.62   29.40
  12  -3   3  839.22   28.50
 -12   3  -3  882.81   29.90
  12   3   3  869.01   29.20
  12   3   3  841.72   26.60
  12   3   3  889.31   29.80
  13  -3   3 1004.00   33.10
  13  -3   3 1054.39   31.70
 -13  -3  -3  965.90   33.80
  13   3   3  986.70   30.90
  13   3   3 1040.50   33.80
  13   3   3 1019.20   34.00
 -13   3  -3 1049.20   34.70
 -14  -3  -3   -3.00    5.90
  14  -3   3    6.20    4.00
  14  -3   3    4.20    4.90
  14   3   3    0.60    3.10
 -14   3  -3   -2.30    5.70
  14   3   3   -2.30    4.60
  14   3   3    1.80    5.00
  14  -4  -3    5.80    3.40
  14  -4  -3   13.90    5.60
  14   4  -3   12.60    5.90
 -14   4   3   15.40    4.60
  14   4  -3   20.50    6.00
  13  -4  -3   12.50    5.60
  13  -4  -3   19.30    4.10
 -13   4   3   21.00    4.60
  13   4  -3   17.40    2.60
  13   4  -3   19.10    5.70
  13   4  -3   18.90    6.00
  12  -4  -3   11.60    5.00
  12  -4  -3   10.50    3.70
  12   4  -3    6.60    5.00
 -12   4   3    9.00    3.80
  12   4  -3   12.50    5.10
  12   4  -3    6.40    2.30
  11  -4  -3  184.98   11.40
  11  -4  -3  189.38    9.60
  11   4  -3  182.48   12.00
 -11   4   3  190.08    9.70
  11   4  -3  191.38    7.80
  11   4  -3  181.98    7.30
  11   4  -3  161.78   11.20
  10  -4  -3   10.50    4.60
  10  -4  -3    4.50    3.20
  10   4  -3   -1.40    3.70
  10   4  -3    5.10    4.80
  10   4  -3    1.80    2.00
  10   4  -3    8.70    2.30
 -10   4   3    3.50    3.20
   9  -4  -3  413.76   16.20
   9  -4  -3  420.76   15.40
  -9   4   3  418.66   15.70
   9   4  -3  439.66   13.70
   9   4  -3  430.06   18.50
   9   4  -3  448.06   13.50
   9   4  -3  448.26   17.00
   9   4  -3  455.55   15.00
   8  -4  -3    6.80    3.00
   8  -4  -3    8.50    3.60
   8   4  -3   -1.00    3.70
   8   4  -3   15.40    3.00
  -8   4   3    9.40    3.40
   8   4  -3   10.50    2.20
   8   4  -3   13.90    2.10
   7  -4  -3   42.60    4.30
   7  -4  -3   42.00    4.60
   7  -4  -3   57.39    6.50
   7  -4  -3   38.90    4.50
   7   4  -3   49.80    3.10
   7   4  -3   45.30    3.40
   7   4  -3   47.10    4.30
  -7   4   3   37.90    4.90
   7   4  -3   52.39    6.00
   6  -4  -3    6.60    2.70
   6  -4  -3   11.80    3.10
   6  -4  -3    5.90    3.60
   6  -4  -3   12.50    2.70
   6   4  -3    9.30    2.60
   6   4  -3    8.50    1.60
   6   4  -3   11.80    3.70
  -6   4   3   14.00    3.50
   5  -4  -3 1198.18   34.00
   5  -4  -3 1230.18   35.50
   5  -4  -3 1181.28   34.00
   5  -4  -3 1244.08   34.40
  -5   4   3 1170.18   33.80
   5   4  -3 1191.28   34.70
   5   4  -3 1143.79   35.20
  -5   4   3 1182.48   35.40
   5   4  -3 1276.17   33.10
   4  -4  -3 1025.50   28.40
   4  -4  -3 1031.10   28.70
   4  -4  -3 1005.50   29.20
   4  -4  -3  992.30   28.40
   4   4  -3  970.50   29.30
   4   4  -3  967.60   27.30
  -4   4   3 1012.90   28.30
   4   4  -3  955.30   27.40
  -4   4   3  987.20   30.30
   4   4  -3  967.70   29.60
   3  -4  -3   61.19    4.50
   3  -4  -3   61.49    4.40
   3  -4  -3   74.89    4.40
   3  -4  -3   63.89    3.00
   3  -4  -3   60.49    4.70
   3   4  -3   58.99    3.60
   3   4  -3   66.79    3.40
  -3   4   3   68.89    6.40
   3   4  -3   67.79    5.70
  -3   4   3   65.79    4.10
   3   4  -3   60.59    4.60
  -2  -4   3  191.38    6.20
  -2  -4   3  206.18    6.80
   2  -4  -3  183.28    7.40
   2  -4  -3  181.98    7.40
   2  -4  -3  186.48    6.50
   2  -4  -3  182.68    7.30
   2   4  -3  185.88    7.10
  -2   4   3  171.48    9.70
  -2   4   3  175.58    6.70
   2   4  -3  187.18    7.50
   2   4  -3  169.48    6.50
   2   4  -3  173.28    9.10
  -2   4   3  187.18    7.20
  -1  -4   3  380.36   11.30
   1  -4  -3  372.96   12.10
   1  -4  -3  384.66   12.60
   1  -4  -3  382.26   12.50
  -1  -4   3  349.37   12.20
   1  -4  -3  372.96   11.90
   1   4  -3  350.76   12.00
  -1   4   3  373.86   12.30
   1   4  -3  381.56   14.50
   1   4  -3  365.96   11.90
  -1   4   3  386.56   13.20
  -1   4   3  392.86   14.60
   1   4  -3  363.26   12.30
   0  -4   3 1770.52   49.00
   0  -4   3 1812.92   50.49
   0  -4   3 1817.82   49.80
   0  -4  -3 1819.22   49.70
   0  -4  -3 1832.82   49.70
   0  -4  -3 1803.12   50.29
   0   4   3 1817.12   50.29
   0   4   3 1885.91   52.69
   0   4  -3 1796.82   49.00
   0   4   3 1873.41   52.09
   0   4  -3 1864.41   50.59
   0   4  -3 1837.42   53.09
   0   4  -3 1812.82   49.80
   1  -4   3    8.50    2.60
   1  -4   3    5.30    1.80
  -1  -4  -3    6.80    2.30
  -1  -4  -3    5.50    2.40
  -1  -4  -3    4.40    2.30
   1  -4   3    4.10    2.20
   1   4   3    7.10    3.00
  -1   4  -3    4.10    2.30
   1   4   3   10.00    4.10
   1   4   3    9.70    2.20
  -1   4  -3    2.60    3.20
  -1   4  -3    5.90    2.20
  -2  -4  -3  245.58    9.60
  -2  -4  -3  261.97   10.30
   2  -4   3  268.17   10.60
  -2  -4  -3  244.98   10.10
   2  -4   3  260.87    8.90
   2  -4   3  271.07    9.30
  -2   4  -3  268.57   10.50
   2   4   3  269.87   10.70
  -2   4  -3  273.77   12.60
  -2   4  -3  260.47   10.70
   2   4   3  265.27   10.10
   2   4   3  268.67   12.90
   3  -4   3   39.40    4.50
  -3  -4  -3   20.50    3.10
   3  -4   3   34.80    3.10
  -3  -4  -3   29.60    3.90
   3  -4   3   26.20    3.00
  -3  -4  -3   22.00    3.80
  -3   4  -3   33.80    4.20
  -3   4  -3   26.50    4.80
   3   4   3   23.30    4.70
   3   4   3   27.30    3.50
   3   4   3   30.00    3.30
  -3   4  -3   25.70    3.90
   3   4   3   34.40    3.80
  -4  -4  -3   82.79    6.10
   4  -4   3   76.99    5.00
  -4  -4  -3   74.09    5.50
  -4  -4  -3   75.79    6.50
   4  -4   3   76.19    4.20
   4  -4   3   80.59    6.30
  -4   4  -3   62.19    5.70
   4   4   3   78.59    7.70
  -4   4  -3   85.09    6.90
   4   4   3   85.09    4.90
  -4   4  -3   74.09    7.10
   4   4   3   86.79    4.90
   4   4   3   78.69    5.50
  -5  -4  -3  102.09    6.90
   5  -4   3  124.39    5.30
   5  -4   3  108.59    7.60
  -5  -4  -3  108.79    9.10
   5  -4   3  117.89    5.70
  -5  -4  -3  110.49    6.90
   5  -4   3  118.99    6.50
   5   4   3  115.39    6.30
  -5   4  -3  121.69    7.70
  -5   4  -3  113.49    9.10
   5   4   3  115.69    8.70
   5   4   3  119.99    5.70
  -5   4  -3   94.29    8.20
   5   4   3  108.59    6.60
   6  -4   3    9.10    3.00
   6  -4   3   14.20    3.90
   6  -4   3   11.30    2.20
   6  -4   3   10.10    2.70
  -6  -4  -3    6.50    3.30
  -6  -4  -3   14.10    3.90
  -6   4  -3    9.80    4.70
  -6   4  -3   13.20    5.00
  -6   4  -3   13.20    3.80
   6   4   3    8.80    2.90
   6   4   3   10.30    4.20
   6   4   3   11.70    4.20
   6   4   3   13.10    1.80
   7  -4   3   37.60    4.60
   7  -4   3   46.80    4.80
  -7  -4  -3   45.50    5.50
   7  -4   3   34.20    4.90
  -7   4  -3   46.20    6.20
   7   4   3   40.20    6.00
  -7   4  -3   31.00    5.70
   7   4   3   41.20    4.50
  -8  -4  -3  217.18   11.20
   8  -4   3  222.78   10.50
   8  -4   3  212.48   11.20
   8  -4   3  197.78   10.30
   8   4   3  219.28   10.20
  -8   4  -3  200.38   11.80
   8   4   3  202.48   11.80
  -8   4  -3  201.48   11.30
  -9  -4  -3   29.30    5.70
   9  -4   3   14.50    4.20
   9  -4   3   24.60    5.10
   9  -4   3   20.90    4.50
   9   4   3   20.20    5.20
  -9   4  -3   15.70    4.90
   9   4   3   18.00    4.60
   9   4   3   23.20    4.40
  -9   4  -3   20.50    4.80
  10  -4   3  187.78   11.20
 -10  -4  -3  195.78   12.10
  10  -4   3  192.68   10.70
 -10   4  -3  185.28   11.70
  10   4   3  189.78   11.90
  10   4   3  193.28    9.70
  10   4   3  168.28   11.00
  11  -4   3   50.49    6.00
  11  -4   3   48.90    6.90
 -11  -4  -3   30.80    7.00
 -11   4  -3   52.59    7.50
  11   4   3   47.20    6.80
  11   4   3   52.59    7.60
  11   4   3   53.69    5.70
  12  -4   3  323.67   13.80
 -12  -4  -3  289.17   15.70
  12  -4   3  301.97   14.80
  12   4   3  291.77   15.10
  12   4   3  296.97   15.20
  12   4   3  288.37   12.60
 -12   4  -3  300.27   15.50
  13  -4   3  122.99    9.20
  13  -4   3  126.99   10.40
 -13  -4  -3  116.89   10.40
  13   4   3  128.89   10.70
  13   4   3  110.19   10.00
 -13   4  -3  109.69   10.40
  13   4   3  126.79    8.20
  14  -5  -3   31.60    7.00
  14  -5  -3   34.10    5.20
  14   5  -3   38.30    7.10
 -14   5   3   34.40    5.70
  13  -5  -3  109.09    8.80
  13  -5  -3  119.99   10.70
  13   5  -3  146.79   11.50
  13   5  -3  125.99    5.70
 -13   5   3  121.39    9.00
  12  -5  -3    3.10    4.90
  12  -5  -3    3.30    4.00
  12   5  -3    6.90    5.10
 -12   5   3    7.00    3.90
  12   5  -3    7.50    2.40
  11  -5  -3   19.30    5.00
  11  -5  -3   26.30    4.80
 -11   5   3   25.80    4.90
  11   5  -3   23.60    3.40
  11   5  -3   26.30    6.40
  10  -5  -3   14.10    5.00
  10  -5  -3    7.80    3.90
  10   5  -3    6.10    2.50
  10   5  -3    8.40    2.60
  10   5  -3   -2.80    4.90
 -10   5   3   12.70    4.10
   9  -5  -3   80.29    7.10
   9  -5  -3   87.39    7.40
   9   5  -3   95.49    5.00
   9   5  -3   92.39    9.20
  -9   5   3   74.29    7.00
   9   5  -3   85.99    6.40
   9   5  -3   93.49    5.40
   8  -5  -3   44.70    5.20
   8  -5  -3   39.90    5.00
  -8   5   3   47.60    5.70
   8   5  -3   51.09    6.90
   8   5  -3   56.39    4.40
   8   5  -3   37.90    4.50
   8   5  -3   54.89    3.90
   7  -5  -3  133.99    9.50
   7  -5  -3  127.99    7.40
   7  -5  -3  142.09    8.10
   7   5  -3  135.49    6.30
   7   5  -3  140.09    7.60
   7   5  -3  151.18    5.90
   7   5  -3  123.99    9.50
  -7   5   3  146.69    8.80
   6  -5  -3   28.80    3.90
   6  -5  -3   37.60    5.30
   6  -5  -3   25.10    3.90
   6  -5  -3   22.00    3.60
   6   5  -3   29.60    2.80
   6   5  -3   28.00    4.10
   6   5  -3   29.20    4.80
  -6   5   3   28.80    3.60
  -6   5   3   20.30    4.50
   5  -5  -3   58.69    4.70
   5  -5  -3   62.89    4.90
   5  -5  -3   49.60    5.20
   5  -5  -3   47.90    4.40
  -5   5   3   61.19    4.60
   5   5  -3   44.90    5.00
   5   5  -3   65.89    4.00
  -5   5   3   62.09    6.40
   5   5  -3   53.39    4.00
   5   5  -3   56.39    5.70
   4  -5  -3   11.60    3.00
   4  -5  -3    4.80    2.80
   4  -5  -3    6.40    2.70
   4   5  -3    3.20    1.50
   4   5  -3    3.70    2.60
   4   5  -3    6.80    2.10
  -4   5   3    6.70    2.20
   4   5  -3    1.00    2.90
  -4   5   3    4.30    3.50
   3  -5  -3  190.38    8.10
  -3  -5   3  182.98    6.60
   3  -5  -3  184.48    8.10
   3  -5  -3  183.58    8.00
   3  -5  -3  194.38    6.80
  -3  -5   3  206.78    7.50
   3   5  -3  185.88    7.10
   3   5  -3  188.48    8.30
   3   5  -3  186.18    9.80
  -3   5   3  158.68   10.20
   3   5  -3  181.88    7.40
   2  -5  -3    7.30    2.50
   2  -5  -3    7.90    2.70
  -2  -5   3    8.70    2.50
  -2  -5   3   10.10    2.20
   2  -5  -3    9.90    3.10
   2  -5  -3    8.40    2.10
  -2   5   3    6.70    1.60
  -2   5   3    6.20    2.00
   2   5  -3    5.00    3.50
   2   5  -3    8.50    2.40
   2   5  -3    3.30    2.00
   2   5  -3    4.50    1.70
  -2   5   3   12.70    4.30
  -1  -5   3  866.91   24.30
  -1  -5   3  828.12   25.00
   1  -5  -3  883.71   25.50
   1  -5  -3  848.62   24.70
   1  -5  -3  851.61   25.90
   1  -5  -3  866.51   24.80
  -1   5   3  847.12   28.00
   1   5  -3  836.72   24.60
  -1   5   3  858.51   25.10
   1   5  -3  852.01   28.20
   1   5  -3  834.52   24.90
   1   5  -3  837.82   25.10
   0  -5  -3  366.46   12.20
   0  -5  -3  350.66   13.00
   0  -5   3  364.66   11.80
   0  -5   3  369.96   12.90
   0  -5   3  379.66   12.80
   0  -5  -3  374.86   12.50
   0   5  -3  367.96   12.60
   0   5  -3  335.57   15.40
   0   5  -3  358.86   12.90
   0   5   3  358.66   13.70
   0   5   3  376.76   14.80
  -1  -5  -3    5.30    2.60
  -1  -5  -3   -1.00    2.30
   1  -5   3    3.00    2.10
   1  -5   3    3.60    2.60
  -1  -5  -3    2.90    2.30
   1  -5   3    3.80    2.60
  -1   5  -3   -0.60    2.20
  -1   5  -3    7.50    2.60
   1   5   3    2.70    2.80
   1   5   3    4.00    3.20
   1   5   3    3.80    1.80
  -1   5  -3    3.10    3.40
  -2  -5  -3  102.09    6.30
  -2  -5  -3   95.39    6.20
  -2  -5  -3   99.39    6.10
   2  -5   3  109.39    6.00
   2  -5   3  102.09    6.70
   2  -5   3   95.19    5.20
   2   5   3  111.89    6.20
  -2   5  -3  102.39    8.50
  -2   5  -3  109.69    6.70
   2   5   3   95.99    6.50
   2   5   3   94.89    8.60
   2   5   3  102.29    6.60
  -3  -5  -3  912.21   27.60
  -3  -5  -3  937.51   27.50
   3  -5   3  905.11   28.30
   3  -5   3  908.51   26.80
  -3  -5  -3  879.71   26.90
  -3   5  -3  912.41   29.00
   3   5   3  965.70   27.70
   3   5   3  910.11   27.60
  -3   5  -3  940.21   28.20
   3   5   3  946.01   32.10
   3   5   3  914.91   27.70
  -3   5  -3  890.31   30.60
  -4  -5  -3  288.77   12.20
   4  -5   3  311.97   11.20
  -4  -5  -3  289.57   11.90
  -4  -5  -3  279.87   11.10
   4  -5   3  302.47   12.60
   4  -5   3  300.67   10.30
   4   5   3  305.47   10.60
   4   5   3  297.37   14.60
  -4   5  -3  298.87   13.50
   4   5   3  314.57   11.40
  -4   5  -3  299.67   12.20
  -4   5  -3  288.07   14.40
   4   5   3  297.87   11.80
   5  -5   3  907.51   25.50
  -5  -5  -3  899.61   27.50
  -5  -5  -3  880.31   28.10
   5  -5   3  891.71   28.20
   5  -5   3  877.41   26.50
  -5  -5  -3  864.41   26.50
  -5   5  -3  834.92   29.40
   5   5   3  846.12   27.30
  -5   5  -3  872.21   27.80
  -5   5  -3  890.81   30.60
   5   5   3  960.80   26.60
   6  -5   3  572.24   17.50
  -6  -5  -3  566.94   21.10
  -6  -5  -3  562.44   18.70
   6  -5   3  558.94   18.50
   6  -5   3  533.65   19.90
   6  -5   3  570.64   18.30
   6   5   3  558.64   19.10
   6   5   3  583.54   17.80
  -6   5  -3  527.35   19.50
  -6   5  -3  534.15   21.50
   6   5   3  537.15   21.50
  -6   5  -3  554.94   22.30
  -7  -5  -3   20.90    4.60
   7  -5   3   14.40    4.30
   7  -5   3   24.20    3.60
   7  -5   3   20.90    4.20
  -7   5  -3   12.10    4.80
   7   5   3   19.40    3.90
  -7   5  -3   26.70    5.90
   7   5   3   19.10    5.00
   8  -5   3  104.39    7.90
   8  -5   3  109.29    8.90
   8  -5   3  104.49    7.50
  -8  -5  -3  114.59    8.80
   8   5   3  103.09    9.10
  -8   5  -3  108.09    9.90
   8   5   3  103.19    7.60
  -8   5  -3  117.99   10.00
   9  -5   3  343.77   15.80
  -9  -5  -3  386.76   15.80
   9  -5   3  362.76   15.20
   9   5   3  364.46   15.10
   9   5   3  368.06   16.70
  -9   5  -3  367.06   16.30
  -9   5  -3  386.26   16.80
 -10  -5  -3  385.56   16.50
  10  -5   3  389.86   16.50
  10  -5   3  389.56   16.40
  10   5   3  361.96   15.30
 -10   5  -3  400.06   17.30
  10   5   3  360.16   17.00
 -11  -5  -3   43.60    7.00
  11  -5   3   53.49    7.20
  11  -5   3   46.30    6.50
  11   5   3   49.70    7.10
 -11   5  -3   54.89    7.80
  11   5   3   51.39    5.90
  12  -5   3  301.27   15.50
  12  -5   3  308.77   14.50
 -12  -5  -3  307.27   16.10
  12   5   3  314.37   13.60
  12   5   3  320.07   15.90
 -12   5  -3  342.17   16.50
  13  -5   3  172.38   11.00
  13  -5   3  164.78   12.00
 -13  -5  -3  155.88   12.60
  13   5   3  167.38    9.70
 -13   5  -3  164.28   12.70
  13   5   3  162.98   12.00
  14  -6  -3 1604.34   51.29
  14   6  -3 1719.13   51.79
  13  -6  -3  134.79   10.10
  13  -6  -3  140.89   11.80
  13   6  -3  120.49    6.10
 -13   6   3  136.89   10.00
  13   6  -3  155.98   12.20
  12  -6  -3  750.42   27.80
  12  -6  -3  779.82   26.40
 -12   6   3  841.22   30.10
  12   6  -3  752.82   23.20
 -12   6   3  829.12   27.00
  12   6  -3  810.72   29.40
  11  -6  -3  582.74   22.00
  11  -6  -3  581.54   21.10
  11   6  -3  604.14   24.40
  11   6  -3  586.94   18.70
 -11   6   3  596.04   21.50
  10  -6  -3  118.39    9.20
  10  -6  -3  137.59    9.70
 -10   6   3  141.79    9.50
  10   6  -3  145.49   12.70
  10   6  -3  127.39    7.10
   9  -6  -3  223.38   11.20
   9  -6  -3  201.78   11.10
   9   6  -3  210.68    9.00
  -9   6   3  217.08   11.50
   9   6  -3  222.08   14.00
   8  -6  -3 4284.87  115.29
   8  -6  -3 4237.68  115.39
   8   6  -3 4411.26  112.99
   8   6  -3 4118.89  113.49
   8   6  -3 4127.79  118.09
  -8   6   3 4106.99  116.49
   8   6  -3 4511.05  115.19
   7  -6  -3 1646.64   50.29
   7  -6  -3 1676.53   48.30
   7  -6  -3 1641.94   48.40
   7   6  -3 1675.43   50.69
   7   6  -3 1767.92   49.00
  -7   6   3 1631.24   49.99
   7   6  -3 1783.12   46.70
   6  -6  -3  320.97   12.60
   6  -6  -3  301.67   13.60
   6  -6  -3  316.57   12.70
  -6   6   3  318.07   14.40
   6   6  -3  334.57   11.20
   6   6  -3  324.27   14.10
   6   6  -3  323.67   13.90
   5  -6  -3 2131.19   61.29
   5  -6  -3 2199.38   60.59
   5  -6  -3 2221.98   60.49
   5   6  -3 2134.49   59.29
  -5   6   3 2238.78   63.29
   5   6  -3 2134.69   61.69
   5   6  -3 2139.09   59.49
   5   6  -3 2167.58   62.59
  -5   6   3 2277.47   60.39
  -4  -6   3 4425.26  116.59
   4  -6  -3 4271.57  117.09
   4  -6  -3 4438.76  116.89
   4  -6  -3 4373.46  116.89
  -4  -6   3 4464.75  114.89
   4   6  -3 4302.57  116.09
  -4   6   3 4355.66  116.69
   4   6  -3 4343.97  115.69
  -4   6   3 4326.87  119.89
   4   6  -3 4266.07  117.59
   4   6  -3 4430.06  119.29
   3  -6  -3 2223.78   62.19
   3  -6  -3 2280.47   62.49
  -3  -6   3 2243.88   61.09
   3  -6  -3 2333.67   62.59
  -3  -6   3 2217.78   62.69
   3  -6  -3 2295.27   61.09
  -3   6   3 2214.18   65.89
   3   6  -3 2314.67   65.19
   3   6  -3 2197.58   62.69
   3   6  -3 2230.68   61.89
  -3   6   3 2333.87   59.89
   3   6  -3 2333.87   61.49
   2  -6  -3 2188.18   61.59
   2  -6  -3 2221.58   60.69
  -2  -6   3 2198.38   60.89
  -2  -6   3 2265.67   60.29
   2  -6  -3 2221.28   61.29
   2  -6  -3 2197.58   60.29
   2   6  -3 2208.38   60.99
   2   6  -3 2253.77   64.39
   2   6  -3 2166.08   61.19
  -2   6   3 2219.78   61.19
  -2   6   3 2318.17   59.59
   2   6  -3 2262.97   60.49
  -2   6   3 2183.08   64.89
  -1  -6   3 6852.71  186.28
   1  -6  -3 7104.49  186.78
   1  -6  -3 7037.70  187.28
  -1  -6   3 6918.41  185.38
   1  -6  -3 7161.68  186.08
   1  -6  -3 7222.88  185.78
   1   6  -3 6993.60  186.08
   1   6  -3 6889.71  190.68
   1   6  -3 6920.01  186.38
  -1   6   3 7196.98  185.98
  -1   6   3 7152.88  189.78
   1   6  -3 7245.18  187.18
   0  -6  -3 1824.32   48.00
   0  -6  -3 1777.32   48.40
   0  -6  -3 1738.23   49.10
   0  -6   3 1688.93   47.60
   0  -6   3 1750.32   48.80
   0  -6   3 1710.83   48.80
   0   6  -3 1700.43   48.80
   0   6   3 1729.83   48.90
   0   6  -3 1723.93   48.40
   0   6   3 1751.22   49.20
   0   6  -3 1641.94   52.19
   0   6   3 1765.22   51.09
  -1  -6  -3  119.09    6.40
   1  -6   3  119.39    7.00
   1  -6   3  129.19    7.40
  -1  -6  -3  118.29    7.40
   1  -6   3  119.49    6.10
  -1  -6  -3  123.89    7.30
  -1   6  -3  113.99    7.20
  -1   6  -3  126.09    9.70
   1   6   3  126.39    8.00
   1   6   3  117.59    8.00
   1   6   3  112.79    6.80
   1   6   3  119.79    8.00
  -1   6  -3  113.89    7.10
   2  -6   3  769.42   25.10
   2  -6   3  773.02   24.00
   2  -6   3  790.42   23.30
  -2  -6  -3  741.53   24.10
  -2  -6  -3  782.62   23.70
  -2  -6  -3  814.02   24.60
   2   6   3  802.32   24.70
   2   6   3  800.42   25.10
  -2   6  -3  821.52   25.20
  -2   6  -3  775.52   25.30
   2   6   3  781.62   26.90
   2   6   3  821.92   25.70
  -2   6  -3  760.52   27.80
   3  -6   3 2558.34   71.49
   3  -6   3 2585.04   69.39
   3  -6   3 2542.55   70.09
  -3  -6  -3 2530.65   69.89
  -3  -6  -3 2489.65   69.99
  -3  -6  -3 2657.03   70.69
  -3   6  -3 2519.75   74.69
  -3   6  -3 2606.54   71.39
   3   6   3 2644.64   70.49
   3   6   3 2518.35   74.49
   3   6   3 2583.44   71.39
   3   6   3 2555.94   70.89
  -3   6  -3 2571.74   72.39
  -4  -6  -3  136.49    8.10
   4  -6   3  125.79    7.40
  -4  -6  -3  124.19    7.50
   4  -6   3  142.79    6.50
  -4  -6  -3  135.49    8.00
   4  -6   3  123.79    8.50
  -4   6  -3  120.29   10.80
  -4   6  -3  126.39    9.30
   4   6   3  121.49    7.50
   4   6   3  127.29    7.60
  -4   6  -3  121.89    7.90
   4   6   3  117.09   10.90
   5  -6   3 1277.27   38.30
  -5  -6  -3 1286.87   37.40
  -5  -6  -3 1203.98   36.20
   5  -6   3 1274.07   35.40
   5  -6   3 1258.17   36.60
  -5   6  -3 1197.88   39.70
   5   6   3 1269.27   36.90
  -5   6  -3 1227.98   41.30
   5   6   3 1289.57   37.40
  -5   6  -3 1270.37   37.70
  -6  -6  -3  150.58   10.10
  -6  -6  -3  145.19    8.40
   6  -6   3  148.99    9.60
   6  -6   3  140.99    8.40
   6   6   3  143.59   10.80
  -6   6  -3  139.49    9.00
  -6   6  -3  137.89   11.00
   6   6   3  156.18    8.70
   6   6   3  156.08    8.50
  -6   6  -3  131.09   11.60
  -7  -6  -3   29.90    6.70
   7  -6   3   30.60    5.40
  -7  -6  -3   36.80    5.30
   7  -6   3   43.10    5.40
   7  -6   3   39.30    4.20
   7   6   3   36.20    6.20
  -7   6  -3   33.80    6.20
  -7   6  -3   38.00    7.10
   7   6   3   35.40    5.00
   8  -6   3   54.89    6.30
   8  -6   3   51.79    6.50
  -8  -6  -3   58.19    6.30
  -8  -6  -3   71.89    9.20
   8   6   3   69.99    6.80
   8   6   3   59.39    7.50
  -8   6  -3   61.49    7.90
  -8   6  -3   51.59    7.60
   9  -6   3 1317.07   40.30
   9  -6   3 1332.57   39.20
  -9  -6  -3 1277.67   38.60
  -9   6  -3 1252.47   40.70
   9   6   3 1256.07   40.90
  -9   6  -3 1215.78   40.40
   9   6   3 1269.67   39.20
  10  -6   3  124.89   10.20
  10  -6   3  135.79   10.80
 -10  -6  -3  147.49   10.80
 -10   6  -3  140.89   11.10
  10   6   3  141.19   11.00
  10   6   3  138.39    9.80
  11  -6   3  247.18   13.80
  11  -6   3  260.17   13.90
 -11  -6  -3  278.97   14.30
  11   6   3  246.38   14.10
  11   6   3  227.58   12.20
 -11   6  -3  267.87   14.50
  12  -6   3  202.28   12.60
  12  -6   3  221.38   13.60
 -12  -6  -3  232.08   14.10
  12   6   3  233.28   13.40
  12   6   3  211.98   11.30
 -12   6  -3  201.58   13.80
  13  -6   3  339.27   17.30
 -13  -6  -3  365.86   18.00
  13  -6   3  345.67   16.10
  13   6   3  355.06   14.70
 -13   6  -3  366.66   18.10
  13   6   3  332.77   17.10
  13  -7  -3   27.30    7.10
  13  -7  -3   31.40    6.10
  13   7  -3   36.00    7.30
 -13   7   3   24.20    5.60
  12  -7  -3   -1.50    4.40
  12  -7  -3   -3.30    5.10
  12   7  -3    6.40    5.90
 -12   7   3    1.40    4.20
 -12   7   3    9.10    6.30
  11  -7  -3   -2.20    4.80
  11  -7  -3   -0.20    4.50
 -11   7   3    0.30    5.50
  11   7  -3    0.60    5.40
 -11   7   3    5.50    4.20
  10  -7  -3  101.59    8.80
  10  -7  -3  121.99    9.20
  10   7  -3  108.89    7.20
  10   7  -3  113.49   11.80
 -10   7   3  133.09    9.70
   9  -7  -3    0.90    4.40
   9  -7  -3    9.00    4.40
   9   7  -3   -0.10    5.30
  -9   7   3    7.30    4.30
   8  -7  -3   16.20    4.80
   8  -7  -3   10.50    4.60
   8   7  -3   11.90    4.40
  -8   7   3   12.80    4.80
   8   7  -3   11.10    5.50
   7  -7  -3   93.89    8.70
   7  -7  -3   99.29    8.30
   7  -7  -3   96.69    7.90
   7   7  -3   89.99    8.80
   7   7  -3  102.99    8.80
  -7   7   3  109.19    9.30
   6  -7  -3  203.98   10.40
   6  -7  -3  189.08   11.00
  -6  -7   3  198.78    7.80
   6  -7  -3  197.48   10.00
   6   7  -3  205.48    9.10
   6   7  -3  198.18   11.60
  -6   7   3  198.48   12.00
   6   7  -3  221.68   11.60
  -5  -7   3  456.75   14.10
   5  -7  -3  445.26   16.70
   5  -7  -3  444.26   16.20
   5  -7  -3  457.65   16.20
   5   7  -3  458.55   18.00
   5   7  -3  419.16   15.00
  -5   7   3  452.45   18.70
   5   7  -3  420.66   16.90
   5   7  -3  415.76   15.80
   4  -7  -3   27.50    4.40
   4  -7  -3   27.50    3.70
   4  -7  -3   20.50    4.20
  -4  -7   3   20.70    3.50
   4  -7  -3   24.50    4.50
  -4   7   3   28.10    4.00
   4   7  -3   18.40    3.40
  -4   7   3   19.20    5.10
   4   7  -3   17.30    2.80
   4   7  -3   35.70    4.90
   4   7  -3   13.60    4.60
   3  -7  -3    9.00    3.50
  -3  -7   3   -0.50    2.90
   3  -7  -3    3.70    3.00
   3  -7  -3    1.50    3.20
   3  -7  -3    2.20    2.40
   3   7  -3    1.30    2.80
   3   7  -3    3.90    2.60
  -3   7   3    1.60    2.40
   3   7  -3    2.60    3.90
  -3   7   3    1.10    4.00
  -3   7   3    1.90    1.30
   3   7  -3    4.10    2.10
   2  -7  -3  324.77   13.70
   2  -7  -3  323.47   12.10
   2  -7  -3  352.96   13.40
   2  -7  -3  330.27   12.20
  -2  -7   3  335.87   12.60
  -2  -7   3  353.46   12.40
  -2   7   3  337.57   16.20
  -2   7   3  332.77   10.90
   2   7  -3  322.07   12.60
   2   7  -3  353.56   16.10
   2   7  -3  345.07   12.20
  -2   7   3  339.57   12.80
   2   7  -3  338.07   12.70
   1  -7  -3 2562.04   69.19
   1  -7  -3 2637.94   70.69
  -1  -7   3 2589.14   70.19
   1  -7  -3 2513.95   70.99
  -1  -7   3 2478.85   69.09
   1  -7  -3 2627.64   69.99
   1   7  -3 2514.05   74.59
  -1   7   3 2517.15   69.09
   1   7  -3 2516.45   69.69
  -1   7   3 2601.34   73.49
   1   7  -3 2496.35   70.09
  -1   7   3 2534.25   70.29
  -1   7   3 2552.44   74.09
   0  -7  -3  419.66   15.90
   0  -7   3  444.86   16.00
   0  -7   3  421.46   15.50
   0  -7   3  416.36   14.40
   0  -7  -3  440.16   14.50
   0  -7  -3  436.66   15.30
   0   7   3  452.75   17.50
   0   7  -3  419.06   15.50
   0   7  -3  424.46   18.90
   0   7   3  440.76   18.10
   0   7   3  420.66   15.30
   0   7   3  417.86   15.50
   0   7  -3  449.06   15.20
  -1  -7  -3  234.18   10.40
   1  -7   3  233.48   10.50
  -1  -7  -3  206.18   10.80
  -1  -7  -3  228.28    9.20
   1  -7   3  227.08    9.20
   1  -7   3  230.38   10.60
   1   7   3  233.68   11.20
  -1   7  -3  228.88   13.60
   1   7   3  227.88   10.50
   1   7   3  213.48   10.70
  -1   7  -3  239.88   10.70
   1   7   3  216.68   11.80
  -1   7  -3  228.88   10.50
  -2  -7  -3  790.02   23.20
  -2  -7  -3  753.12   24.10
   2  -7   3  756.82   24.00
   2  -7   3  739.53   24.90
   2  -7   3  773.92   23.10
  -2  -7  -3  789.02   24.60
  -2   7  -3  745.63   28.20
   2   7   3  749.33   24.50
   2   7   3  765.32   24.60
  -2   7  -3  767.82   25.30
  -2   7  -3  770.42   25.00
   2   7   3  755.82   25.70
   2   7   3  760.82   26.10
  -3  -7  -3 1640.84   45.40
  -3  -7  -3 1577.24   45.80
   3  -7   3 1598.84   45.00
  -3  -7  -3 1657.13   46.50
   3  -7   3 1650.83   47.40
   3  -7   3 1580.04   45.90
  -3   7  -3 1673.43   47.30
   3   7   3 1555.44   49.20
  -3   7  -3 1600.04   48.10
   3   7   3 1596.24   46.70
  -3   7  -3 1562.44   50.89
   3   7   3 1641.04   47.50
   4  -7   3  170.38    9.00
   4  -7   3  169.68    7.80
  -4  -7  -3  150.18    8.70
   4  -7   3  164.08   10.00
  -4  -7  -3  170.28    8.90
   4   7   3  163.38    9.20
  -4   7  -3  154.78   10.70
  -4   7  -3  155.88   12.40
   4   7   3  169.68    9.10
   4   7   3  147.89   11.40
  -4   7  -3  156.48    9.30
   5  -7   3 1395.66   42.70
   5  -7   3 1409.26   41.40
  -5  -7  -3 1527.05   41.50
   5  -7   3 1463.55   40.10
  -5  -7  -3 1376.66   40.80
  -5   7  -3 1404.36   44.80
   5   7   3 1434.06   42.00
   5   7   3 1424.46   41.90
  -5   7  -3 1403.16   42.30
   5   7   3 1422.36   46.70
  -5   7  -3 1335.57   46.30
   6  -7   3 1529.35   46.40
  -6  -7  -3 1458.65   44.00
   6  -7   3 1533.75   44.90
  -6  -7  -3 1662.63   45.50
   6   7   3 1465.45   48.60
   6   7   3 1619.44   46.80
  -6   7  -3 1487.25   50.19
   6   7   3 1536.45   45.30
  -6   7  -3 1594.54   49.00
   7  -7   3  232.38   12.70
  -7  -7  -3  256.37   13.30
   7  -7   3  232.48   11.60
  -7  -7  -3  244.98   11.30
   7   7   3  223.58   11.30
   7   7   3  224.08   13.80
  -7   7  -3  247.18   15.50
  -7   7  -3  245.48   14.20
   8  -7   3   39.30    6.20
  -8  -7  -3   53.79    7.90
   8  -7   3   49.70    6.90
  -8  -7  -3   37.70    5.80
  -8   7  -3   36.60    6.80
   8   7   3   45.90    5.70
   8   7   3   47.10    7.10
  -8   7  -3   49.90    8.30
  -9  -7  -3 1052.69   33.70
   9  -7   3  945.91   32.30
   9  -7   3  973.40   31.40
  -9  -7  -3  951.60   30.50
  -9   7  -3  974.80   33.80
  -9   7  -3  944.11   33.00
   9   7   3  939.31   33.00
   9   7   3  944.61   31.00
 -10  -7  -3  742.73   27.20
  10  -7   3  668.03   24.00
 -10  -7  -3  663.13   23.20
  10  -7   3  611.44   24.30
  10   7   3  600.54   24.60
  10   7   3  653.03   23.30
 -10   7  -3  637.94   25.00
  11  -7   3  208.68   13.40
  11  -7   3  223.58   13.30
 -11  -7  -3  198.88   13.00
 -11  -7  -3  242.38   17.50
  11   7   3  208.98   11.60
  11   7   3  221.98   13.40
 -11   7  -3  232.18   14.10
  12  -7   3 1086.79   36.30
  12  -7   3 1038.20   35.60
 -12  -7  -3 1081.79   35.00
  12   7   3 1052.59   33.50
 -12   7  -3 1081.59   36.70
  12   7   3 1093.29   36.50
  12  -8  -3  229.98   14.40
  12  -8  -3  218.98   13.60
 -12  -8   3  237.18   11.00
 -12   8   3  217.48   13.10
 -12   8   3  235.38   16.40
  12   8  -3  248.78   15.80
  11  -8  -3  160.18   11.80
  11  -8  -3  167.48   11.30
 -11  -8   3  179.68    9.20
 -11   8   3  167.88   14.60
 -11   8   3  165.18   11.40
  11   8  -3  171.58   13.90
  10  -8  -3  292.97   15.10
 -10  -8   3  313.37   12.00
  10  -8  -3  328.27   15.40
 -10   8   3  322.37   18.80
 -10   8   3  300.47   15.10
  10   8  -3  303.07   17.80
   9  -8  -3   11.10    5.00
   9  -8  -3    8.50    5.10
  -9  -8   3    9.70    3.60
  -9   8   3   14.50    5.10
   9   8  -3   13.40    6.30
  -9   8   3   -0.30    5.80
  -8  -8   3 1230.98   34.40
   8  -8  -3 1180.48   37.80
   8  -8  -3 1203.18   37.50
   8   8  -3 1205.08   36.20
  -8   8   3 1210.38   39.40
   8   8  -3 1338.07   38.90
  -8   8   3 1187.28   42.90
   8   8  -3 1175.18   40.20
  -7  -8   3  956.70   27.60
   7  -8  -3  992.00   31.00
   7  -8  -3  943.31   32.20
   7  -8  -3  946.91   30.40
   7   8  -3  959.30   32.80
  -7   8   3  908.71   36.00
  -7   8   3  928.41   32.50
   7   8  -3 1016.00   32.70
   7   8  -3  952.30   29.40
   6  -8  -3   -1.50    4.10
   6  -8  -3    3.10    4.50
   6  -8  -3    2.10    4.10
  -6  -8   3    1.00    3.10
  -6   8   3   -0.20    4.00
   6   8  -3    2.20    3.00
   6   8  -3    1.30    4.20
   6   8  -3    5.00    4.40
   5  -8  -3   11.90    4.70
  -5  -8   3    5.00    3.30
   5  -8  -3    8.40    4.20
   5  -8  -3    9.80    4.30
  -5   8   3    7.40    4.70
   5   8  -3    1.00    3.80
   5   8  -3    9.00    4.40
   5   8  -3   10.10    3.50
   4  -8  -3  157.68    9.40
   4  -8  -3  165.38    9.20
  -4  -8   3  148.89    8.40
   4  -8  -3  156.28    9.70
   4   8  -3  164.08    9.70
   4   8  -3  177.78   11.50
   4   8  -3  153.68    8.60
  -4   8   3  175.28   14.30
  -4   8   3  168.68   11.80
  -4   8   3  155.08    9.10
   3  -8  -3  164.48    9.50
   3  -8  -3  151.58    7.80
   3  -8  -3  152.58    8.50
   3  -8  -3  146.99    9.60
  -3  -8   3  162.08    8.60
  -3   8   3  158.88   12.20
   3   8  -3  158.18   11.10
  -3   8   3  165.28    8.70
   3   8  -3  152.88    8.70
  -3   8   3  154.08    6.00
  -3   8   3  149.99   12.70
   3   8  -3  159.18    8.40
   2  -8  -3  531.05   17.60
   2  -8  -3  519.85   18.90
   2  -8  -3  548.75   19.90
  -2  -8   3  547.45   17.90
   2  -8  -3  544.65   17.80
  -2   8   3  541.85   16.20
   2   8  -3  494.95   21.80
  -2   8   3  507.15   21.50
   2   8  -3  521.15   18.10
   2   8  -3  511.25   18.20
  -2   8   3  533.55   22.70
   1  -8  -3  899.21   27.00
   1  -8  -3  872.71   26.10
  -1  -8   3  843.42   30.30
   1  -8  -3  913.01   28.00
   1  -8  -3  887.91   28.50
  -1  -8   3  842.12   26.40
  -1   8   3  893.51   27.60
  -1   8   3  870.81   29.90
   1   8  -3  868.41   31.80
  -1   8   3  871.41   25.90
  -1   8   3  835.02   30.80
   1   8  -3  858.21   26.70
   1   8  -3  863.41   27.40
   0  -8  -3    7.70    4.20
   0  -8   3    0.30    4.30
   0  -8   3    4.10    3.50
   0  -8  -3    5.80    2.90
   0  -8   3    5.70    3.10
   0  -8  -3    5.60    3.70
   0   8  -3    7.20    3.30
   0   8   3    5.10    3.10
   0   8   3    5.60    2.80
   0   8   3    1.70    3.40
   0   8   3    4.10    4.30
   0   8  -3    3.10    4.90
   1  -8   3   58.79    6.30
  -1  -8  -3   69.19    6.90
   1  -8   3   54.19    5.80
  -1  -8  -3   59.79    4.80
   1  -8   3   61.09    5.40
  -1  -8  -3   55.89    5.80
  -1   8  -3   47.80    5.40
   1   8   3   49.00    6.70
   1   8   3   43.40    5.50
  -1   8  -3   65.49    6.60
   1   8   3   60.39    6.10
  -1   8  -3   60.59    8.50
   1   8   3   65.99    6.70
   2  -8   3  232.68   11.10
   2  -8   3  229.18   10.00
  -2  -8  -3  266.07   12.20
  -2  -8  -3  238.38   11.40
   2  -8   3  223.18   11.60
  -2  -8  -3  229.18    9.70
   2   8   3  232.48   12.50
   2   8   3  237.78   12.20
  -2   8  -3  239.48   11.80
   2   8   3  238.38   11.40
  -2   8  -3  246.68   15.10
  -2   8  -3  238.08   11.80
   3  -8   3 1485.65   44.40
  -3  -8  -3 1492.05   44.40
   3  -8   3 1536.95   43.50
   3  -8   3 1513.05   45.80
  -3  -8  -3 1590.44   43.30
   3   8   3 1554.94   45.30
   3   8   3 1571.94   46.40
  -3   8  -3 1531.05   50.09
  -3   8  -3 1529.95   46.60
   3   8   3 1527.15   47.30
  -3   8  -3 1534.05   45.70
  -4  -8  -3   25.10    4.90
  -4  -8  -3   28.10    4.60
   4  -8   3   23.90    4.90
   4  -8   3   29.90    5.50
  -4   8  -3   20.70    5.50
  -4   8  -3   15.20    6.50
   4   8   3   27.30    6.20
  -4   8  -3   26.80    4.80
   4   8   3   25.10    4.90
   4   8   3   23.80    4.40
   5  -8   3  409.06   16.10
  -5  -8  -3  404.96   15.60
  -5  -8  -3  441.76   15.50
   5  -8   3  415.96   17.40
   5   8   3  393.46   19.60
   5   8   3  422.76   16.70
   5   8   3  422.06   16.30
  -5   8  -3  439.96   19.30
  -5   8  -3  371.26   20.80
  -5   8  -3  398.86   16.60
  -6  -8  -3  316.87   13.20
  -6  -8  -3  298.87   12.80
   6  -8   3  272.17   14.10
   6  -8   3  304.67   13.50
  -6   8  -3  282.77   16.30
   6   8   3  295.37   13.30
   6   8   3  308.87   17.20
  -6   8  -3  283.57   17.90
  -7  -8  -3  800.42   25.30
   7  -8   3  768.72   26.50
  -7  -8  -3  712.23   24.10
   7  -8   3  716.23   24.90
  -7   8  -3  736.03   29.70
  -7   8  -3  729.13   27.90
   7   8   3  737.23   25.00
   7   8   3  721.73   28.00
  -8  -8  -3   91.39    7.70
   8  -8   3  107.09    9.00
  -8  -8  -3  102.29    9.50
   8  -8   3   96.29    8.60
   8   8   3   89.39    9.80
   8   8   3   89.29    7.90
  -8   8  -3  120.29   11.80
  -8   8  -3   94.69    9.70
   9  -8   3  229.28   13.30
   9  -8   3  213.88   12.70
  -9  -8  -3  233.68   12.20
   9   8   3  211.68   13.40
  -9   8  -3  207.68   14.90
   9   8   3  204.08   11.50
  -9   8  -3  222.78   14.10
  10  -8   3   33.60    6.70
  10  -8   3   24.00    6.50
 -10  -8  -3   40.80    6.70
  10   8   3   20.60    5.10
  10   8   3   24.40    6.40
 -10   8  -3   36.50    7.60
 -10   8  -3   29.40    7.20
 -11  -8  -3    5.20    6.00
  11  -8   3    4.70    5.70
  11  -8   3    4.10    5.30
  11   8   3   -6.70    3.50
  11   8   3    6.20    5.20
 -11   8  -3    9.30    6.30
 -12  -8  -3   73.09    8.80
  12  -8   3   62.09    9.00
  12  -8   3   68.49    8.70
  12   8   3   68.89    6.80
 -12   8  -3   56.59    8.70
  12   8   3   67.09    8.60
 -12  -9   3  323.47   13.40
  12  -9  -3  304.27   16.00
  12  -9  -3  296.07   16.80
  12   9  -3  292.47   12.10
 -12   9   3  318.27   16.20
 -12   9   3  293.37   18.80
  12   9  -3  297.47   18.00
  11  -9  -3    6.70    6.60
  11  -9  -3    3.50    5.50
 -11  -9   3   14.20    4.90
 -11   9   3   10.70    5.50
  11   9  -3   12.00    4.10
  11   9  -3   14.30    7.20
 -11   9   3   11.20    7.40
  10  -9  -3  289.57   15.50
 -10  -9   3  306.57   12.30
  10  -9  -3  304.97   15.50
 -10   9   3  307.47   19.20
 -10   9   3  290.07   15.50
  10   9  -3  266.27   17.80
  10   9  -3  302.07   13.50
   9  -9  -3  101.29    9.40
  -9  -9   3  106.69    7.80
   9  -9  -3  107.49    9.70
  -9   9   3   99.09    9.80
  -9   9   3  119.39   12.90
   9   9  -3   96.19    7.90
   9   9  -3  112.99   11.70
   8  -9  -3   36.40    6.50
  -8  -9   3   49.99    5.40
   8  -9  -3   54.39    7.40
   8   9  -3   49.40    6.00
   8   9  -3   49.50    8.60
   8   9  -3   51.39    7.70
  -8   9   3   59.49    7.90
  -8   9   3   55.99   10.10
   7  -9  -3  100.39    8.90
  -7  -9   3  104.79    7.50
   7  -9  -3  115.49    9.40
  -7   9   3   95.59   12.40
   7   9  -3  106.89   10.30
   7   9  -3   95.59    8.00
  -7   9   3   96.99    9.90
   7   9  -3  115.99   10.30
  -6  -9   3   26.90    4.60
   6  -9  -3   36.30    6.40
   6  -9  -3   32.10    6.00
   6  -9  -3   32.10    5.90
   6   9  -3   33.40    6.40
  -6   9   3   28.60    8.90
  -6   9   3   38.20    7.10
   6   9  -3   26.50    6.10
   6   9  -3   36.40    5.20
   5  -9  -3   49.10    6.40
   5  -9  -3   50.99    6.90
  -5  -9   3   56.59    5.80
   5  -9  -3   57.09    6.80
  -5   9   3   44.80    7.60
   5   9  -3   58.29    7.50
  -5   9   3   51.39    9.90
   5   9  -3   46.10    5.80
   5   9  -3   72.19    7.60
   4  -9  -3  127.19    9.70
  -4  -9   3  127.29    8.60
   4  -9  -3  129.49    9.80
   4  -9  -3  140.49    9.30
  -4   9   3  102.29   11.80
   4   9  -3  138.89    8.70
   4   9  -3  139.39   10.60
   4   9  -3  136.69    9.40
  -4   9   3  140.69   11.70
   3  -9  -3    3.90    4.20
  -3  -9   3    4.80    3.90
   3  -9  -3    9.20    5.40
   3  -9  -3    5.90    3.70
   3   9  -3    1.40    3.20
  -3   9   3    3.00    3.20
  -3   9   3    3.90    5.60
   3   9  -3    4.00    4.70
  -3   9   3    3.70    5.10
   3   9  -3    3.70    3.30
   2  -9  -3    9.40    4.10
   2  -9  -3    0.90    4.40
   2  -9  -3    4.90    3.50
   2  -9  -3    4.30    5.10
  -2  -9   3    2.20    3.80
  -2   9   3    3.30    2.90
  -2   9   3    1.30    4.70
  -2   9   3    3.10    2.10
   2   9  -3    4.50    3.60
   2   9  -3   -0.80    4.70
  -2   9   3    3.10    5.10
   2   9  -3    2.00    3.20
  -1  -9   3   10.30    4.30
   1  -9  -3   11.20    3.60
   1  -9  -3   11.30    5.00
   1  -9  -3   14.20    5.20
   1  -9  -3   20.50    4.60
  -1   9   3   21.80    6.40
  -1   9   3    5.60    3.60
   1   9  -3   10.00    3.80
   1   9  -3   11.10    3.50
   1   9  -3   11.60    5.80
  -1   9   3   15.80    5.20
  -1   9   3   15.60    3.20
   0  -9  -3  457.05   17.30
   0  -9  -3  457.25   18.30
   0  -9   3  485.05   18.60
   0  -9  -3  480.15   19.20
   0  -9  -3  479.65   15.90
   0  -9   3  439.36   16.30
   0   9   3  500.65   19.20
   0   9  -3  477.75   17.90
   0   9   3  473.65   17.80
   0   9   3  465.95   20.70
   0   9   3  484.45   16.70
   0   9  -3  442.56   21.40
  -1  -9  -3  281.17   12.80
   1  -9   3  252.07   12.80
   1  -9   3  266.87   11.40
  -1  -9  -3  282.27   13.70
  -1  -9  -3  270.47   10.70
   1   9   3  271.67   14.40
   1   9   3  260.37   12.20
  -1   9  -3  290.67   16.60
  -1   9  -3  276.17   12.90
   1   9   3  257.87   12.60
   2  -9   3  432.46   15.20
   2  -9   3  420.06   16.60
  -2  -9  -3  385.26   16.20
  -2  -9  -3  427.06   14.40
   2  -9   3  425.06   17.10
  -2   9  -3  436.66   17.10
   2   9   3  424.06   18.20
   2   9   3  415.06   16.70
   2   9   3  399.36   16.80
  -2   9  -3  398.56   20.60
   3  -9   3  678.33   23.90
  -3  -9  -3  689.33   23.90
   3  -9   3  727.63   22.80
  -3  -9  -3  762.62   22.20
   3  -9   3  723.83   25.20
   3   9   3  723.53   24.60
  -3   9  -3  740.33   26.00
   3   9   3  678.93   25.50
   3   9   3  698.93   25.60
  -3   9  -3  724.83   25.00
  -4  -9  -3  169.28   10.60
  -4  -9  -3  170.08   12.10
   4  -9   3  149.88   10.80
   4  -9   3  165.28   10.30
  -4   9  -3  172.38   11.80
  -4   9  -3  125.29   13.00
  -4   9  -3  174.38   10.60
   4   9   3  147.79   11.50
   4   9   3  148.59    9.70
   4   9   3  155.88   10.60
  -5  -9  -3  282.47   13.30
   5  -9   3  281.77   14.60
   5  -9   3  265.87   13.20
   5   9   3  305.17   14.30
   5   9   3  288.47   13.40
   5   9   3  276.77   16.00
  -5   9  -3  313.67   19.00
  -5   9  -3  287.37   16.00
  -6  -9  -3   22.90    5.50
   6  -9   3   11.30    5.00
   6  -9   3   13.30    5.10
   6   9   3   13.10    4.30
  -6   9  -3    7.80    7.50
   6   9   3   22.70    7.00
  -6   9  -3   16.10    6.30
   7  -9   3  215.48   12.90
  -7  -9  -3  204.28   11.60
   7  -9   3  214.38   11.80
  -7   9  -3  222.38   14.70
   7   9   3  218.58   14.60
  -7   9  -3  224.98   16.90
   7   9   3  221.48   11.70
  -8  -9  -3   23.90    5.90
   8  -9   3   16.00    6.20
   8  -9   3   29.20    6.30
   8   9   3   30.90    5.50
  -8   9  -3   28.40    7.60
  -8   9  -3   18.70    7.70
   8   9   3   24.60    6.60
   9  -9   3   21.90    6.70
   9  -9   3   12.00    5.60
  -9  -9  -3   13.90    5.90
   9   9   3   10.40    4.50
  -9   9  -3    9.60    6.90
   9   9   3   16.60    6.00
  -9   9  -3   20.00    6.50
  10  -9   3   13.00    6.10
  10  -9   3   10.80    5.70
 -10  -9  -3   13.10    6.30
 -10   9  -3    8.00    6.40
 -10   9  -3    5.70    6.00
  10   9   3    6.10    5.10
  10   9   3   11.30    4.70
  11  -9   3   48.80    8.30
  11  -9   3   49.90    8.10
 -11  -9  -3   56.99    8.10
  11   9   3   51.79    8.00
 -11   9  -3   48.70    8.90
  11   9   3   52.39    6.70
  11 -10  -3 1525.85   48.00
 -11 -10   3 1592.24   44.50
  11 -10  -3 1528.55   48.50
 -11  10   3 1507.95   48.90
  11  10  -3 1481.55   44.80
 -11  10   3 1575.64   52.99
  11  10  -3 1557.04   52.59
  10 -10  -3  630.14   24.50
 -10 -10   3  662.03   21.30
  10 -10  -3  601.64   24.40
  10  10  -3  583.94   27.20
  10  10  -3  641.24   22.40
 -10  10   3  628.64   28.90
 -10  10   3  629.24   25.20
   9 -10  -3   96.39    9.90
   9 -10  -3  117.09   10.80
  -9 -10   3  120.29    8.90
   9  10  -3  135.49    9.90
   9  10  -3  108.89   11.70
  -9  10   3  137.59   11.60
  -9  10   3  122.49   13.50
   8 -10  -3  626.04   24.00
   8 -10  -3  615.44   23.40
  -8 -10   3  618.74   20.50
  -8  10   3  600.04   28.50
   8  10  -3  604.34   22.20
   8  10  -3  588.54   25.20
  -8  10   3  640.04   25.10
  -7 -10   3  785.52   24.80
   7 -10  -3  751.52   27.60
   7 -10  -3  738.03   27.00
   7  10  -3  777.52   29.10
   7  10  -3  860.31   28.90
   7  10  -3  779.52   26.50
  -7  10   3  768.22   29.20
  -7  10   3  765.82   33.40
   6 -10  -3   12.60    5.50
   6 -10  -3   13.60    6.10
   6 -10  -3   12.20    5.60
  -6 -10   3    6.60    4.70
   6  10  -3    8.50    4.40
   6  10  -3   19.10    5.80
  -6  10   3    5.60    5.40
  -6  10   3    7.30    7.70
   6  10  -3    7.90    5.40
   5 -10  -3 1749.62   52.29
   5 -10  -3 1749.92   52.39
  -5 -10   3 1767.82   50.29
   5 -10  -3 1734.13   52.19
   5  10  -3 1819.32   54.19
   5  10  -3 1847.92   53.49
  -5  10   3 1633.64   58.49
  -5  10   3 1741.43   55.19
   5  10  -3 1753.32   51.69
  -4 -10   3 1614.84   46.40
   4 -10  -3 1617.44   47.40
   4 -10  -3 1592.44   48.00
   4 -10  -3 1587.74   48.50
   4  10  -3 1630.64   48.40
  -4  10   3 1530.45   53.79
   4  10  -3 1651.63   47.70
   4  10  -3 1640.94   50.39
  -4  10   3 1528.65   51.19
   3 -10  -3   29.40    7.10
   3 -10  -3   31.50    5.30
  -3 -10   3   38.60    5.90
   3 -10  -3   43.30    6.40
  -3  10   3   33.30    8.40
   3  10  -3   39.00    5.80
   3  10  -3   48.30    6.30
  -3  10   3   61.79    8.70
   3  10  -3   41.80    7.80
  -2 -10   3  347.37   14.70
   2 -10  -3  323.67   15.60
   2 -10  -3  366.46   16.20
   2 -10  -3  341.87   13.70
   2 -10  -3  327.97   16.40
   2  10  -3  338.17   18.60
  -2  10   3  349.67   17.40
   2  10  -3  341.67   14.30
   2  10  -3  351.66   14.90
  -2  10   3  340.77   19.00
  -2  10   3  354.66   14.80
  -2  10   3  346.67   13.40
   1 -10  -3  925.91   28.30
  -1 -10   3  871.21   29.80
  -1 -10   3  860.21   27.90
   1 -10  -3  864.41   30.20
   1 -10  -3  867.41   29.40
   1 -10  -3  875.81   26.80
  -1  10   3  916.51   30.90
  -1  10   3  835.32   32.40
  -1  10   3  887.91   26.70
   1  10  -3  864.91   33.40
   1  10  -3  903.21   29.00
   1  10  -3  848.52   27.70
   0 -10  -3  413.16   16.30
   0 -10   3  414.86   18.00
   0 -10  -3  426.16   18.70
   0 -10  -3  435.46   17.00
   0 -10   3  411.16   15.90
   0  10  -3  401.66   17.00
   0  10   3  436.56   20.00
   0  10   3  421.56   15.60
   0  10  -3  420.96   21.30
   0  10   3  419.76   17.10
  -1 -10  -3  384.96   16.10
   1 -10   3  356.76   16.30
   1 -10   3  378.66   14.70
   1  10   3  378.96   16.20
  -1  10  -3  390.96   16.40
   1  10   3  363.86   18.10
  -1  10  -3  388.06   20.50
   1  10   3  384.86   15.40
   2 -10   3 1550.84   45.00
  -2 -10  -3 1538.25   46.10
   2 -10   3 1618.34   46.70
   2  10   3 1543.75   47.00
   2  10   3 1555.84   47.30
  -2  10  -3 1560.04   52.39
  -2  10  -3 1571.64   47.40
   2  10   3 1543.25   49.10
  -3 -10  -3  627.14   22.70
   3 -10   3  649.83   21.40
   3 -10   3  662.03   23.00
   3  10   3  672.63   24.90
  -3  10  -3  644.64   28.50
   3  10   3  610.04   23.70
  -3  10  -3  655.43   23.80
   3  10   3  629.24   23.20
   4 -10   3   20.40    5.60
  -4 -10  -3   16.90    5.80
   4  10   3   14.70    5.40
   4  10   3   12.20    4.80
  -4  10  -3   25.90    5.80
  -4  10  -3   14.00    7.20
   4  10   3   19.40    4.80
   5 -10   3  418.66   17.60
   5 -10   3  473.25   22.50
  -5 -10  -3  459.65   17.80
   5  10   3  422.66   18.60
   5  10   3  397.46   19.50
  -5  10  -3  429.76   23.60
   5  10   3  422.16   17.60
   6 -10   3  911.91   30.10
   6 -10   3  919.01   31.40
  -6 -10  -3  913.11   29.30
  -6  10  -3  930.71   37.70
  -6  10  -3  899.11   35.60
   6  10   3  909.81   30.20
   6  10   3  823.62   32.50
   7 -10   3   17.80    5.60
   7 -10   3   13.50    6.00
  -7 -10  -3   17.20    6.30
   7  10   3   19.10    4.90
  -7  10  -3   22.20    8.70
  -7  10  -3   25.40    7.00
   7  10   3    8.30    6.40
   8 -10   3  357.26   17.00
   8 -10   3  338.57   17.40
  -8 -10  -3  370.66   16.20
   8  10   3  373.36   16.20
  -8  10  -3  376.66   19.40
  -8  10  -3  392.86   22.00
   8  10   3  333.77   18.40
   9 -10   3  175.88   13.30
  -9 -10  -3  191.48   12.70
   9 -10   3  153.48   12.70
  -9  10  -3  184.28   16.20
  -9  10  -3  196.38   14.80
   9  10   3  188.58   13.70
   9  10   3  195.08   11.80
 -10 -10  -3   60.99    8.30
  10 -10   3   54.09    8.10
  10 -10   3   56.49    8.90
  10  10   3   58.09    8.30
  10  10   3   53.49    7.10
 -10  10  -3   61.49   10.20
 -10  10  -3   63.29    9.90
 -10 -11   3    3.80    5.40
  10 -11  -3    1.20    6.60
  10 -11  -3   -1.00    5.80
 -10  11   3   -0.50    5.40
  10  11  -3   -4.70    4.40
  10  11  -3   -1.90    6.60
 -10  11   3   -0.80    7.30
   9 -11  -3   40.40    7.80
   9 -11  -3   46.00    8.50
  -9 -11   3   60.29    7.00
   9  11  -3   79.69   10.80
   9  11  -3   43.60    6.90
  -9  11   3   50.29   10.80
  -9  11   3   49.80    8.00
   8 -11  -3  111.99   10.40
  -8 -11   3  115.69    9.80
   8 -11  -3  107.49   10.50
   8  11  -3  141.89   10.80
  -8  11   3  105.09   11.20
   8  11  -3  113.39   12.00
  -8  11   3  114.79   14.30
   7 -11  -3   34.70    7.20
   7 -11  -3   29.60    7.50
  -7 -11   3   36.00    6.30
   7  11  -3   37.40    6.50
  -7  11   3   25.70    9.50
   7  11  -3   41.50    7.40
  -7  11   3   29.10    6.90
   7  11  -3   55.69    8.90
  -6 -11   3   85.09    7.90
   6 -11  -3   67.99    8.30
   6 -11  -3   78.19    8.60
   6  11  -3   82.49    9.40
   6  11  -3   86.69    9.40
  -6  11   3   61.99    8.60
   6  11  -3   70.39    7.80
  -6  11   3   80.59   13.40
   5 -11  -3   46.40    7.00
   5 -11  -3   31.00    6.90
   5 -11  -3   41.70    7.10
  -5 -11   3   41.90    6.40
   5  11  -3   35.60    6.00
  -5  11   3   32.30    7.70
   5  11  -3   39.20    7.40
  -5  11   3   39.10    9.90
   5  11  -3   38.60    7.00
   4 -11  -3  802.72   29.50
   4 -11  -3  823.22   28.00
  -4 -11   3  825.12   27.40
   4 -11  -3  827.32   28.80
   4  11  -3  844.62   30.90
   4  11  -3  853.61   28.60
  -4  11   3  806.12   34.40
  -4  11   3  849.52   32.30
   4  11  -3  831.62   28.80
  -3 -11   3  261.67   13.50
   3 -11  -3  287.07   14.70
   3 -11  -3  245.98   14.80
  -3  11   3  273.17   18.30
   3  11  -3  273.17   13.50
   3  11  -3  248.48   15.90
  -3  11   3  277.47   16.30
   3  11  -3  274.77   13.80
  -2 -11   3   37.70    6.60
   2 -11  -3   43.90    8.10
   2  11  -3   40.70    5.70
  -2  11   3   49.10    8.90
   2  11  -3   34.90    8.20
   2  11  -3   43.70    6.50
   1 -11  -3   23.30    7.20
   1 -11  -3   29.40    5.90
  -1 -11   3   20.60    5.90
  -1 -11   3   12.50    6.50
  -1  11   3   26.20    4.10
   1  11  -3   12.80    4.60
  -1  11   3   11.50    6.50
  -1  11   3   18.90    4.80
   1  11  -3   42.00    9.20
   1  11  -3   19.40    4.40
   0 -11   3   45.20    6.30
   0 -11  -3   44.50    8.30
   0 -11   3   53.09    8.40
   0 -11  -3   39.00    6.40
   0  11  -3   61.39    9.50
   0  11  -3   32.30    5.70
   0  11   3   55.89    9.00
   0  11   3   45.80    5.50
  -1 -11  -3   48.80    6.90
   1 -11   3   41.70    5.60
   1 -11   3   34.60    7.30
  -1  11  -3   43.70    6.30
   1  11   3   48.30    8.00
   1  11   3   55.89    7.30
   1  11   3   47.00    6.00
  -1  11  -3   49.40    9.40
   2 -11   3  965.50   30.70
  -2 -11  -3  978.20   32.10
   2 -11   3  996.40   32.40
  -2  11  -3 1005.50   38.50
   2  11   3  993.80   35.20
   2  11   3  972.80   33.00
   2  11   3 1005.10   32.50
  -2  11  -3 1022.30   33.40
   3 -11   3  180.88   10.10
  -3 -11  -3  175.38   12.00
   3 -11   3  189.98   12.20
  -3  11  -3  184.08   16.10
   3  11   3  179.18   11.60
  -3  11  -3  179.18   12.00
   3  11   3  163.48   11.60
   3  11   3  166.88   12.70
  -4 -11  -3   57.29    7.70
   4 -11   3   53.89    7.40
   4  11   3   50.29    7.70
   4  11   3   58.49    7.90
   4  11   3   55.69    7.40
  -4  11  -3   51.69   10.80
   5 -11   3  330.87   15.70
  -5 -11  -3  338.27   15.80
  -5  11  -3  313.17   21.70
   5  11   3  301.97   15.20
   5  11   3  286.27   16.10
   5  11   3  332.97   17.10
   6 -11   3 1008.10   33.60
  -6 -11  -3 1012.30   32.80
   6  11   3 1027.00   33.60
   6  11   3  997.50   36.10
  -6  11  -3 1027.90   41.30
  -7 -11  -3  314.07   15.70
   7 -11   3  338.37   16.50
  -7  11  -3  349.17   22.10
   7  11   3  275.87   17.70
   7  11   3  320.17   15.60
   8 -11   3  574.54   23.40
  -8 -11  -3  603.74   22.40
  -8  11  -3  652.23   29.50
   8  11   3  543.25   25.20
   8  11   3  587.64   22.60
   9 -11   3 1745.23   54.99
  -9 -11  -3 1850.51   53.39
   9  11   3 1750.32   56.69
   9  11   3 1758.12   54.09
  -9  11  -3 1917.01   60.69
   9 -12  -3    1.90    6.90
   9 -12  -3   13.90    7.00
  -9 -12   3    5.50    6.30
   9  12  -3   23.00    8.40
   9  12  -3    7.30    5.60
  -9  12   3    5.70    9.00
  -9  12   3    6.60    6.50
  -8 -12   3  275.17   14.30
   8 -12  -3  271.87   16.90
   8 -12  -3  235.08   15.90
  -8  12   3  244.98   20.80
   8  12  -3  284.87   15.20
  -8  12   3  261.77   16.80
   8  12  -3  286.87   18.20
   7 -12  -3  357.76   18.50
  -7 -12   3  351.26   15.90
   7 -12  -3  336.17   18.00
   7  12  -3  353.76   17.70
  -7  12   3  334.37   18.80
   7  12  -3  334.57   18.90
  -7  12   3  330.97   23.20
   7  12  -3  364.36   17.10
   6 -12  -3    6.90    6.50
  -6 -12   3   11.00    6.10
   6 -12  -3    2.20    6.90
   6  12  -3    7.30    6.20
  -6  12   3    4.20    6.50
   6  12  -3    6.00    5.50
  -6  12   3    4.80    8.90
   6  12  -3   -0.10    4.90
  -5 -12   3  413.96   18.10
   5 -12  -3  443.86   20.00
   5 -12  -3  426.46   20.50
  -5  12   3  476.95   24.00
   5  12  -3  463.15   20.30
   5  12  -3  464.95   19.60
   5  12  -3  444.76   20.80
   4 -12  -3  718.13   27.50
  -4 -12   3  692.93   25.40
  -4  12   3  687.83   32.20
   4  12  -3  769.42   27.00
   4  12  -3  756.32   26.80
   4  12  -3  709.43   28.40
   3 -12  -3  127.59   11.50
  -3 -12   3  121.89   10.10
   3  12  -3  126.59   10.40
  -3  12   3   98.19   13.00
   3  12  -3   97.19    9.00
   3  12  -3  113.49   11.80
   2 -12  -3   10.70    7.20
  -2 -12   3   12.80    6.00
   2  12  -3   21.50    7.60
  -2  12   3   14.90    7.40
   2  12  -3   21.80    5.30
   2  12  -3    8.30    5.00
   1 -12  -3  422.56   20.20
  -1 -12   3  430.46   20.00
  -1 -12   3  415.26   17.90
   1  12  -3  434.96   17.20
   1  12  -3  458.35   19.00
  -1  12   3  439.36   22.70
   1  12  -3  395.56   22.70
   0 -12  -3  283.77   16.80
   0 -12   3  263.57   15.70
   0 -12  -3  229.98   13.70
   0 -12   3  243.68   13.30
   0  12   3  251.87   17.10
   0  12   3  287.57   14.60
   0  12  -3  264.97   18.60
   0  12   3  264.57   12.30
   0  12  -3  272.47   14.50
   1 -12   3   57.89    9.10
  -1 -12  -3   49.30    8.00
  -1 -12  -3   53.59    9.60
   1 -12   3   58.59    6.90
  -1  12  -3   46.20    9.90
  -1  12  -3   63.69    8.00
   1  12   3   61.89    9.50
   1  12   3   54.59    6.50
   2 -12   3  745.33   25.70
  -2 -12  -3  739.03   27.10
   2 -12   3  796.42   28.10
   2  12   3  729.73   27.90
   2  12   3  797.52   27.40
  -2  12  -3  809.42   34.00
  -2  12  -3  787.92   28.40
   2  12   3  814.72   31.00
  -3 -12  -3  474.95   19.80
   3 -12   3  468.15   20.30
   3  12   3  508.05   20.80
   3  12   3  490.55   22.30
  -3  12  -3  489.25   26.50
   3  12   3  483.05   20.10
  -4 -12  -3   86.59    9.20
   4 -12   3   98.99    9.40
   4  12   3  118.79   10.40
  -4  12  -3  131.89   15.90
   4  12   3  117.19   10.60
   4  12   3   85.39   10.10
   5 -12   3   73.99    9.30
  -5 -12  -3   91.89    9.20
  -5  12  -3   88.99   13.80
   5  12   3   69.39    9.00
   5  12   3   83.19    8.80
  -6 -12  -3  472.55   19.90
   6 -12   3  472.65   20.30
   6  12   3  460.25   21.40
  -6  12  -3  443.26   27.40
   6  12   3  467.05   20.00
  -7 -12  -3  124.49   10.60
   7 -12   3  126.49   10.90
  -7  12  -3  123.19   15.70
   7  12   3  139.49   13.00
   7  12   3  136.19   11.40
  -8 -12  -3    2.60    6.80
   8 -12   3    9.70    7.10
  -8  12  -3    1.30    8.10
   8  12   3    9.20    6.60
   8  12   3   -0.20    4.70
  -7 -13   3  221.38   14.10
   7 -13  -3  227.48   18.60
   7 -13  -3  224.08   16.30
   7  13  -3  258.37   16.90
   7  13  -3  235.78   14.90
  -7  13   3  185.48   19.10
   6 -13  -3  302.67   18.00
  -6 -13   3  287.57   15.50
   6  13  -3  304.97   16.90
   6  13  -3  315.17   18.00
   6  13  -3  322.67   17.50
  -6  13   3  275.07   23.10
  -5 -13   3  109.69   10.00
   5 -13  -3  104.49   11.40
   5  13  -3  114.39   10.80
  -5  13   3  110.69   15.40
   5  13  -3  121.59   11.80
   5  13  -3  107.99   10.90
   4 -13  -3   10.40    7.40
  -4 -13   3   17.00    6.70
   4  13  -3   16.00    6.20
  -4  13   3    5.10    8.10
   4  13  -3   18.50    6.90
   4  13  -3   14.70    6.20
  -3 -13   3  268.17   15.30
   3 -13  -3  280.07   16.20
   3  13  -3  286.67   16.00
   3  13  -3  295.67   18.30
   3  13  -3  286.97   15.00
  -3  13   3  287.67   20.00
  -2 -13   3  139.49   13.30
   2 -13  -3  130.59   12.00
  -2 -13   3  126.39   10.60
   2  13  -3  154.48   12.30
   2  13  -3  179.88   11.40
   2  13  -3  167.48   15.40
  -2  13   3  157.78   15.70
   1 -13  -3    1.30    7.40
  -1 -13   3   -2.90    6.70
  -1 -13   3   13.20    6.40
  -1  13   3    5.20    6.90
   1  13  -3    5.70    5.40
   1  13  -3    9.10    7.90
   0 -13   3   26.30    8.40
   0 -13   3   35.20    7.10
   0 -13  -3   24.10    9.00
   0  13  -3   20.30    8.70
   0  13   3   21.90    7.90
   0  13  -3   35.60    7.30
   1 -13   3   84.89   10.50
   1 -13   3  121.39   10.60
  -1 -13  -3   90.19   10.10
  -1 -13  -3   95.69   11.70
  -1  13  -3  133.89   15.40
   1  13   3  116.19   11.50
   1  13   3  121.19   10.80
  -1  13  -3  118.59   10.40
   1  13   3  116.29   13.00
  -2 -13  -3  109.79   10.00
   2 -13   3  102.99   10.60
   2  13   3  137.19   10.30
   2  13   3  136.09   13.20
  -2  13  -3  145.99   12.30
  -2  13  -3  144.69   15.70
  -3 -13  -3   37.90    8.30
   3 -13   3   29.00    7.90
   3  13   3   33.80    7.90
   3  13   3   44.50    7.10
  -3  13  -3   29.30   10.10
  -4 -13  -3    6.00    6.30
   4 -13   3   -4.40    6.60
   4  13   3    8.90    5.60
  -4  13  -3   -4.20    8.00
   4  13   3   13.20    5.80
   4  13   3   -0.80    5.80
   5 -13   3    3.60    7.10
  -5 -13  -3    3.60    6.80
  -5  13  -3   -0.60    8.80
   5  13   3    3.40    5.30
   5  13   3    2.80    5.30
  -6 -13  -3   78.89    9.60
   6 -13   3   78.69   10.00
   6  13   3   64.39    9.00
  -6  13  -3   73.49   14.10
   6  13   3   66.99    8.60
   5 -14  -3  159.68   13.70
  -5 -14   3  163.38   13.50
   5  14  -3  175.58   14.40
   5  14  -3  160.08   14.40
  -5  14   3  163.78   17.10
   5  14  -3  185.48   14.40
   4 -14  -3  150.78   13.70
  -4 -14   3  139.79   11.40
  -4  14   3  132.69   15.80
   4  14  -3  149.29   13.70
   4  14  -3  159.18   13.30
   4  14  -3  192.28   14.20
  -3 -14   3   28.20   10.10
  -3 -14   3   26.30    7.90
   3 -14  -3   13.50    8.10
   3  14  -3   26.20    6.90
  -3  14   3   24.10    8.90
   3  14  -3   37.60    7.80
   3  14  -3   20.40    7.60
  -2 -14   3  338.27   17.40
  -2 -14   3  312.57   19.40
   2 -14  -3  329.07   19.40
   2  14  -3  339.37   21.10
   2  14  -3  371.86   18.90
  -2  14   3  324.37   21.90
   2  14  -3  350.36   16.80
   1 -14  -3  435.96   22.00
  -1 -14   3  440.26   19.50
  -1 -14   3  427.76   21.60
  -1  14   3  384.96   23.20
   1  14  -3  428.46   20.70
   1  14  -3  473.15   25.20
   0 -14  -3   37.30    9.70
   0 -14   3   65.69    8.40
   0 -14   3   54.79    9.90
   0  14  -3   67.09   12.60
   0  14   3   64.79   11.00
   0  14  -3   56.59    8.40
   1 -14   3  182.28   14.30
  -1 -14  -3  148.89   13.70
  -1  14  -3  147.99   16.70
  -1  14  -3  130.29   11.70
   1  14   3  165.38   15.40
  -2 -14  -3  438.06   22.90
   2 -14   3  514.65   22.60
   2  14   3  508.35   24.30
   2  14   3  428.06   20.90
  -2  14  -3  439.76   26.80
   3 -14   3  228.18   16.10
  -3 -14  -3  211.58   15.10
   3  14   3  243.38   17.30
   3  14   3  239.78   14.00
  -3  14  -3  247.18   21.30
   3  14   3  234.38   15.20
   4 -14   3   37.40    9.00
  -4 -14  -3   52.49    8.90
   4  14   3   50.79   11.70
   4  14   3   56.89    8.20
  -4  14  -3   58.79   13.00
  15   0  -4  388.06   17.10
  14   0  -4  397.56   12.30
  14   0  -4  431.76   17.40
  13   0  -4  397.46   16.00
  13   0  -4  365.96   11.50
  12   0  -4  184.78    6.60
  12   0  -4  189.38   10.50
  11   0  -4  970.40   29.30
  11   0  -4  877.31   28.40
  11   0  -4  863.61   24.70
  10   0  -4   41.00    2.90
  10   0  -4   37.00    4.70
  10   0  -4   57.39    6.10
   9   0  -4  113.19    7.20
   9   0  -4  108.49    4.30
   9   0  -4  116.09    5.00
   9   0  -4  119.19    7.80
   8   0  -4   46.80    4.70
   8   0  -4   53.19    2.80
   8   0  -4   59.39    3.20
   8   0  -4   54.79    5.00
   7   0  -4   27.10    2.10
   7   0  -4   19.60    3.30
   7   0  -4   26.70    2.00
   7   0  -4   23.80    4.40
   7   0  -4   28.90    3.50
   6   0  -4  370.06   13.80
   6   0  -4  363.86   12.30
   6   0  -4  385.86   12.80
   5   0  -4  915.31   26.10
   5   0  -4  943.81   26.50
   5   0  -4  907.11   27.00
   5   0  -4  907.11   27.10
   4   0  -4    9.20    0.90
   4   0  -4   11.00    1.10
   4   0  -4   12.10    2.10
   4   0  -4    9.90    2.30
   4   0  -4   14.50    2.00
   4   0  -4   12.10    2.50
   3   0  -4   34.00    2.10
   3   0  -4   32.40    2.80
   3   0  -4   31.10    3.20
   3   0  -4   35.20    2.00
   3   0  -4   35.20    2.80
   2   0  -4  601.24   16.00
   2   0  -4  595.24   17.50
   2   0  -4  560.14   16.90
   2   0  -4  568.44   16.10
   2   0  -4  579.34   16.10
  -1   0   4   19.00    1.70
   1   0  -4   21.00    1.80
   1   0  -4   23.70    2.60
   1   0  -4   19.00    1.80
   0   0  -4 2144.19   54.99
   0   0  -4 2071.79   55.59
   0   0  -4 2048.30   55.19
   0   0  -4 2078.99   55.29
   0   0   4 2126.09   55.19
   0   0   4 2012.00   54.59
   0   0  -4 2006.90   56.19
   1   0   4   52.39    2.90
   1   0   4   54.19    2.40
  -1   0  -4   59.79    4.00
  -1   0  -4   58.19    3.50
  -1   0  -4   57.09    5.00
  -1   0  -4   55.79    3.70
  -2   0  -4  781.52   25.90
   2   0   4  848.62   24.10
  -2   0  -4  810.72   24.50
   2   0   4  827.52   23.80
   2   0   4  842.22   23.20
  -2   0  -4  864.21   23.40
   2   0   4  863.41   23.30
  -2   0  -4  831.02   24.10
   3   0   4  199.58    8.00
  -3   0  -4  207.58    8.40
   3   0   4  199.68    7.60
   3   0   4  207.28    8.20
  -3   0  -4  206.18    7.00
   3   0   4  207.78    7.20
  -4   0  -4  819.42   22.30
   4   0   4  819.32   23.60
  -4   0  -4  803.62   24.20
   4   0   4  805.92   24.40
   4   0   4  807.82   23.00
   4   0   4  788.62   24.00
  -5   0  -4 1206.58   36.60
   5   0   4 1217.68   36.10
  -5   0  -4 1230.28   32.80
  -5   0  -4 1243.48   35.10
   5   0   4 1198.88   34.90
   5   0   4 1169.38   34.60
   5   0   4 1286.37   34.10
   6   0   4 1933.11   50.29
   6   0   4 1788.82   50.59
   6   0   4 1839.72   52.69
   6   0   4 1766.32   50.49
  -6   0  -4 1800.92   50.69
  -6   0  -4 1803.42   53.09
   7   0   4 1178.28   34.60
   7   0   4 1163.18   34.20
   7   0   4 1189.18   36.90
  -7   0  -4 1190.28   37.50
  -7   0  -4 1200.08   35.80
   8   0   4  649.24   21.00
  -8   0  -4  678.13   25.10
   8   0   4  697.53   24.60
   8   0   4  666.53   21.60
   9   0   4 2075.09   57.99
   9   0   4 2050.19   62.19
   9   0   4 2077.09   58.89
  -9   0  -4 2158.88   62.69
 -10   0  -4   97.29    9.90
  10   0   4  100.09    6.80
  10   0   4   94.89    9.10
  10   0   4  103.59    7.60
 -11   0  -4  105.19   10.20
  11   0   4  111.09    7.40
  11   0   4  120.19    8.40
  11   0   4  116.69    9.80
 -12   0  -4  558.54   23.10
  12   0   4  550.74   20.60
  12   0   4  561.44   19.20
  12   0   4  596.54   22.40
  13   0   4  768.22   27.00
  13   0   4  722.43   25.70
  13   0   4  731.73   23.90
 -13   0  -4  749.13   27.80
 -14   0  -4   26.80    7.20
  14   0   4   28.70    5.80
  14   0   4   25.60    4.60
  15  -1  -4  989.60   28.90
  15  -1  -4 1028.90   34.00
  15   1  -4 1070.09   34.50
 -15   1   4 1098.89   31.40
  14  -1  -4  324.97   10.70
  14  -1  -4  319.57   14.90
  14   1  -4  352.06   15.50
  13  -1  -4    9.30    4.30
  13  -1  -4    9.10    2.30
  13   1  -4    7.20    4.60
  12  -1  -4  220.48    8.10
  12  -1  -4  236.58   11.70
  12   1  -4  229.18   11.80
  12   1  -4  235.38   12.10
  11  -1  -4 1499.85   44.90
  11  -1  -4 1512.65   41.50
  11   1  -4 1571.94   46.10
  11   1  -4 1559.04   45.30
  10  -1  -4  271.07    9.20
  10  -1  -4  277.07   12.00
  10  -1  -4  298.27   12.20
  10  -1  -4  282.67   10.20
  10   1  -4  274.47   13.20
  10   1  -4  284.27   12.30
   9  -1  -4 1423.66   42.30
   9  -1  -4 1535.95   42.00
   9  -1  -4 1489.95   40.40
   9  -1  -4 1453.65   39.70
   9   1  -4 1435.86   43.00
   9   1  -4 1448.36   42.70
   8  -1  -4 2153.68   57.09
   8  -1  -4 2073.99   61.09
   8  -1  -4 2073.39   56.79
   8  -1  -4 2163.88   59.19
   8  -1  -4 2113.79   58.19
   8   1  -4 2157.78   59.49
   8   1  -4 2142.99   59.49
   7  -1  -4 1119.99   32.30
   7  -1  -4 1105.19   33.70
   7  -1  -4 1103.99   30.30
   7  -1  -4 1134.49   31.30
   7  -1  -4 1089.79   30.10
   7   1  -4 1059.49   32.10
   7   1  -4 1081.99   32.30
   7   1  -4 1112.79   32.80
   7   1  -4 1109.19   33.70
   6  -1  -4    7.80    1.50
   6  -1  -4    9.40    3.20
   6  -1  -4    9.40    1.80
   6  -1  -4   11.80    2.80
   6  -1  -4    7.80    2.10
   6   1  -4    7.70    2.60
   6   1  -4    5.90    2.20
   6   1  -4    3.80    2.80
   6   1  -4    6.40    2.40
   5  -1  -4 3351.36   90.09
   5  -1  -4 3229.98   87.79
   5  -1  -4 3374.76   89.39
   5  -1  -4 3389.86   88.39
   5  -1  -4 3398.16   88.09
   5   1  -4 3364.26   89.29
   5   1  -4 3252.17   89.59
   5   1  -4 3401.26   89.79
   5   1  -4 3331.67   89.39
   4  -1  -4 2603.04   68.09
   4  -1  -4 2501.65   67.49
   4  -1  -4 2640.54   68.59
   4  -1  -4 2511.35   69.19
   4   1  -4 2551.54   68.49
   4   1  -4 2578.34   68.79
   4   1  -4 2559.54   69.19
   4   1  -4 2575.44   68.79
   3  -1  -4  758.92   20.50
   3  -1  -4  735.33   20.30
   3  -1  -4  728.93   20.20
   3  -1  -4  746.83   21.30
   3   1  -4  715.43   20.90
   3   1  -4  711.83   21.40
   3   1  -4  709.83   19.40
   3   1  -4  730.83   19.50
   3   1  -4  714.73   20.30
   3   1  -4  726.13   20.80
   2  -1  -4 1183.58   31.30
   2  -1  -4 1146.99   32.50
   2  -1  -4 1223.18   32.00
   2  -1  -4 1182.08   32.10
   2   1  -4 1131.79   32.80
   2   1  -4 1176.98   31.50
   2   1  -4 1175.78   32.10
   2   1  -4 1165.58   31.40
   1  -1  -4 4546.94  120.59
   1  -1  -4 4607.64  121.59
   1  -1  -4 4607.64  119.59
   1  -1  -4 4600.94  121.49
   1  -1  -4 4639.04  120.59
  -1   1   4 4639.34  120.59
  -1   1   4 4623.74  119.89
   1   1  -4 4551.34  121.09
   1   1  -4 4625.14  120.69
   1   1  -4 4515.65  121.29
   1   1  -4 4587.14  120.59
  -1   1   4 4594.14  120.09
   0  -1  -4 3246.28   87.79
   0  -1   4 3325.07   85.39
   0  -1  -4 3281.57   86.69
   0  -1   4 3239.18   86.89
   0  -1  -4 3311.07   87.19
   0  -1  -4 3232.28   86.39
   0   1   4 3234.28   86.59
   0   1   4 3316.57   86.19
   0   1  -4 3213.98   87.19
   0   1  -4 3368.36   87.19
   0   1  -4 3298.57   86.99
   0   1  -4 3313.67   86.19
   0   1  -4 3239.38   87.59
   1  -1   4 1516.85   40.60
   1  -1   4 1570.24   40.30
  -1  -1  -4 1524.55   41.40
  -1  -1  -4 1527.85   43.00
   1  -1   4 1505.25   41.90
  -1  -1  -4 1597.94   41.50
  -1  -1  -4 1491.95   41.50
  -1   1  -4 1502.75   41.80
   1   1   4 1543.15   41.30
  -1   1  -4 1376.36   42.60
  -1   1  -4 1574.94   42.10
  -1   1  -4 1531.35   41.70
   1   1   4 1507.75   41.40
   1   1   4 1504.15   40.90
   2  -1   4 5584.44  144.19
  -2  -1  -4 5508.25  144.89
   2  -1   4 5713.13  144.09
  -2  -1  -4 5470.85  145.39
   2  -1   4 5618.64  145.49
  -2  -1  -4 5866.21  144.39
  -2  -1  -4 4805.32  146.49
  -2   1  -4 5639.44  145.69
  -2   1  -4 5630.14  145.09
   2   1   4 5685.43  144.59
   2   1   4 5710.13  144.99
  -2   1  -4 5138.59  145.49
   2   1   4 5600.94  145.19
   2   1   4 5089.99  143.99
  -3  -1  -4  650.53   19.60
  -3  -1  -4  636.94   20.10
   3  -1   4  661.23   18.70
   3  -1   4  666.63   19.10
   3  -1   4  660.13   19.30
   3  -1   4  650.33   19.80
   3   1   4  667.53   19.20
  -3   1  -4  658.63   19.50
   3   1   4  631.34   19.50
  -3   1  -4  620.24   20.50
   3   1   4  636.74   18.90
  -3   1  -4  687.43   20.20
   3   1   4  651.73   20.20
  -4  -1  -4   53.29    5.00
  -4  -1  -4   67.19    5.00
   4  -1   4   66.09    4.50
   4  -1   4   73.99    3.90
   4  -1   4   63.09    4.30
   4  -1   4   60.49    4.60
  -4   1  -4   54.29    5.50
   4   1   4   65.99    5.50
   4   1   4   74.19    4.50
   4   1   4   69.99    4.80
  -4   1  -4   60.19    4.60
  -4   1  -4   65.39    5.20
   4   1   4   70.09    4.30
   5  -1   4 1304.77   38.40
   5  -1   4 1384.26   38.40
  -5  -1  -4 1372.76   38.70
   5  -1   4 1384.46   37.30
   5  -1   4 1359.26   38.90
  -5  -1  -4 1254.87   39.50
   5   1   4 1345.57   38.60
   5   1   4 1307.77   40.10
  -5   1  -4 1383.66   38.10
  -5   1  -4 1370.56   40.80
  -5   1  -4 1394.96   38.80
   5   1   4 1379.86   38.70
   5   1   4 1383.86   37.80
   6  -1   4 3701.33  102.29
  -6  -1  -4 3829.02  102.49
   6  -1   4 3972.40  101.09
  -6  -1  -4 3612.74  103.99
   6  -1   4 3810.72  102.39
   6  -1   4 3867.01  103.59
  -6   1  -4 4080.09  101.99
  -6   1  -4 3890.71  102.69
   6   1   4 3851.41  102.49
   6   1   4 3838.82  104.99
  -6   1  -4 3759.92  105.19
   6   1   4 3551.64  102.79
   7  -1   4  110.49    6.80
   7  -1   4  114.39    6.70
   7  -1   4  116.09    8.20
  -7  -1  -4  116.69    9.40
   7   1   4  130.19    6.90
   7   1   4  116.19    7.30
   7   1   4  112.19    9.10
  -7   1  -4  101.89    9.40
  -7   1  -4  116.69    7.40
  -7   1  -4  112.49    5.90
   8  -1   4 1034.30   30.40
   8  -1   4  992.60   29.80
   8  -1   4  986.90   32.30
  -8  -1  -4  994.20   33.20
   8   1   4 1014.60   30.70
   8   1   4  996.90   33.80
  -8   1  -4  992.70   34.00
   8   1   4  996.00   29.80
  -9  -1  -4  354.46   17.30
   9  -1   4  348.87   13.70
   9  -1   4  343.77   13.10
   9  -1   4  339.97   16.10
   9   1   4  362.76   14.10
   9   1   4  353.96   13.10
   9   1   4  331.97   16.20
  -9   1  -4  360.26   17.10
  10  -1   4   73.09    8.10
  10  -1   4   83.19    6.70
 -10  -1  -4   91.79    9.80
  10  -1   4   92.39    7.20
  10   1   4   96.19    6.70
  10   1   4   92.49    8.90
  10   1   4   91.59    7.40
 -10   1  -4   87.49    9.60
  11  -1   4   31.40    5.90
  11  -1   4   36.80    5.40
  11  -1   4   39.60    4.90
 -11  -1  -4   30.30    7.30
  11   1   4   35.00    5.20
 -11   1  -4   26.80    6.90
  11   1   4   33.10    6.10
  11   1   4   36.90    4.60
  12  -1   4  956.40   29.10
  12  -1   4  930.51   31.80
 -12  -1  -4  960.80   32.80
  12  -1   4  920.61   30.30
 -12   1  -4  941.81   32.90
  12   1   4  976.80   30.80
  12   1   4  928.21   28.90
  12   1   4  920.41   31.90
  13  -1   4  286.17   12.30
 -13  -1  -4  280.87   15.90
  13  -1   4  284.87   13.80
  13   1   4  281.27   13.90
 -13   1  -4  279.27   16.10
  13   1   4  273.47   12.00
  13   1   4  274.97   14.90
  14  -1   4   77.19    8.30
  14  -1   4   79.09    6.80
 -14  -1  -4   50.99    8.30
  14   1   4   70.29    7.90
  14   1   4   76.49    8.50
 -14   1  -4   68.99    9.60
  14   1   4   71.79    6.40
  15  -2  -4    1.40    4.80
  15  -2  -4    3.20    2.40
 -15   2   4    1.80    3.70
  15   2  -4    2.50    5.10
  14  -2  -4   56.29    4.20
  14  -2  -4   50.89    6.80
 -14   2   4   54.79    5.50
  14   2  -4   60.19    7.40
  13  -2  -4    1.30    2.30
  13  -2  -4    0.90    4.20
 -13   2   4    5.70    3.20
  13   2  -4    8.60    4.70
  13   2  -4    8.60    4.60
  12  -2  -4   37.70    3.70
  12  -2  -4   32.90    5.70
  12   2  -4   32.20    5.50
  12   2  -4   40.30    6.20
  11  -2  -4  185.78   10.30
  11  -2  -4  182.48    7.80
  11   2  -4  198.28   11.00
  11   2  -4  202.48   12.00
  10  -2  -4   10.10    2.60
  10  -2  -4   11.10    3.70
  10   2  -4    8.20    4.60
  10   2  -4    5.00    4.10
   9  -2  -4   45.60    3.80
   9  -2  -4   49.20    5.40
   9  -2  -4   53.59    4.40
   9  -2  -4   63.99    4.90
   9   2  -4   45.80    5.70
   9   2  -4   56.39    6.40
   8  -2  -4   31.90    4.60
   8  -2  -4   32.90    3.20
   8  -2  -4   29.30    5.30
   8  -2  -4   30.70    3.40
   8  -2  -4   33.70    3.30
   8   2  -4   32.80    4.90
   8   2  -4   32.70    4.90
   8   2  -4   31.80    3.90
   7  -2  -4  734.53   20.50
   7  -2  -4  674.63   20.60
   7  -2  -4  718.53   22.20
   7  -2  -4  735.93   20.80
   7  -2  -4  690.03   23.40
   7   2  -4  703.73   22.60
   7   2  -4  692.53   21.70
   7   2  -4  699.13   22.40
   6  -2  -4  420.26   15.30
   6  -2  -4  402.46   13.00
   6  -2  -4  422.06   12.60
   6  -2  -4  422.46   14.10
   6  -2  -4  422.46   13.00
   6   2  -4  396.76   14.00
   6   2  -4  442.56   15.20
   6   2  -4  414.86   14.50
   6   2  -4  430.16   14.10
   5  -2  -4  108.09    4.80
   5  -2  -4  121.89    5.60
   5  -2  -4  109.39    6.40
   5  -2  -4  108.29    4.90
   5   2  -4  119.09    6.20
   5   2  -4  111.99    6.10
   5   2  -4  117.19    6.00
   5   2  -4  112.79    5.60
   4  -2  -4   22.20    2.10
   4  -2  -4   19.90    3.10
   4  -2  -4   21.10    2.20
   4  -2  -4   21.30    2.40
   4   2  -4   18.80    2.70
   4   2  -4   18.00    2.60
   4   2  -4   22.10    2.50
   4   2  -4   27.40    2.90
   3  -2  -4   19.20    2.70
   3  -2  -4   29.80    2.70
   3  -2  -4   15.20    1.90
   3   2  -4   16.70    2.40
   3   2  -4   24.90    1.80
   3   2  -4   17.90    2.00
   2  -2  -4  891.51   26.20
   2  -2  -4  877.61   26.00
   2  -2  -4  922.91   26.00
   2  -2  -4  927.81   25.00
  -2   2   4  924.61   25.00
  -2   2   4  905.11   25.80
   2   2  -4  916.51   25.30
  -2   2   4  978.70   25.10
   2   2  -4  904.71   26.80
   2   2  -4  944.61   25.40
   2   2  -4  921.81   25.90
   1  -2  -4  231.18    8.70
  -1  -2   4  253.47    7.40
   1  -2  -4  239.38    7.50
   1  -2  -4  233.68    8.50
   1  -2  -4  240.08    7.50
  -1  -2   4  241.68    7.00
   1  -2  -4  237.98    8.60
   1   2  -4  253.37    8.20
  -1   2   4  233.08    8.30
  -1   2   4  236.48    7.70
   1   2  -4  243.48    8.80
   1   2  -4  225.68    8.00
   1   2  -4  226.78    9.10
  -1   2   4  223.88    7.70
   0  -2  -4  457.85   13.70
   0  -2  -4  449.36   14.10
   0  -2   4  448.56   14.60
   0  -2   4  465.15   13.00
   0  -2   4  464.65   13.00
   0  -2  -4  466.55   14.90
   0   2  -4  453.75   13.40
   0   2   4  454.95   13.90
   0   2  -4  452.05   15.00
   0   2  -4  436.86   14.00
   0   2  -4  465.95   14.80
   0   2   4  444.46   13.70
   0   2   4  447.56   13.70
   0   2  -4  451.15   14.40
   1  -2   4  882.71   23.50
   1  -2   4  881.61   23.80
  -1  -2  -4  856.71   24.70
  -1  -2  -4  887.51   25.90
  -1  -2  -4  846.42   24.60
   1   2   4  869.41   24.60
  -1   2  -4  826.32   25.60
  -1   2  -4  871.81   25.70
   1   2   4  844.02   24.90
  -1   2  -4  828.72   25.80
  -1   2  -4  864.51   24.90
   1   2   4  862.91   24.60
   2  -2   4  120.69    4.70
   2  -2   4  120.39    4.80
  -2  -2  -4  114.59    5.90
  -2  -2  -4  117.29    5.80
   2  -2   4  118.29    6.50
  -2  -2  -4  114.59    7.30
  -2   2  -4  119.99    6.70
   2   2   4  122.39    5.60
   2   2   4  124.49    5.80
  -2   2  -4  122.99    6.40
  -2   2  -4  121.09    7.10
  -3  -2  -4   72.59    6.50
   3  -2   4   77.79    5.70
   3  -2   4   84.69    4.10
  -3  -2  -4   90.89    5.40
   3  -2   4   89.59    4.30
  -3  -2  -4   76.29    5.40
   3   2   4   71.99    5.80
  -3   2  -4   79.69    6.30
   3   2   4   88.69    5.20
   3   2   4   84.69    4.90
  -3   2  -4   85.19    6.40
  -3   2  -4   88.59    5.90
   4  -2   4  162.48    8.00
  -4  -2  -4  165.48    8.20
  -4  -2  -4  171.58    7.70
   4  -2   4  174.68    7.10
   4  -2   4  170.38    6.40
   4  -2   4  160.38    7.00
   4   2   4  156.58    7.00
  -4   2  -4  174.68    9.40
   4   2   4  169.68    7.40
  -4   2  -4  177.08    8.40
  -4   2  -4  168.08    8.60
   4   2   4  170.38    7.30
   4   2   4  160.88    8.90
  -5  -2  -4   61.19    5.50
   5  -2   4   73.89    4.10
   5  -2   4   78.39    6.00
   5  -2   4   68.89    5.10
  -5  -2  -4   67.49    5.10
   5  -2   4   65.79    4.90
   5   2   4   65.09    4.90
  -5   2  -4   67.09    5.90
  -5   2  -4   81.69    6.10
   5   2   4   58.99    6.30
   5   2   4   67.89    4.60
   5   2   4   71.39    5.30
   6  -2   4  180.18    6.80
  -6  -2  -4  166.38    9.50
   6  -2   4  175.18    8.60
   6  -2   4  179.68    8.60
  -6  -2  -4  165.58    8.60
   6  -2   4  153.78    8.10
   6   2   4  169.48    8.40
   6   2   4  172.88   10.70
  -6   2  -4  171.48    8.80
   6   2   4  166.28    8.20
  -6   2  -4  174.08    9.20
  -6   2  -4  152.28   10.50
   7  -2   4    3.40    2.70
   7  -2   4    3.60    3.10
  -7  -2  -4    1.30    4.10
   7  -2   4    2.90    3.00
  -7   2  -4    4.50    3.30
  -7   2  -4    3.10    4.60
  -7   2  -4    8.30    4.20
   7   2   4    2.00    2.70
   7   2   4   -0.30    3.60
   7   2   4    2.40    3.10
   8  -2   4   22.20    3.90
   8  -2   4   14.70    3.80
  -8  -2  -4   17.20    5.70
   8  -2   4   30.40    5.10
   8   2   4   18.30    5.00
   8   2   4   17.30    4.10
  -8   2  -4    6.40    5.10
   8   2   4   24.60    3.90
  -9  -2  -4    8.00    6.00
   9  -2   4    9.80    4.40
   9  -2   4   15.90    3.80
   9  -2   4    7.80    3.80
   9   2   4    7.10    3.70
   9   2   4    9.90    3.10
   9   2   4    8.90    4.60
  -9   2  -4    2.60    4.90
  10  -2   4  317.57   12.70
  10  -2   4  311.57   13.20
 -10  -2  -4  307.67   17.20
  10  -2   4  288.97   14.70
  10   2   4  300.07   13.50
  10   2   4  279.97   14.70
 -10   2  -4  288.07   15.40
  10   2   4  307.37   12.20
  11  -2   4   84.59    6.80
 -11  -2  -4   48.90    8.50
  11  -2   4   74.69    8.30
  11  -2   4   71.69    7.00
  11   2   4   76.39    7.60
  11   2   4   76.69    8.20
  11   2   4   69.69    6.00
 -11   2  -4   71.89    8.90
  12  -2   4   55.29    8.70
 -12  -2  -4   43.70    8.30
  12  -2   4   74.09    7.60
  12  -2   4   56.69    5.80
  12   2   4   58.59    5.60
 -12   2  -4   59.49    8.90
  12   2   4   65.99    7.90
  12   2   4   49.10    6.50
  13  -2   4  222.38   10.90
  13  -2   4  225.58   12.30
 -13  -2  -4  191.88   14.40
  13   2   4  202.18   12.10
  13   2   4  204.28   10.30
  13   2   4  205.98   12.90
 -13   2  -4  218.38   14.50
  14  -2   4    1.90    4.60
  14   2   4    8.10    5.20
  14   2   4    2.70    5.00
  14  -3  -4  311.87   11.60
  14  -3  -4  328.57   15.40
  14   3  -4  323.17   15.90
  14   3  -4  337.97   15.70
 -14   3   4  321.67   13.20
  13  -3  -4    8.30    4.80
  13  -3  -4   17.80    3.40
  13   3  -4   14.00    5.30
 -13   3   4   15.30    4.00
  13   3  -4   29.20    6.10
  12  -3  -4  764.02   23.20
  12  -3  -4  720.13   25.70
 -12   3   4  769.02   23.90
  12   3  -4  763.32   26.60
  12   3  -4  803.32   27.30
  11  -3  -4  619.54   20.20
  11  -3  -4  650.23   22.70
  11   3  -4  646.34   23.40
  11   3  -4  669.83   24.30
 -11   3   4  647.64   20.50
  10  -3  -4  541.05   17.30
  10  -3  -4  519.35   19.50
  10   3  -4  544.45   21.10
  10   3  -4  533.65   20.00
 -10   3   4  527.65   17.30
   9  -3  -4   22.10    3.50
   9  -3  -4   22.30    4.70
   9   3  -4   25.50    4.90
   9   3  -4   27.50    5.40
   9   3  -4   30.60    4.10
   8  -3  -4 1442.36   39.10
   8  -3  -4 1378.56   40.00
   8  -3  -4 1310.77   41.80
   8  -3  -4 1299.97   38.60
   8  -3  -4 1388.96   37.60
   8   3  -4 1386.16   39.40
   8   3  -4 1418.56   41.40
   8   3  -4 1373.76   40.40
   7  -3  -4  373.76   12.60
   7  -3  -4  371.96   15.00
   7  -3  -4  365.76   13.30
   7  -3  -4  361.46   12.70
   7   3  -4  381.76   13.70
   7   3  -4  360.66   13.00
   7   3  -4  375.66   14.50
   6  -3  -4 1596.94   44.00
   6  -3  -4 1645.54   46.30
   6  -3  -4 1660.53   44.40
   6  -3  -4 1590.24   44.60
   6   3  -4 1582.24   45.00
   6   3  -4 1584.94   45.70
   6   3  -4 1557.94   44.80
   5  -3  -4  797.82   24.70
   5  -3  -4  814.12   23.40
   5  -3  -4  775.82   23.00
   5  -3  -4  822.02   23.50
   5   3  -4  820.92   24.10
   5   3  -4  781.62   22.10
   5   3  -4  786.92   24.40
   5   3  -4  838.52   21.70
   5   3  -4  772.62   24.00
  -5   3   4  814.72   22.90
   4  -3  -4  349.77   12.60
   4  -3  -4  352.16   11.40
   4  -3  -4  372.66   11.50
   4  -3  -4  347.97   11.70
   4   3  -4  342.57   12.30
   4   3  -4  353.86   11.00
   4   3  -4  368.76   11.50
  -4   3   4  370.86   10.50
   4   3  -4  331.67   12.50
  -4   3   4  349.07   11.50
   4   3  -4  362.56   10.20
   3  -3  -4   89.29    5.20
   3  -3  -4   89.39    4.70
   3  -3  -4   87.29    4.20
   3  -3  -4   93.79    4.70
   3   3  -4   83.09    3.60
  -3   3   4  101.09    5.20
   3   3  -4   85.19    5.10
  -3   3   4   86.29    4.60
   3   3  -4   87.49    5.70
   3   3  -4   86.69    4.00
  -3   3   4   87.19    4.30
  -3   3   4   84.79    3.40
   3   3  -4   88.59    4.60
   2  -3  -4 2269.37   60.99
   2  -3  -4 2261.07   61.19
   2  -3  -4 2186.28   59.39
   2  -3  -4 2264.57   60.89
   2  -3  -4 2272.67   60.09
  -2   3   4 2242.88   60.69
   2   3  -4 2273.77   60.09
  -2   3   4 2297.67   61.09
   2   3  -4 2196.88   60.89
   2   3  -4 2305.97   60.99
   2   3  -4 2304.27   59.59
   2   3  -4 2128.29   61.99
  -2   3   4 2273.97   59.89
  -1  -3   4 2428.96   63.69
  -1  -3   4 2440.46   63.29
   1  -3  -4 2465.85   63.99
  -1  -3   4 2351.06   65.09
   1  -3  -4 2301.07   64.69
   1  -3  -4 2445.46   64.99
   1  -3  -4 2423.36   64.19
   1   3  -4 2427.66   65.29
  -1   3   4 2360.86   64.69
  -1   3   4 2412.66   64.39
   1   3  -4 2231.38   66.09
   1   3  -4 2355.36   63.79
  -1   3   4 2473.05   65.19
   1   3  -4 2459.95   64.29
   0  -3  -4   16.50    2.80
   0  -3   4   14.20    2.20
   0  -3   4   11.10    1.80
   0  -3   4   17.00    3.00
   0  -3  -4   15.00    2.40
   0  -3  -4   11.10    2.50
   0   3  -4   19.00    2.50
   0   3  -4   13.50    3.70
   0   3  -4   17.90    2.70
   0   3  -4   10.90    2.80
   0   3  -4   14.60    2.30
   0   3   4   16.70    2.80
   0   3   4    8.20    2.00
   0   3   4   14.80    2.70
   1  -3   4  869.21   26.80
   1  -3   4  899.41   25.00
  -1  -3  -4  905.91   26.20
   1  -3   4  924.21   25.00
  -1  -3  -4  881.81   25.80
  -1  -3  -4  893.61   26.70
  -1   3  -4  881.41   27.00
   1   3   4  865.01   26.30
  -1   3  -4  873.31   27.80
  -1   3  -4  901.41   26.00
   1   3   4  933.11   26.20
   1   3   4  917.81   27.10
  -2  -3  -4 4315.07  116.79
   2  -3   4 4387.36  118.19
   2  -3   4 4452.95  115.89
  -2  -3  -4 4224.48  117.99
  -2  -3  -4 4471.05  117.09
   2  -3   4 4365.76  115.89
   2   3   4 4510.45  118.89
  -2   3  -4 4411.56  119.09
  -2   3  -4 4414.46  117.99
  -2   3  -4 4403.86  118.29
   2   3   4 4367.46  116.99
   2   3   4 4529.65  117.49
   3  -3   4 3768.62   99.69
  -3  -3  -4 3789.22  100.59
   3  -3   4 3799.62  101.99
  -3  -3  -4 3647.74  102.19
  -3  -3  -4 3574.94  100.39
   3  -3   4 3821.72   99.49
   3   3   4 3857.11  103.19
  -3   3  -4 3776.22  102.89
  -3   3  -4 3810.72  101.99
   3   3   4 3803.92  100.79
   3   3   4 3768.52  100.59
   4  -3   4   22.20    2.60
   4  -3   4   26.10    3.10
  -4  -3  -4   25.30    3.50
  -4  -3  -4   20.40    4.60
   4  -3   4   24.40    4.20
  -4  -3  -4   16.70    3.50
  -4   3  -4   19.20    4.50
  -4   3  -4   11.60    3.60
  -4   3  -4   17.80    3.70
   4   3   4   22.30    3.10
   4   3   4   33.50    5.10
   4   3   4   22.30    3.30
  -5  -3  -4 1882.01   54.19
   5  -3   4 1933.91   53.19
   5  -3   4 1919.41   53.29
   5  -3   4 1890.41   54.99
   5  -3   4 2002.00   52.39
  -5  -3  -4 1946.61   53.79
  -5   3  -4 1906.81   56.29
   5   3   4 1935.21   53.89
   5   3   4 1990.40   53.09
  -5   3  -4 1922.11   55.09
   5   3   4 1944.91   57.39
  -5   3  -4 1943.91   56.59
   6  -3   4  584.04   20.20
   6  -3   4  611.64   19.20
   6  -3   4  606.64   17.60
  -6  -3  -4  587.64   19.30
  -6  -3  -4  559.34   19.90
   6  -3   4  584.54   18.80
   6   3   4  589.84   19.30
  -6   3  -4  586.54   21.80
   6   3   4  574.64   22.10
   6   3   4  564.64   19.10
  -6   3  -4  600.44   20.40
   7  -3   4   49.20    5.30
  -7  -3  -4   40.30    6.00
   7  -3   4   65.29    5.90
   7  -3   4   52.69    5.40
   7   3   4   42.40    4.90
   7   3   4   60.09    5.50
  -7   3  -4   54.89    6.70
  -7   3  -4   45.60    6.80
   7   3   4   51.09    6.60
   8  -3   4   61.59    6.30
   8  -3   4   60.19    6.20
  -8  -3  -4   51.09    6.90
   8  -3   4   67.79    6.40
  -8   3  -4   76.29    7.10
   8   3   4   60.79    6.20
  -8   3  -4   58.29    7.80
   8   3   4   54.09    6.80
   8   3   4   57.99    5.70
   9  -3   4  853.01   27.60
  -9  -3  -4  845.62   28.20
   9  -3   4  813.72   26.00
   9  -3   4  783.12   26.30
   9   3   4  762.92   28.30
  -9   3  -4  795.32   28.50
   9   3   4  805.32   25.50
   9   3   4  780.02   26.80
  10  -3   4   29.50    5.30
  10  -3   4   40.90    5.30
  10  -3   4   34.00    6.00
 -10  -3  -4   36.60    7.20
  10   3   4   37.60    6.30
 -10   3  -4   40.60    7.00
  10   3   4   28.60    5.60
  10   3   4   36.60    4.80
  11  -3   4  253.97   14.50
  11  -3   4  256.87   13.00
  11  -3   4  266.87   12.30
 -11  -3  -4  249.28   15.80
  11   3   4  271.87   11.80
 -11   3  -4  253.37   14.70
  11   3   4  276.57   13.70
  11   3   4  276.07   14.40
  12  -3   4   19.80    5.40
 -12  -3  -4   22.00    7.40
  12  -3   4   31.30    5.20
 -12   3  -4   21.00    6.60
  12   3   4   24.10    4.50
  12   3   4   18.30    5.60
  12   3   4   25.30    6.00
  13  -3   4    5.60    4.80
  13  -3   4    5.50    3.90
 -13  -3  -4    5.00    6.80
 -13   3  -4    6.30    6.40
  13   3   4    5.90    3.50
  13   3   4    2.20    4.80
  13   3   4    9.10    5.20
  14  -4  -4  276.57   14.70
  14  -4  -4  290.07   11.70
 -14   4   4  294.97   13.20
  14   4  -4  319.07   15.80
  14   4  -4  309.97   15.90
  13  -4  -4   70.59    8.30
  13  -4  -4   80.79    6.30
  13   4  -4   86.59    9.40
  13   4  -4   94.29    9.20
 -13   4   4   82.89    7.30
  12  -4  -4  333.47   13.40
  12  -4  -4  344.47   15.80
 -12   4   4  350.16   13.90
  12   4  -4  343.17   16.80
  12   4  -4  364.36   16.80
  11  -4  -4  236.18   10.50
  11  -4  -4  242.48   12.60
  11   4  -4  232.08   13.90
  11   4  -4  230.98   13.00
 -11   4   4  234.38   10.90
  10  -4  -4  150.98    9.70
  10  -4  -4  158.88    8.40
 -10   4   4  169.08    8.90
  10   4  -4  142.99   11.30
  10   4  -4  162.48   10.30
   9  -4  -4   48.40    6.10
   9  -4  -4   64.69    5.50
  -9   4   4   70.19    6.30
   9   4  -4   63.39    5.50
   9   4  -4   60.29    7.40
   8  -4  -4  695.53   24.70
   8  -4  -4  671.33   22.10
   8  -4  -4  692.03   21.80
  -8   4   4  669.93   22.10
   8   4  -4  725.63   21.90
   8   4  -4  690.03   24.10
   7  -4  -4  289.77   11.00
   7  -4  -4  285.57   11.00
   7  -4  -4  281.97   11.20
   7  -4  -4  289.17   12.90
   7   4  -4  290.17   12.80
  -7   4   4  264.17   11.30
   7   4  -4  279.47    8.90
   7   4  -4  290.87    8.50
   7   4  -4  275.67   11.10
   6  -4  -4   21.80    3.10
   6  -4  -4   23.70    3.60
   6  -4  -4   27.90    3.40
   6  -4  -4   21.50    4.30
   6   4  -4   23.20    2.30
  -6   4   4   26.80    2.50
   6   4  -4   21.40    3.90
   6   4  -4   24.70    3.60
   6   4  -4   28.00    2.30
  -6   4   4   29.10    4.20
   5  -4  -4   31.30    3.40
   5  -4  -4   30.20    4.10
   5  -4  -4   27.40    3.30
   5  -4  -4   21.80    2.80
   5   4  -4   26.70    3.90
   5   4  -4   30.90    2.60
   5   4  -4   29.30    2.60
   5   4  -4   40.00    4.40
  -5   4   4   28.90    4.00
   4  -4  -4   17.10    3.40
   4  -4  -4   12.40    2.50
   4  -4  -4   27.10    3.10
   4  -4  -4   16.70    2.70
  -4   4   4   18.00    3.50
   4   4  -4    7.30    2.50
   4   4  -4   13.70    1.70
   4   4  -4   13.50    3.20
   4   4  -4   12.10    2.20
   4   4  -4   12.80    2.40
   3  -4  -4   15.10    2.50
   3  -4  -4   15.20    2.40
   3  -4  -4   19.70    2.70
   3  -4  -4   19.80    3.10
   3   4  -4   18.70    1.90
  -3   4   4   34.80    4.30
   3   4  -4   13.60    3.50
   3   4  -4   13.60    1.80
   3   4  -4   16.40    2.80
   3   4  -4   16.00    2.50
  -3   4   4   18.60    2.50
  -3   4   4   23.90    2.50
   2  -4  -4  118.49    5.00
   2  -4  -4  120.49    5.70
   2  -4  -4  123.69    6.40
  -2  -4   4  124.19    5.00
   2  -4  -4  121.49    6.30
   2   4  -4  126.29    4.30
   2   4  -4  119.69    5.30
  -2   4   4  132.49    5.90
  -2   4   4  142.89    6.50
   2   4  -4  124.19    6.20
   2   4  -4  107.99    7.80
   2   4  -4  123.49    6.10
  -2   4   4  123.29    7.40
   1  -4  -4  268.77    9.40
   1  -4  -4  267.27    9.90
   1  -4  -4  269.57   10.20
  -1  -4   4  278.17   10.20
  -1  -4   4  272.07    8.60
   1  -4  -4  259.87    9.90
  -1   4   4  312.27   11.50
   1   4  -4  247.68    8.20
   1   4  -4  257.37   10.00
  -1   4   4  255.97   10.80
  -1   4   4  242.48    9.60
   1   4  -4  253.77    9.30
   1   4  -4  269.07   11.80
   0  -4  -4  244.38    9.50
   0  -4  -4  259.97    9.30
   0  -4   4  252.27    9.00
   0  -4   4  247.28    8.40
   0  -4   4  264.57   10.20
   0   4  -4  249.88    8.70
   0   4  -4  242.28   11.40
   0   4  -4  245.98    8.80
   0   4  -4  248.38   10.00
   0   4   4  274.97   11.40
   0   4   4  234.78   10.30
  -1  -4  -4  840.72   24.70
   1  -4   4  825.92   25.60
  -1  -4  -4  803.92   25.00
  -1  -4  -4  839.72   25.10
   1  -4   4  819.62   23.90
   1  -4   4  795.52   23.60
  -1   4  -4  863.51   25.60
   1   4   4  840.92   25.60
  -1   4  -4  853.61   25.00
   1   4   4  903.51   27.60
  -1   4  -4  791.12   27.10
   1   4   4  842.62   25.10
  -2  -4  -4  250.67   10.80
   2  -4   4  257.67    9.30
  -2  -4  -4  253.37   10.10
  -2  -4  -4  264.77   10.70
   2  -4   4  270.57   11.20
  -2   4  -4  264.87   12.70
  -2   4  -4  279.67   11.50
   2   4   4  271.67   10.80
   2   4   4  275.17   10.50
  -2   4  -4  265.47   11.20
   2   4   4  291.67   13.00
   3  -4   4  264.87    9.10
   3  -4   4  260.47    9.30
  -3  -4  -4  248.88   10.10
  -3  -4  -4  263.47   11.40
  -3  -4  -4  271.47   10.70
   3  -4   4  240.58   11.00
   3   4   4  258.47   12.70
   3   4   4  258.77   10.40
  -3   4  -4  249.68   13.10
  -3   4  -4  247.48   11.20
   3   4   4  277.47   10.60
  -3   4  -4  254.97   11.60
  -4  -4  -4  274.87   11.20
   4  -4   4  277.67   10.10
  -4  -4  -4  260.77   12.30
   4  -4   4  285.67   12.20
  -4  -4  -4  276.57   10.90
   4  -4   4  290.77    9.70
   4   4   4  281.17   11.10
  -4   4  -4  276.57   12.70
  -4   4  -4  286.37   12.30
   4   4   4  281.57   13.30
   4   4   4  282.07   10.00
  -4   4  -4  257.17   13.60
   4   4   4  280.57   10.90
   5  -4   4  620.34   18.20
   5  -4   4  605.14   19.00
   5  -4   4  595.54   20.90
  -5  -4  -4  584.34   21.70
  -5  -4  -4  580.14   19.70
  -5  -4  -4  606.84   19.80
   5   4   4  601.84   22.30
  -5   4  -4  577.04   22.40
   5   4   4  598.44   19.60
   5   4   4  626.04   18.00
  -5   4  -4  631.74   21.10
   6  -4   4  479.15   14.80
  -6  -4  -4  468.65   20.00
   6  -4   4  480.15   16.20
  -6  -4  -4  464.45   17.00
   6  -4   4  482.35   15.80
   6  -4   4  469.45   17.80
  -6   4  -4  467.85   19.30
  -6   4  -4  485.75   17.90
   6   4   4  480.25   16.60
  -6   4  -4  468.55   19.50
   6   4   4  426.06   18.40
   7  -4   4   47.50    4.90
   7  -4   4   47.60    6.10
  -7  -4  -4   41.80    6.00
   7  -4   4   43.40    5.10
  -7   4  -4   56.09    7.00
  -7   4  -4   50.19    8.00
   7   4   4   42.50    5.90
   7   4   4   40.70    4.90
  -8  -4  -4  692.43   23.30
   8  -4   4  674.03   22.40
   8  -4   4  696.23   22.50
   8  -4   4  670.93   23.20
   8   4   4  614.94   22.00
  -8   4  -4  657.73   23.60
  -8   4  -4  667.83   25.00
   8   4   4  627.34   24.30
  -9  -4  -4 1001.60   31.60
   9  -4   4  968.70   30.90
   9  -4   4  964.50   30.90
   9  -4   4  983.10   31.20
  -9   4  -4  945.01   32.70
   9   4   4  950.40   30.20
   9   4   4  934.71   32.50
  10  -4   4  485.15   18.20
 -10  -4  -4  459.95   19.40
  10  -4   4  454.85   18.70
  10  -4   4  465.55   18.60
  10   4   4  481.45   17.50
  10   4   4  465.05   19.80
 -10   4  -4  481.85   20.20
  11  -4   4  236.48   11.90
 -11  -4  -4  211.18   13.90
  11  -4   4  229.98   12.50
  11   4   4  204.38   10.70
  11   4   4  209.78   13.00
 -11   4  -4  220.38   13.90
  12  -4   4  908.31   31.20
  12  -4   4  953.80   30.50
 -12  -4  -4  923.61   32.70
 -12   4  -4  956.10   33.10
  12   4   4  949.71   32.60
  12   4   4  972.80   29.80
  13  -4   4  392.56   16.60
 -13  -4  -4  418.66   19.40
  13  -4   4  426.26   18.00
 -13   4  -4  416.66   19.70
  13   4   4  403.26   18.70
  13   4   4  419.16   16.00
  14  -5  -4  236.58   14.00
  14  -5  -4  228.18   11.20
 -14   5   4  244.88   12.40
  14   5  -4  252.17   14.80
  13  -5  -4   72.59    8.50
  13  -5  -4   77.89    6.80
  13   5  -4   80.69    9.10
 -13   5   4   78.69    7.40
  12  -5  -4 1289.47   41.60
  12  -5  -4 1311.77   39.30
  12   5  -4 1352.06   43.10
 -12   5   4 1364.46   40.10
  11  -5  -4  932.91   30.70
  11  -5  -4  926.61   28.90
  11   5  -4  930.71   32.90
 -11   5   4  931.01   29.60
  10  -5  -4    8.60    4.70
  10  -5  -4    2.60    3.50
 -10   5   4   10.20    3.90
  10   5  -4   14.40    5.90
   9  -5  -4  832.22   26.30
   9  -5  -4  817.22   29.50
   9  -5  -4  792.92   26.60
   9   5  -4  827.02   23.60
   9   5  -4  845.92   26.00
  -9   5   4  831.82   26.90
   9   5  -4  873.41   23.30
   9   5  -4  834.22   29.30
   8  -5  -4 2637.54   72.89
   8  -5  -4 2681.83   75.49
   8  -5  -4 2629.64   72.69
   8   5  -4 2713.63   69.89
  -8   5   4 2533.95   73.39
   8   5  -4 2726.83   72.79
   8   5  -4 2592.34   74.99
   8   5  -4 2569.54   70.29
   7  -5  -4 1265.37   37.30
   7  -5  -4 1235.38   39.20
   7  -5  -4 1291.07   37.50
   7   5  -4 1284.27   35.60
  -7   5   4 1282.17   38.70
   7   5  -4 1340.57   35.20
   7   5  -4 1279.47   39.40
   7   5  -4 1317.17   38.00
   6  -5  -4  586.24   19.10
   6  -5  -4  597.74   19.10
   6  -5  -4  593.44   20.50
   6  -5  -4  567.74   20.40
   6   5  -4  579.04   17.70
   6   5  -4  574.64   20.50
   6   5  -4  631.24   20.40
   6   5  -4  628.64   17.60
  -6   5   4  584.54   20.70
   5  -5  -4 4593.54  121.59
   5  -5  -4 4626.14  121.59
   5  -5  -4 4743.93  122.19
   5  -5  -4 4520.35  122.69
  -5   5   4 4511.65  123.29
  -5   5   4 4764.62  121.59
   5   5  -4 4576.74  123.39
   5   5  -4 4411.36  120.59
   5   5  -4 4431.16  120.19
   5   5  -4 4461.35  122.79
   4  -5  -4 5744.23  147.19
   4  -5  -4 5564.94  146.99
   4  -5  -4 5607.94  146.29
   4  -5  -4 5667.03  146.19
  -4   5   4 5468.75  148.19
   4   5  -4 5323.07  148.39
   4   5  -4 5436.26  147.09
   4   5  -4 5377.36  145.59
   4   5  -4 5499.25  144.99
   3  -5  -4 1380.46   39.30
   3  -5  -4 1445.56   37.70
   3  -5  -4 1395.46   39.50
   3  -5  -4 1430.86   39.20
   3   5  -4 1323.57   38.80
   3   5  -4 1298.07   41.50
  -3   5   4 1395.36   37.50
  -3   5   4 1444.56   39.20
  -3   5   4 1361.36   41.40
   3   5  -4 1357.86   39.60
   3   5  -4 1424.76   38.20
  -2  -5   4 2092.99   52.89
   2  -5  -4 1868.31   51.99
   2  -5  -4 1946.41   53.09
   2  -5  -4 1894.91   53.29
  -2  -5   4 1942.41   51.79
   2  -5  -4 1921.61   53.09
   2   5  -4 1882.31   55.59
   2   5  -4 1858.91   53.09
  -2   5   4 1950.20   55.69
   2   5  -4 1890.81   53.19
  -2   5   4 1949.70   52.89
   2   5  -4 1877.21   52.19
   1  -5  -4 4861.11  129.19
   1  -5  -4 5026.90  128.69
   1  -5  -4 5016.30  128.39
  -1  -5   4 4667.93  127.39
   1  -5  -4 4868.21  129.09
  -1  -5   4 4670.33  128.99
  -1   5   4 4901.01  129.09
   1   5  -4 4572.34  126.39
   1   5  -4 4817.42  131.39
   1   5  -4 4816.32  129.19
  -1   5   4 4989.50  129.89
   1   5  -4 4756.72  128.19
  -1   5   4 4977.00  130.99
   0  -5  -4  371.56   12.80
   0  -5   4  354.26   13.40
   0  -5   4  375.16   12.70
   0  -5   4  363.06   11.80
   0  -5  -4  370.06   12.80
   0   5  -4  354.76   13.30
   0   5  -4  344.27   15.40
   0   5   4  401.16   15.10
   0   5   4  357.86   14.30
   0   5  -4  381.46   12.10
   0   5  -4  356.66   11.50
   1  -5   4 1159.68   32.80
   1  -5   4 1177.78   34.70
  -1  -5  -4 1177.58   34.20
  -1  -5  -4 1145.49   33.80
   1  -5   4 1181.38   33.30
  -1  -5  -4 1177.08   33.90
  -1   5  -4 1166.88   34.60
   1   5   4 1192.58   34.20
  -1   5  -4 1111.49   37.20
   1   5   4 1183.98   35.40
   1   5   4 1225.58   37.50
  -1   5  -4 1174.28   34.30
  -2  -5  -4 2584.24   73.29
   2  -5   4 2784.92   74.49
   2  -5   4 2687.03   72.19
  -2  -5  -4 2519.05   72.89
   2  -5   4 2681.43   72.49
  -2  -5  -4 2693.03   73.49
   2   5   4 2712.13   73.69
   2   5   4 2630.04   74.19
  -2   5  -4 2704.03   74.49
   2   5   4 2810.12   76.69
  -2   5  -4 2854.21   74.29
  -2   5  -4 2580.44   77.09
  -3  -5  -4  990.90   29.70
   3  -5   4 1005.50   28.10
   3  -5   4  974.90   30.40
  -3  -5  -4  944.31   28.90
  -3  -5  -4  968.10   29.60
   3  -5   4  991.60   28.50
   3   5   4  957.50   29.60
   3   5   4  981.50   29.80
  -3   5  -4 1000.30   30.20
  -3   5  -4  945.61   30.70
  -3   5  -4  951.70   32.80
   3   5   4 1042.70   32.40
   4  -5   4  261.97   11.90
  -4  -5  -4  240.58   10.60
  -4  -5  -4  257.57   11.80
   4  -5   4  262.67    9.50
   4  -5   4  261.47   10.10
  -4  -5  -4  261.67   11.60
   4   5   4  272.57   10.60
   4   5   4  270.17   13.10
  -4   5  -4  259.17   12.60
  -4   5  -4  244.98   13.70
  -4   5  -4  250.87   11.60
   4   5   4  266.27   11.20
   4   5   4  256.17   10.20
  -5  -5  -4 2203.28   62.69
  -5  -5  -4 2294.97   63.89
   5  -5   4 2361.36   60.89
   5  -5   4 2260.87   61.69
   5  -5   4 2210.88   63.79
  -5  -5  -4 2193.88   61.89
   5   5   4 2197.18   62.79
  -5   5  -4 2157.88   63.39
   5   5   4 2239.08   65.29
   5   5   4 2350.46   61.29
  -5   5  -4 2185.48   64.89
  -5   5  -4 2200.08   66.19
   6  -5   4  968.30   32.40
   6  -5   4 1025.90   29.90
  -6  -5  -4 1031.20   31.10
   6  -5   4 1152.28   32.50
   6  -5   4  983.20   30.40
  -6  -5  -4 1043.20   33.50
   6   5   4 1007.90   31.40
  -6   5  -4 1014.90   32.60
   6   5   4  990.80   33.50
  -6   5  -4  983.40   34.60
  -7  -5  -4   -2.70    6.00
  -7  -5  -4   10.20    4.60
   7  -5   4    7.00    3.70
   7  -5   4   15.30    4.80
   7  -5   4    4.30    2.90
  -7   5  -4    4.70    4.90
   7   5   4    0.40    2.80
  -7   5  -4    3.00    5.10
   7   5   4    1.80    3.70
  -8  -5  -4  960.60   30.10
   8  -5   4  916.41   29.40
   8  -5   4  903.51   30.90
   8  -5   4  967.70   29.20
  -8  -5  -4  958.10   34.10
   8   5   4  899.91   31.50
  -8   5  -4  979.60   31.90
   8   5   4  889.91   29.70
  -8   5  -4  965.50   32.50
   9  -5   4 2570.04   73.09
  -9  -5  -4 2603.34   72.49
   9  -5   4 2512.95   72.09
   9  -5   4 2607.04   72.49
  -9   5  -4 2552.54   74.39
   9   5   4 2635.24   72.59
   9   5   4 2434.16   73.99
 -10  -5  -4  808.82   28.20
  10  -5   4  838.72   28.20
  10  -5   4  836.92   28.10
  10   5   4  817.02   29.20
 -10   5  -4  855.11   29.80
  10   5   4  799.02   27.10
 -11  -5  -4  142.79   12.10
  11  -5   4  152.68   10.80
  11  -5   4  155.18   11.20
 -11   5  -4  168.08   12.50
  11   5   4  153.28    9.60
  11   5   4  145.89   11.10
  12  -5   4  808.62   28.60
 -12  -5  -4  785.82   29.10
  12  -5   4  835.42   27.80
 -12   5  -4  833.02   30.00
  12   5   4  811.22   29.30
  12   5   4  806.42   26.80
  13  -5   4  455.85   18.70
  13  -5   4  445.26   19.40
 -13  -5  -4  475.15   21.00
 -13   5  -4  480.75   21.30
  13   5   4  454.65   20.10
  13   5   4  471.75   17.80
  13  -6  -4    5.50    4.40
  13  -6  -4    6.30    6.00
  13   6  -4    9.50    5.90
 -13   6   4   -3.50    3.90
  12  -6  -4    3.80    5.20
  12  -6  -4   -0.60    4.10
  12   6  -4    3.70    5.40
 -12   6   4    1.30    3.80
  11  -6  -4   94.69    7.90
  11  -6  -4   83.29    8.50
 -11   6   4   88.59    8.30
  11   6  -4   90.19   10.30
  11   6  -4  102.29    5.30
  10  -6  -4  205.28   11.10
  10  -6  -4  194.28   11.40
  10   6  -4  213.18    8.30
  10   6  -4  205.48    8.30
  10   6  -4  192.08   13.80
 -10   6   4  198.18   11.30
   9  -6  -4    5.10    4.00
   9  -6  -4    1.10    4.10
   9   6  -4    5.20    2.70
  -9   6   4    6.40    4.10
   9   6  -4    6.20    3.60
   9   6  -4    4.90    2.10
   9   6  -4   -0.10    4.90
   8  -6  -4   62.19    6.50
   8  -6  -4   64.49    6.20
   8  -6  -4   64.99    7.70
   8   6  -4   62.69    4.20
  -8   6   4   54.99    6.70
   8   6  -4   62.29    6.20
   8   6  -4   52.19    4.40
   8   6  -4   61.89    7.80
   7  -6  -4   41.10    4.90
   7  -6  -4   44.70    5.20
   7  -6  -4   47.80    6.40
   7   6  -4   42.20    3.60
   7   6  -4   51.49    6.10
   7   6  -4   47.60    6.30
  -7   6   4   43.50    6.00
   7   6  -4   36.50    3.80
   6  -6  -4  163.68    8.80
   6  -6  -4  167.98    8.70
   6  -6  -4  173.78   10.20
   6   6  -4  171.08    7.60
  -6   6   4  163.98   10.40
   6   6  -4  167.18    7.00
   6   6  -4  170.08    9.80
   6   6  -4  178.48   10.10
   5  -6  -4   78.89    6.20
   5  -6  -4   86.69    7.00
   5  -6  -4   83.99    6.50
   5   6  -4   85.99    7.90
   5   6  -4   75.09    6.60
   5   6  -4   75.59    4.60
  -5   6   4   80.59    5.70
   5   6  -4   68.69    5.20
  -5   6   4   85.49    8.30
   4  -6  -4  106.09    7.10
   4  -6  -4  122.49    7.10
  -4  -6   4   98.89    5.00
   4  -6  -4  113.09    7.40
   4   6  -4  100.99    6.90
  -4   6   4  120.89    6.50
   4   6  -4  101.99    6.10
   4   6  -4  101.99    8.40
  -4   6   4  109.09    9.10
   4   6  -4  100.89    5.20
  -3  -6   4   18.10    2.90
   3  -6  -4   16.90    3.40
   3  -6  -4   13.00    3.40
   3  -6  -4   18.60    2.60
   3  -6  -4   18.80    3.90
  -3  -6   4   16.80    3.20
  -3   6   4   12.50    4.70
   3   6  -4   14.60    2.50
   3   6  -4   13.40    3.30
   3   6  -4   11.00    2.80
  -3   6   4   18.60    3.20
   3   6  -4   17.10    4.50
  -3   6   4   17.70    1.90
   2  -6  -4   44.00    5.00
  -2  -6   4   33.80    4.50
   2  -6  -4   50.59    5.10
   2  -6  -4   33.30    4.10
   2  -6  -4   37.00    3.70
  -2  -6   4   52.49    4.40
   2   6  -4   27.00    3.90
  -2   6   4   39.20    3.60
  -2   6   4   38.50    6.60
   2   6  -4   38.20    4.20
   2   6  -4   35.70    3.60
   2   6  -4   40.30    5.90
  -2   6   4   49.70    4.60
   1  -6  -4   29.00    3.90
   1  -6  -4   26.00    4.10
  -1  -6   4   25.70    3.70
   1  -6  -4   43.30    4.40
   1  -6  -4   37.70    4.90
  -1  -6   4   34.70    3.50
   1   6  -4   28.60    3.40
  -1   6   4   30.90    4.00
  -1   6   4   29.60    5.40
   1   6  -4   19.10    3.60
   1   6  -4   28.70    5.50
  -1   6   4   29.00    3.90
   1   6  -4   29.60    3.80
   0  -6   4  120.39    7.30
   0  -6  -4  118.69    6.90
   0  -6  -4  129.29    7.30
   0  -6   4  131.49    7.50
   0  -6  -4  120.29    7.90
   0  -6   4  138.89    6.40
   0   6  -4  125.19    7.70
   0   6  -4  128.29    5.20
   0   6   4  128.29    8.10
   0   6  -4  126.39    6.40
   0   6   4  115.79    8.70
   0   6  -4  114.79    9.70
  -1  -6  -4  305.27   12.00
   1  -6   4  279.07   10.50
   1  -6   4  316.37   12.50
   1  -6   4  305.17   11.40
  -1  -6  -4  284.17   11.30
  -1  -6  -4  291.97   12.00
  -1   6  -4  313.47   12.20
  -1   6  -4  288.87   15.30
  -1   6  -4  306.77   12.40
   1   6   4  295.77   13.30
   1   6   4  281.17   11.60
   1   6   4  298.67   13.60
   2  -6   4  119.79    6.40
  -2  -6  -4  123.69    7.90
  -2  -6  -4  125.69    8.00
   2  -6   4  121.69    7.90
  -2  -6  -4  124.99    7.70
   2  -6   4  123.59    7.00
  -2   6  -4  120.59    8.00
   2   6   4  137.29    7.50
  -2   6  -4  119.19    7.90
   2   6   4  126.69    9.80
   2   6   4  126.59    8.10
  -2   6  -4  150.18   11.10
  -3  -6  -4   40.20    4.80
  -3  -6  -4   34.50    4.70
   3  -6   4   36.00    4.30
  -3  -6  -4   34.00    4.70
   3  -6   4   47.90    5.80
  -3   6  -4   42.20    5.70
   3   6   4   45.60    6.70
   3   6   4   44.30    5.00
   3   6   4   36.80    4.60
  -3   6  -4   43.80    7.30
  -3   6  -4   38.10    5.00
   3   6   4   34.20    4.60
   4  -6   4   14.90    4.30
  -4  -6  -4   23.40    4.40
   4  -6   4   15.70    3.60
  -4  -6  -4   21.10    4.30
  -4  -6  -4   17.00    4.50
   4  -6   4   17.60    3.10
   4   6   4   19.90    5.00
  -4   6  -4   11.70    4.30
  -4   6  -4   14.00    5.60
  -4   6  -4   24.40    4.70
   4   6   4   21.90    4.10
   4   6   4   19.50    3.60
   5  -6   4  113.09    8.70
   5  -6   4  101.99    6.00
  -5  -6  -4  106.59    7.70
  -5  -6  -4  107.29    9.00
   5  -6   4  111.49    7.10
   5   6   4   90.79    7.30
   5   6   4  100.79    6.70
  -5   6  -4  103.99    9.80
  -5   6  -4  114.39   10.90
  -5   6  -4   99.19    7.90
   5   6   4   88.99    8.80
  -6  -6  -4    4.60    4.00
  -6  -6  -4    4.10    5.30
   6  -6   4   -3.80    3.50
   6  -6   4    7.20    3.60
  -6   6  -4   -2.20    4.20
  -6   6  -4   -0.10    4.80
  -6   6  -4    1.80    3.70
   6   6   4    3.60    3.90
   6   6   4    2.30    3.00
   7  -6   4  323.77   14.90
   7  -6   4  298.57   13.10
  -7  -6  -4  319.87   13.60
  -7  -6  -4  332.87   16.30
   7  -6   4  314.37   12.20
  -7   6  -4  333.47   16.90
   7   6   4  308.97   13.80
  -7   6  -4  315.97   16.50
   7   6   4  314.57   15.30
  -8  -6  -4   95.89    8.00
   8  -6   4  108.19    8.00
  -8  -6  -4  123.89   11.20
   8  -6   4  113.49    8.50
   8  -6   4   85.69    8.30
   8   6   4   97.79    8.30
  -8   6  -4  121.89   10.70
  -8   6  -4   82.29    9.20
   8   6   4  109.59    9.30
   9  -6   4   92.29    9.10
   9  -6   4   82.49    8.00
  -9  -6  -4  100.09    8.60
  -9  -6  -4   99.79   11.50
  -9   6  -4   89.59    9.30
   9   6   4   91.59    9.00
   9   6   4   92.29    8.40
  -9   6  -4   95.79   10.30
  10  -6   4   28.30    6.00
 -10  -6  -4   32.70    6.90
  10  -6   4   14.20    5.10
 -10  -6  -4   21.00    9.50
  10   6   4   25.80    5.40
  10   6   4   21.90    6.00
 -10   6  -4   26.60    6.70
 -11  -6  -4   64.79   12.00
 -11  -6  -4   54.49    7.90
  11  -6   4   43.90    7.30
  11  -6   4   57.09    7.70
  11   6   4   52.99    6.40
  11   6   4   42.70    7.20
 -11   6  -4   44.30    8.10
  12  -6   4  139.79   11.20
 -12  -6  -4  122.39   11.10
 -12  -6  -4  140.39   16.00
  12  -6   4  131.09   11.50
  12   6   4  137.29   11.10
  12   6   4  126.29    9.40
 -12   6  -4  133.19   11.70
  13  -7  -4   -0.50    4.70
  13  -7  -4    2.30    5.50
  13   7  -4   14.60    6.20
 -13   7   4    5.40    4.70
  12  -7  -4   49.60    7.60
  12  -7  -4   65.49    7.50
  12   7  -4   69.69    9.50
  12   7  -4   78.49    4.80
 -12   7   4   53.29    7.10
  11  -7  -4   10.70    5.50
  11  -7  -4    8.90    5.00
  11   7  -4    2.30    6.50
  11   7  -4   12.20    3.00
 -11   7   4    9.80    4.60
  10  -7  -4    8.20    4.70
  10  -7  -4   10.90    5.00
  10   7  -4    5.90    6.10
  10   7  -4   15.00    3.50
 -10   7   4    5.50    4.30
   9  -7  -4  383.46   16.20
   9  -7  -4  401.96   16.50
   9   7  -4  421.86   16.50
   9   7  -4  384.86   14.00
  -9   7   4  385.16   17.10
   9   7  -4  415.16   18.90
   8  -7  -4  624.44   23.80
   8  -7  -4  634.84   22.00
   8  -7  -4  624.04   21.70
   8   7  -4  630.74   24.20
  -8   7   4  591.44   23.10
   8   7  -4  674.53   22.80
   8   7  -4  612.24   20.00
   7  -7  -4  386.06   16.80
   7  -7  -4  404.26   15.40
   7  -7  -4  378.96   15.40
  -7   7   4  396.86   17.30
   7   7  -4  402.26   17.10
   7   7  -4  378.26   14.00
   7   7  -4  410.96   16.70
   6  -7  -4    5.60    3.70
   6  -7  -4    6.50    3.40
   6  -7  -4    3.40    4.30
  -6   7   4    0.00    4.00
   6   7  -4    0.90    4.10
   6   7  -4   -0.70    3.70
   6   7  -4    4.20    2.80
  -5  -7   4  384.76   12.40
   5  -7  -4  405.76   14.70
   5  -7  -4  383.36   15.10
   5  -7  -4  391.96   14.80
  -5   7   4  386.16   17.20
   5   7  -4  390.16   16.90
   5   7  -4  359.66   15.10
   5   7  -4  380.46   13.40
   5   7  -4  372.46   13.70
  -4  -7   4  869.91   25.50
   4  -7  -4  872.61   27.10
   4  -7  -4  875.41   27.30
   4  -7  -4  876.11   27.30
   4   7  -4  852.91   27.60
   4   7  -4  900.01   29.60
  -4   7   4  840.72   30.10
   4   7  -4  831.02   26.40
  -4   7   4  896.81   26.90
   4   7  -4  906.21   25.80
  -3  -7   4  185.28    8.40
   3  -7  -4  186.78    9.60
   3  -7  -4  176.68    9.00
   3  -7  -4  179.38    7.80
   3  -7  -4  178.58    9.60
   3   7  -4  186.18    8.00
   3   7  -4  190.18    9.20
  -3   7   4  189.98    6.50
   3   7  -4  167.68    8.70
   3   7  -4  171.88   11.10
  -3   7   4  189.98   12.50
  -3   7   4  192.08    8.90
   2  -7  -4  302.87   13.00
   2  -7  -4  317.67   11.80
   2  -7  -4  322.17   12.20
   2  -7  -4  335.47   13.60
  -2  -7   4  336.47   11.80
  -2  -7   4  301.57   12.30
  -2   7   4  314.67   12.40
   2   7  -4  312.07   12.50
  -2   7   4  291.07   15.80
  -2   7   4  317.57   10.90
   2   7  -4  319.37   15.10
   2   7  -4  317.77   11.70
   2   7  -4  313.37   12.30
   1  -7  -4 1013.90   30.80
  -1  -7   4  981.50   30.30
   1  -7  -4 1028.80   29.90
   1  -7  -4 1005.50   29.70
   1  -7  -4  990.30   31.00
  -1  -7   4  959.50   29.00
  -1   7   4  964.00   33.30
   1   7  -4 1040.10   34.10
   1   7  -4  999.10   30.00
  -1   7   4 1002.30   30.50
  -1   7   4 1000.20   29.80
   1   7  -4 1015.20   30.70
   0  -7   4  171.28    9.00
   0  -7   4  155.38    7.60
   0  -7  -4  150.98    8.60
   0  -7  -4  170.48    9.70
   0  -7  -4  164.68    8.20
   0  -7   4  154.38    8.60
   0   7  -4  160.08   11.90
   0   7  -4  158.28    7.80
   0   7   4  144.99    8.40
   0   7   4  173.38   10.70
   0   7  -4  153.98    8.90
   0   7  -4  162.98    5.80
   0   7   4  158.08    8.90
   1  -7   4   34.70    4.70
   1  -7   4   35.90    3.90
   1  -7   4   30.40    4.60
  -1  -7  -4   42.90    4.60
  -1  -7  -4   44.20    5.50
  -1  -7  -4   39.10    4.90
  -1   7  -4   39.90    5.00
  -1   7  -4   47.70    5.30
   1   7   4   49.30    5.30
   1   7   4   39.10    5.90
  -1   7  -4   42.00    7.40
   1   7   4   34.80    5.30
   1   7   4   27.30    5.00
   2  -7   4   95.59    6.20
  -2  -7  -4   92.39    7.70
   2  -7   4   91.69    7.10
  -2  -7  -4   98.19    7.00
  -2  -7  -4   95.19    7.90
   2  -7   4   91.19    7.70
   2   7   4   92.99    6.90
   2   7   4   91.49    8.60
  -2   7  -4   97.69   10.50
  -2   7  -4   96.39    7.60
   2   7   4   92.09    7.90
   2   7   4   85.79    7.30
  -2   7  -4   93.19    7.60
  -3  -7  -4   28.10    4.60
   3  -7   4   26.30    3.60
  -3  -7  -4   23.40    4.70
  -3  -7  -4   18.70    4.50
   3  -7   4   23.60    4.20
   3  -7   4   22.60    4.60
   3   7   4   24.00    4.10
  -3   7  -4   32.20    5.20
   3   7   4   34.40    6.30
  -3   7  -4   25.00    5.30
   3   7   4   28.60    4.80
  -3   7  -4   27.80    6.70
  -4  -7  -4  361.06   14.00
   4  -7   4  377.86   15.50
  -4  -7  -4  341.57   14.00
   4  -7   4  348.17   13.90
   4  -7   4  365.86   13.10
  -4   7  -4  387.66   15.20
  -4   7  -4  359.46   16.20
   4   7   4  368.46   17.60
   4   7   4  352.16   14.30
   4   7   4  352.86   14.40
  -4   7  -4  356.66   18.50
   5  -7   4  483.65   16.00
   5  -7   4  501.05   18.90
  -5  -7  -4  471.55   17.20
  -5  -7  -4  505.55   17.90
   5  -7   4  464.75   17.10
   5   7   4  481.85   17.40
  -5   7  -4  482.05   18.20
  -5   7  -4  469.05   20.10
   5   7   4  466.75   17.60
  -5   7  -4  477.05   22.10
   5   7   4  448.46   19.90
   6  -7   4   32.20    5.60
  -6  -7  -4   33.30    5.60
   6  -7   4   30.30    5.00
  -6  -7  -4   23.50    5.90
  -6   7  -4   26.60    7.40
   6   7   4   28.10    4.80
  -6   7  -4   33.40    7.00
   6   7   4   29.70    5.90
   7  -7   4    7.40    4.50
   7  -7   4   12.00    3.80
  -7  -7  -4   21.60    5.30
  -7  -7  -4    9.60    6.10
   7  -7   4    7.10    4.80
  -7   7  -4   17.60    6.60
  -7   7  -4    8.90    6.20
   7   7   4   11.90    4.10
   7   7   4    8.20    4.70
  -8  -7  -4  260.37   15.10
   8  -7   4  222.08   13.10
  -8  -7  -4  244.58   12.30
   8  -7   4  250.67   12.40
  -8   7  -4  241.88   15.10
  -8   7  -4  251.77   15.00
   8   7   4  219.88   11.90
   8   7   4  226.28   13.50
   9  -7   4  541.75   21.80
   9  -7   4  557.04   20.80
  -9  -7  -4  523.25   20.20
  -9  -7  -4  621.14   23.60
   9   7   4  538.05   20.60
   9   7   4  543.95   22.00
  -9   7  -4  526.85   22.60
  -9   7  -4  522.55   22.70
  10  -7   4   78.99    8.70
  10  -7   4   50.69    7.30
 -10  -7  -4   86.99   11.40
 -10  -7  -4   73.99    8.10
  10   7   4   83.19    8.30
 -10   7  -4   65.29    8.40
  10   7   4   69.19    8.40
 -11  -7  -4   71.49    8.50
  11  -7   4   60.99    7.90
 -11  -7  -4   72.99   11.70
  11  -7   4   68.29    8.40
  11   7   4   76.89    7.80
 -11   7  -4   61.69    8.90
  11   7   4   63.39    8.00
  12  -7   4  232.18   14.10
 -12  -7  -4  228.88   14.80
  12  -7   4  211.88   14.20
  12   7   4  210.98   11.90
 -12   7  -4  255.67   15.70
  12   7   4  217.18   14.00
  12  -8  -4  376.96   18.40
  12  -8  -4  416.36   18.00
  12   8  -4  403.56   13.30
 -12   8   4  409.96   18.10
 -12   8   4  393.76   21.50
  12   8  -4  425.46   21.20
  11  -8  -4  228.68   13.20
  11  -8  -4  234.18   13.50
 -11   8   4  235.78   13.30
  11   8  -4  224.68    9.60
 -11   8   4  221.68   16.60
  11   8  -4  209.68   16.30
  10  -8  -4   58.49    7.20
  10  -8  -4   46.80    7.20
  10   8  -4   56.49    9.10
 -10   8   4   45.60    7.10
  10   8  -4   60.79    5.50
   9  -8  -4   62.39    7.30
   9  -8  -4   76.59    7.90
   9   8  -4   63.89    8.70
  -9   8   4   57.49    7.40
   9   8  -4   62.09    5.80
   8  -8  -4  462.25   20.00
   8  -8  -4  476.65   18.30
  -8  -8   4  462.85   14.90
   8  -8  -4  462.05   18.40
   8   8  -4  453.85   20.20
   8   8  -4  503.25   19.60
  -8   8   4  472.95   19.80
   8   8  -4  451.45   16.70
   7  -8  -4  142.19   10.90
  -7  -8   4  126.59    6.80
   7  -8  -4  128.19    9.90
   7  -8  -4  128.29    9.30
  -7   8   4  134.79   10.80
   7   8  -4  132.39   10.80
   7   8  -4  120.89    8.00
   7   8  -4  129.29   10.70
   6  -8  -4    6.70    4.50
   6  -8  -4    4.50    4.40
  -6  -8   4   -0.70    3.00
   6  -8  -4    1.20    3.90
   6   8  -4    4.90    4.50
   6   8  -4    2.80    3.10
  -6   8   4   -5.20    3.90
   6   8  -4    0.80    4.10
   5  -8  -4   50.69    6.10
  -5  -8   4   43.00    4.80
   5  -8  -4   40.80    5.80
   5  -8  -4   46.30    6.10
  -5   8   4   29.50    6.10
   5   8  -4   38.30    5.90
   5   8  -4   30.70    6.00
   5   8  -4   35.70    4.70
   4  -8  -4   10.80    4.10
  -4  -8   4   15.60    3.90
   4  -8  -4   10.60    4.60
   4  -8  -4   12.10    4.40
   4   8  -4   12.30    4.00
   4   8  -4   10.50    3.50
   4   8  -4    5.60    4.60
  -4   8   4   10.60    4.90
  -3  -8   4   70.59    5.80
   3  -8  -4   76.69    6.80
   3  -8  -4   95.59    7.80
   3  -8  -4   81.89    7.10
   3   8  -4   68.29    6.20
  -3   8   4   75.99    4.10
  -3   8   4   75.39    9.30
   3   8  -4   75.59    6.40
   3   8  -4   73.39    8.10
   2  -8  -4   24.00    5.00
   2  -8  -4   27.50    4.30
   2  -8  -4   27.10    4.20
  -2  -8   4   26.70    4.20
   2  -8  -4   31.00    5.90
  -2   8   4   29.40    4.60
  -2   8   4   28.40    7.10
   2   8  -4   21.50    5.70
  -2   8   4   25.80    3.10
   2   8  -4   24.40    4.20
   2   8  -4   23.10    4.30
   1  -8  -4  631.44   21.40
  -1  -8   4  583.44   19.40
   1  -8  -4  612.84   19.80
   1  -8  -4  583.14   21.40
   1  -8  -4  617.64   20.20
  -1   8   4  606.84   23.60
   1   8  -4  622.94   20.20
   1   8  -4  571.64   24.00
  -1   8   4  613.04   20.80
   1   8  -4  602.14   20.80
  -1   8   4  588.54   19.40
   0  -8   4  343.87   12.80
   0  -8  -4  339.77   13.00
   0  -8  -4  354.26   14.00
   0  -8  -4  330.67   14.70
   0  -8   4  345.87   14.50
   0   8   4  331.17   16.30
   0   8   4  336.37   13.70
   0   8  -4  364.06   14.60
   0   8   4  349.87   15.90
   0   8   4  342.67   14.20
   1  -8   4   57.69    6.20
  -1  -8  -4   54.09    6.30
  -1  -8  -4   59.69    5.30
   1  -8   4   59.79    5.20
  -1  -8  -4   64.19    6.90
   1  -8   4   47.20    5.50
   1   8   4   70.29    6.60
   1   8   4   58.79    7.00
  -1   8  -4   52.99    8.90
   1   8   4   60.99    6.60
   1   8   4   63.09    7.20
  -1   8  -4   64.19    6.50
  -2  -8  -4  139.19    8.10
   2  -8   4  127.39    7.50
  -2  -8  -4  131.29    9.30
   2  -8   4  143.29    9.60
   2  -8   4  141.59    8.60
  -2  -8  -4  146.69    9.60
   2   8   4  148.09    8.70
  -2   8  -4  118.79   11.80
   2   8   4  161.88   11.50
  -2   8  -4  134.09    9.20
  -2   8  -4  140.69    9.20
   2   8   4  138.49    9.80
   2   8   4  122.99    9.60
   3  -8   4  293.77   13.60
   3  -8   4  258.37   11.90
  -3  -8  -4  256.27   12.40
   3  -8   4  253.77   10.90
  -3  -8  -4  280.87   11.70
   3   8   4  274.37   13.10
  -3   8  -4  262.47   12.60
   3   8   4  258.77   12.10
  -3   8  -4  278.97   13.70
   3   8   4  272.87   14.30
  -3   8  -4  237.88   16.10
   4  -8   4    3.00    4.20
   4  -8   4   11.80    3.50
  -4  -8  -4    9.00    4.30
   4  -8   4    2.40    4.20
  -4  -8  -4    9.80    4.80
  -4   8  -4   -1.00    3.70
   4   8   4   -0.30    3.30
   4   8   4    5.00    3.30
  -4   8  -4    1.10    4.40
  -4   8  -4    2.00    5.60
   4   8   4    0.60    4.40
   5  -8   4  262.87   12.50
   5  -8   4  200.18   11.10
  -5  -8  -4  218.98   11.60
  -5  -8  -4  230.48   11.40
   5  -8   4  215.78   12.30
   5   8   4  218.08   13.90
  -5   8  -4  236.28   16.20
   5   8   4  217.98   11.20
  -5   8  -4  206.28   13.50
   5   8   4  237.38   11.60
  -5   8  -4  220.38   11.90
  -6  -8  -4  260.47   12.40
   6  -8   4  288.67   14.00
  -6  -8  -4  297.27   13.40
   6  -8   4  271.17   12.60
   6   8   4  236.18   14.50
  -6   8  -4  253.77   15.30
  -6   8  -4  238.08   17.40
   6   8   4  246.28   12.20
  -7  -8  -4   24.30    5.80
   7  -8   4   15.70    5.30
  -7  -8  -4   24.50    6.40
   7  -8   4   18.20    5.20
   7   8   4    6.80    4.80
   7   8   4   14.90    4.30
  -7   8  -4   18.30    6.50
  -7   8  -4   23.20    7.40
  -8  -8  -4  119.99   10.00
  -8  -8  -4  106.99    9.70
   8  -8   4  115.39    9.40
   8  -8   4  121.19   10.40
  -8   8  -4  105.59   11.40
  -8   8  -4   98.79   10.90
   8   8   4  110.69    8.80
   8   8   4  115.89   10.40
  -9  -8  -4  282.17   14.00
   9  -8   4  274.17   15.00
   9  -8   4  283.47   14.40
  -9  -8  -4  272.47   21.80
  -9   8  -4  291.97   17.10
   9   8   4  261.27   13.40
   9   8   4  254.97   14.50
  -9   8  -4  275.67   16.30
  10  -8   4  136.59   11.30
 -10  -8  -4  106.79    9.50
  10  -8   4  101.99    9.50
 -10   8  -4  108.49   11.10
  10   8   4   87.59    9.20
  10   8   4   97.79    8.70
 -11  -8  -4  199.18   13.40
  11  -8   4  188.58   13.50
  11  -8   4  200.48   13.70
 -11   8  -4  231.28   15.20
  11   8   4  190.88   12.90
  11   8   4  199.38   11.70
  12  -9  -4  731.93   27.50
  12  -9  -4  706.83   26.40
 -12  -9   4  728.93   23.10
  12   9  -4  735.53   22.00
 -12   9   4  680.93   26.70
  12   9  -4  686.43   29.50
 -12   9   4  763.12   31.00
  11  -9  -4  934.11   32.20
  11  -9  -4  929.01   31.60
 -11  -9   4  940.11   27.90
  11   9  -4  940.41   35.70
  11   9  -4  922.91   27.80
 -11   9   4  926.21   36.10
 -11   9   4  893.01   32.20
 -10  -9   4  162.98    8.80
  10  -9  -4  163.08   11.90
  10  -9  -4  152.78   11.90
  10   9  -4  155.28    9.10
 -10   9   4  152.38   14.80
  10   9  -4  143.69   13.20
 -10   9   4  146.49   11.70
   9  -9  -4  356.06   16.60
   9  -9  -4  362.06   17.20
  -9  -9   4  374.86   13.40
   9   9  -4  371.86   15.10
   9   9  -4  364.76   19.20
  -9   9   4  362.36   17.60
  -9   9   4  373.76   21.40
  -8  -9   4 2199.38   58.39
   8  -9  -4 2089.19   63.69
   8  -9  -4 2207.28   62.09
   8  -9  -4 2043.50   61.39
  -8   9   4 2036.50   67.39
   8   9  -4 2223.38   63.89
   8   9  -4 2120.89   60.39
  -8   9   4 2048.70   63.59
   8   9  -4 2142.49   64.39
   7  -9  -4 1025.20   32.70
   7  -9  -4  959.20   33.50
  -7  -9   4 1035.90   29.60
   7  -9  -4  989.00   32.30
  -7   9   4  953.80   34.40
   7   9  -4 1051.79   34.70
   7   9  -4 1028.90   34.50
  -7   9   4  987.40   38.20
   7   9  -4  983.80   31.10
   6  -9  -4  324.27   15.10
   6  -9  -4  329.97   15.40
   6  -9  -4  307.67   14.50
  -6  -9   4  328.57   12.80
   6   9  -4  304.17   15.60
   6   9  -4  359.46   16.60
  -6   9   4  301.07   16.40
   6   9  -4  309.67   13.60
   5  -9  -4 1878.61   53.69
   5  -9  -4 1760.62   53.39
  -5  -9   4 1809.62   51.49
   5  -9  -4 1821.32   53.69
   5   9  -4 1843.42   54.39
   5   9  -4 1871.31   55.79
  -5   9   4 1836.92   56.79
   5   9  -4 1878.91   53.09
   4  -9  -4  825.12   27.70
   4  -9  -4  811.32   27.50
   4  -9  -4  810.72   27.00
  -4  -9   4  834.82   25.90
   4   9  -4  844.82   27.00
  -4   9   4  851.01   31.10
   4   9  -4  851.31   29.80
  -4   9   4  834.12   32.90
   4   9  -4  829.22   27.60
   3  -9  -4   -0.50    5.20
  -3  -9   4    7.40    4.10
   3  -9  -4   -0.60    4.50
   3  -9  -4    3.00    3.80
  -3   9   4    2.80    5.10
   3   9  -4    2.20    3.60
   3   9  -4    6.80    4.70
   3   9  -4    6.20    3.60
  -3   9   4    0.00    5.00
  -2  -9   4 2304.97   62.99
   2  -9  -4 2273.87   64.39
   2  -9  -4 2211.18   64.69
   2  -9  -4 2266.67   62.99
   2  -9  -4 2311.77   62.99
  -2   9   4 2258.87   64.09
  -2   9   4 2285.47   61.49
   2   9  -4 2212.38   67.59
   2   9  -4 2208.78   63.99
  -2   9   4 2201.08   67.69
   2   9  -4 2234.78   63.59
  -2   9   4 2265.57   68.69
  -1  -9   4 4026.40  109.39
   1  -9  -4 3981.50  111.49
   1  -9  -4 4169.48  111.39
   1  -9  -4 4189.68  109.49
   1  -9  -4 4163.98  110.09
  -1  -9   4 4075.09  111.39
   1   9  -4 3976.00  110.99
   1   9  -4 3837.52  114.99
  -1   9   4 4073.99  110.99
   1   9  -4 4041.70  110.19
  -1   9   4 4166.88  113.99
  -1   9   4 4012.30  114.89
  -1   9   4 4049.09  109.19
   0  -9  -4  384.56   15.10
   0  -9  -4  372.16   16.10
   0  -9   4  371.96   15.50
   0  -9   4  358.76   13.70
   0  -9  -4  383.06   16.80
   0  -9  -4  376.06   13.80
   0   9  -4  344.37   19.30
   0   9  -4  339.47   15.10
   0   9   4  350.46   14.00
   0   9   4  328.77   17.30
   0   9   4  342.27   16.20
   0   9   4  354.36   15.10
  -1  -9  -4  732.73   24.40
  -1  -9  -4  744.23   25.20
   1  -9   4  721.23   23.00
  -1  -9  -4  717.73   22.70
   1  -9   4  719.13   24.40
   1   9   4  738.83   24.80
  -1   9  -4  714.33   29.60
   1   9   4  718.53   26.80
   1   9   4  728.93   24.80
  -1   9  -4  726.43   25.20
   2  -9   4 2548.25   71.19
   2  -9   4 2620.94   70.19
  -2  -9  -4 2568.74   69.79
  -2  -9  -4 2442.96   71.09
   2   9   4 2566.14   73.99
   2   9   4 2495.25   72.99
   2   9   4 2578.84   72.19
  -2   9  -4 2551.34   77.79
  -2   9  -4 2550.34   72.49
   3  -9   4 2238.98   63.09
  -3  -9  -4 2175.98   63.09
   3  -9   4 2229.78   61.99
  -3  -9  -4 2294.87   61.79
  -3   9  -4 2256.27   64.39
   3   9   4 2194.08   65.59
  -3   9  -4 2140.49   69.49
   3   9   4 2252.17   63.89
   3   9   4 2268.67   65.39
   4  -9   4   36.20    6.20
  -4  -9  -4   24.10    4.70
   4  -9   4   18.00    5.40
  -4  -9  -4   27.10    5.90
   4   9   4   36.70    5.40
   4   9   4   27.30    5.40
  -4   9  -4   24.90    5.40
  -4   9  -4   21.10    7.90
   4   9   4   25.70    6.30
  -5  -9  -4 2122.09   60.79
  -5  -9  -4 2201.28   61.39
   5  -9   4 2160.28   61.19
   5  -9   4 2121.99   62.69
  -5   9  -4 2135.69   64.59
  -5   9  -4 2144.69   68.49
   5   9   4 2160.38   61.69
   5   9   4 2142.99   62.19
   5   9   4 2048.50   64.69
  -6  -9  -4 1449.06   42.80
   6  -9   4 1431.46   44.90
   6  -9   4 1420.96   43.30
   6   9   4 1436.26   46.80
  -6   9  -4 1415.86   47.20
   6   9   4 1440.36   43.70
  -6   9  -4 1494.05   50.89
   7  -9   4  120.29   10.60
  -7  -9  -4  131.99   10.40
   7  -9   4  122.89   10.20
  -7   9  -4  142.69   12.80
   7   9   4  135.29   11.50
  -7   9  -4  122.89   13.50
   7   9   4  134.59    9.50
   8  -9   4  374.46   17.60
   8  -9   4  329.67   16.20
  -8  -9  -4  359.26   16.10
  -8   9  -4  385.06   19.50
  -8   9  -4  365.26   20.00
   8   9   4  345.47   17.50
   8   9   4  360.86   15.80
   9  -9   4  906.41   31.20
  -9  -9  -4  912.41   30.20
   9  -9   4  936.81   32.30
  -9   9  -4  967.10   35.30
   9   9   4  882.91   32.20
   9   9   4  894.81   30.50
  -9   9  -4  931.31   34.00
  10  -9   4  136.69   11.80
  10  -9   4  112.19   10.50
 -10  -9  -4  131.89   10.60
 -10   9  -4  102.79   11.20
  10   9   4  122.49   11.10
  10   9   4  121.89   10.10
  11  -9   4  112.79   10.70
 -11  -9  -4  117.89   10.50
  11  -9   4  148.39   12.40
  11   9   4  136.19   10.20
  11   9   4  145.69   12.00
  11 -10  -4   -0.60    5.80
  11 -10  -4    9.80    6.60
 -11 -10   4   12.40    5.30
  11  10  -4    5.80    3.90
 -11  10   4    5.30    5.50
 -11  10   4    6.00    7.60
  11  10  -4    7.00    7.70
 -10 -10   4   85.59    7.30
  10 -10  -4   89.59    9.90
  10 -10  -4  106.69    9.90
 -10  10   4  101.39   10.70
  10  10  -4   94.79    7.70
 -10  10   4  104.79   13.10
  10  10  -4   99.29   12.10
  -9 -10   4    6.70    4.50
   9 -10  -4   -1.00    5.60
   9 -10  -4   10.30    6.00
  -9  10   4   -8.60    6.60
   9  10  -4    6.50    4.60
  -9  10   4    6.60    5.20
   9  10  -4    9.00    6.70
  -8 -10   4   26.20    5.20
   8 -10  -4   22.40    6.50
   8 -10  -4   27.90    6.80
  -8  10   4   28.10    9.00
  -8  10   4   23.90    6.50
   8  10  -4   35.40    7.40
   8  10  -4   24.80    5.40
   8  10  -4   36.80    7.90
  -7 -10   4   52.09    6.30
   7 -10  -4   55.09    8.10
   7 -10  -4   39.30    7.30
   7 -10  -4   66.29    8.10
  -7  10   4   49.90    7.50
  -7  10   4   41.50    9.80
   7  10  -4   55.69    8.20
   7  10  -4   61.49    6.90
   7  10  -4   61.69    8.40
  -6 -10   4   11.80    5.00
   6 -10  -4    7.70    5.80
   6 -10  -4    5.90    5.40
   6 -10  -4    3.60    5.20
   6  10  -4    8.50    5.40
   6  10  -4    4.10    4.90
  -6  10   4   -0.10    4.70
  -6  10   4    0.90    7.40
   6  10  -4    0.20    4.00
   5 -10  -4    9.80    5.10
  -5 -10   4   10.00    5.00
   5 -10  -4   11.70    5.30
   5 -10  -4    8.20    5.60
  -5  10   4    8.30    6.00
   5  10  -4    4.20    4.70
  -5  10   4    2.60    7.20
   5  10  -4   13.10    4.70
   5  10  -4   17.20    5.80
   4 -10  -4  152.88   11.70
   4 -10  -4  145.99   10.30
  -4 -10   4  158.38    9.90
   4 -10  -4  152.38   11.30
  -4  10   4  150.58   13.00
   4  10  -4  159.38   10.70
   4  10  -4  159.28   10.30
   4  10  -4  172.68   12.80
  -4  10   4  181.88   15.10
   3 -10  -4  303.97   15.10
   3 -10  -4  295.27   15.30
   3 -10  -4  305.17   13.60
  -3 -10   4  313.97   13.80
   3  10  -4  316.57   16.50
  -3  10   4  287.77   18.00
   3  10  -4  323.87   13.90
   3  10  -4  288.87   13.90
  -3  10   4  283.07   17.20
   2 -10  -4   11.10    5.60
   2 -10  -4    9.20    5.80
  -2 -10   4    6.00    4.60
   2 -10  -4    1.10    3.90
  -2  10   4    5.10    5.60
  -2  10   4   -2.60    4.90
   2  10  -4   -0.40    3.30
   2  10  -4    5.70    4.10
   2  10  -4    8.90    5.90
   1 -10  -4  144.19    9.60
  -1 -10   4  128.19    9.00
  -1 -10   4  100.39    9.40
   1 -10  -4  132.79    8.60
   1 -10  -4  119.09   10.60
   1 -10  -4  145.09   11.30
  -1  10   4  126.39   11.30
  -1  10   4  119.49   11.80
   1  10  -4  116.89   12.30
   1  10  -4  131.19    9.60
  -1  10   4  126.09    9.40
  -1  10   4  128.29    7.40
   0 -10   4  275.67   14.40
   0 -10  -4  287.57   15.40
   0 -10   4  265.37   12.20
   0 -10  -4  289.97   12.00
   0 -10  -4  298.97   13.80
   0  10   4  285.17   12.30
   0  10   4  286.77   13.70
   0  10  -4  277.77   13.80
   0  10  -4  264.47   17.90
   0  10   4  255.17   15.60
   1 -10   4  538.05   20.40
  -1 -10  -4  548.55   20.30
  -1 -10  -4  512.55   18.80
   1 -10   4  536.95   18.80
  -1  10  -4  518.85   25.00
   1  10   4  547.85   20.00
  -1  10  -4  535.15   20.80
   1  10   4  549.05   22.70
   1  10   4  535.55   20.50
   2 -10   4   -1.00    4.80
   2 -10   4    2.30    3.60
  -2 -10  -4    4.30    4.90
   2  10   4   11.50    5.00
   2  10   4    2.90    3.90
   2  10   4    6.90    4.10
  -2  10  -4   19.60    5.30
  -2  10  -4    2.40    6.40
   3 -10   4   63.99    7.40
  -3 -10  -4   51.89    7.10
   3 -10   4   62.79    6.00
  -3  10  -4   71.09    7.50
   3  10   4   62.39    7.80
   3  10   4   61.39    7.70
   3  10   4   50.69    6.40
  -3  10  -4   58.29   10.20
   4 -10   4  166.58   11.00
  -4 -10  -4  184.78   12.10
  -4  10  -4  185.78   11.70
  -4  10  -4  187.58   17.20
   4  10   4  169.48   12.10
   4  10   4  176.58   11.80
   4  10   4  186.38   11.00
  -5 -10  -4  720.33   24.90
   5 -10   4  714.83   24.80
  -5  10  -4  724.33   31.70
   5  10   4  685.53   24.80
   5  10   4  695.83   27.30
   5  10   4  689.63   33.60
  -6 -10  -4  511.55   19.40
   6 -10   4  479.25   19.30
  -6  10  -4  449.66   25.70
   6  10   4  473.35   22.10
   6  10   4  489.75   19.20
  -7 -10  -4    8.10    6.10
   7 -10   4    1.30    5.60
   7  10   4   13.30    5.80
   7  10   4    3.60    3.90
  -7  10  -4   -2.50    7.10
   8 -10   4  147.59   13.60
   8 -10   4  154.98   12.10
  -8 -10  -4  167.78   12.20
   8  10   4  162.28   10.90
  -8  10  -4  153.38   15.20
   8  10   4  157.68   12.60
   9 -10   4  180.78   13.40
  -9 -10  -4  206.08   13.40
   9 -10   4  192.88   13.50
   9  10   4  182.18   13.40
   9  10   4  184.48   11.80
  -9  10  -4  224.28   17.30
  10 -10   4   78.29    9.80
  10 -10   4   80.19   10.00
 -10 -10  -4   72.29    9.00
  10  10   4   76.99    9.00
  10  10   4   64.39    7.60
  10 -11  -4   33.70    7.90
  10 -11  -4   36.20    7.70
 -10 -11   4   36.30    6.20
 -10  11   4   30.80    9.60
  10  11  -4   24.50    5.60
  10  11  -4   29.70    8.80
 -10  11   4   36.50    7.70
   9 -11  -4   19.10    7.30
  -9 -11   4   11.40    5.50
   9 -11  -4   14.70    6.90
   9  11  -4   14.90    5.30
   9  11  -4   16.30    7.60
  -9  11   4    3.50    5.70
  -9  11   4   10.20    8.40
   8 -11  -4    5.80    6.00
  -8 -11   4    7.70    5.40
   8 -11  -4    3.80    6.40
  -8  11   4    5.90    7.50
  -8  11   4    5.90    6.00
   8  11  -4   10.20    4.90
   8  11  -4    2.70    6.40
  -7 -11   4   22.50    6.00
   7 -11  -4   17.60    7.00
   7 -11  -4    8.70    6.00
   7 -11  -4   17.10    6.80
   7  11  -4   23.90    5.60
   7  11  -4   16.50    6.80
  -7  11   4   12.10    5.80
   7  11  -4   27.20    6.70
  -7  11   4   14.40    8.50
   6 -11  -4   10.50    6.20
   6 -11  -4   11.40    6.10
  -6 -11   4   15.70    5.60
   6 -11  -4   19.40    6.50
  -6  11   4   11.60    8.50
   6  11  -4   16.90    6.00
   6  11  -4   24.10    6.80
  -6  11   4   19.10    6.60
   6  11  -4    9.90    4.90
   5 -11  -4   79.99    9.10
   5 -11  -4   83.59    8.70
  -5 -11   4   75.39    7.80
   5  11  -4   85.79    9.50
   5  11  -4   90.49    8.50
  -5  11   4   68.69    9.30
  -5  11   4  102.59   13.50
   5  11  -4   89.89    9.70
  -4 -11   4   80.59    8.00
   4 -11  -4   87.59    8.90
   4 -11  -4   84.39    8.30
   4 -11  -4   73.09    9.30
   4  11  -4   92.29    8.50
   4  11  -4   94.39    9.10
  -4  11   4  124.59   13.50
  -4  11   4   85.59   11.40
   4  11  -4   99.89   10.50
  -3 -11   4   21.60    5.80
   3 -11  -4   15.60    5.90
   3 -11  -4   21.70    5.40
   3 -11  -4   23.40    7.20
  -3  11   4   23.50    7.70
   3  11  -4   20.10    5.30
  -3  11   4   25.00    7.60
   3  11  -4   21.70    5.30
   3  11  -4   11.00    6.30
   2 -11  -4   15.50    6.90
  -2 -11   4   20.30    6.00
   2 -11  -4   10.60    6.00
   2  11  -4   24.00    5.00
   2  11  -4   18.40    7.00
  -2  11   4   20.50    7.10
   2  11  -4   19.50    5.30
   1 -11  -4    9.60    6.90
  -1 -11   4   22.10    5.80
  -1 -11   4    9.10    6.70
   1  11  -4   24.50    7.80
   1  11  -4   17.30    5.30
  -1  11   4   19.00    6.90
   0 -11   4   90.79    8.00
   0 -11  -4   63.19    7.40
   0 -11   4   83.69    9.40
   0 -11  -4   80.89    9.40
   0  11   4   87.59    8.20
   0  11  -4   68.89    7.60
   0  11  -4  111.39   13.10
   0  11   4   81.79    9.90
   0  11   4   90.09    7.30
   1 -11   4   75.99    8.40
   1 -11   4   96.39    8.10
  -1 -11  -4   72.09    7.90
   1  11   4  104.19    9.30
   1  11   4   87.79   10.20
   1  11   4   85.09    7.90
  -1  11  -4   88.19   12.00
  -1  11  -4   92.99    9.10
[truncated: 606,553 more chars]
