# Supplementary material for: Crystal structure and Hirshfeld surface analysis of cyclo-tetra­bromido-1κ2 Br,3κ2 Br-tetra­kis­(μ2-2-{[(pyridin-2-yl)meth­yl]amino}­ethane-1-thiol­ato-κ3 N,S:S)tetra­mercury(II)
Source: Acta Crystallogr E Crystallogr Commun. 2023 Sep 29;79(Pt 10):952–7. doi: 10.1107/S205698902300823X (PMC10561197; doi:10.1107/S205698902300823X)
Supplement: Supplementary file 3 [file e-79-00952-Isup4.hkl]

data_I                                                                          
_shelx_title ' P21onc_a.res in P2(1)/c'                                         
_shelx_refln_list_code          4                                               
_shelx_F_calc_maximum      576.36                                               
_exptl_crystal_F_000      1632.00                                               
_reflns_d_resolution_high  0.8048                                               
                                                                                
loop_                                                                           
 _space_group_symop_operation_xyz                                               
 'x, y, z'                                                                      
 '-x, y+1/2, -z+1/2'                                                            
 '-x, -y, -z'                                                                   
 'x, -y-1/2, z-1/2'                                                             
                                                                                
_cell_length_a    12.3055                                                       
_cell_length_b    12.1464                                                       
_cell_length_c    14.9763                                                       
_cell_angle_alpha  90.000                                                       
_cell_angle_beta   99.509                                                       
_cell_angle_gamma  90.000                                                       
                                                                                
_shelx_F_squared_multiplier     1.000                                           
                                                                                
loop_                                                                           
 _refln_index_h                                                                 
 _refln_index_k                                                                 
 _refln_index_l                                                                 
 _refln_F_squared_calc                                                          
 _refln_F_squared_meas                                                          
 _refln_F_squared_sigma                                                         
 _refln_observed_status                                                         
   1   0   0     166804.45     156827.91      2197.80 o                         
   2   0   0      67917.33      69449.25       919.96 o                         
   3   0   0      81071.24      82433.90      1097.73 o                         
   4   0   0     212391.00     205614.23      2700.32 o                         
   5   0   0      17204.28      17920.28       316.55 o                         
   6   0   0     148666.95     146829.77      1953.16 o                         
   7   0   0     106098.16     103384.54      1394.37 o                         
   8   0   0       9313.70       9359.42       142.29 o                         
   9   0   0        562.54        572.45        55.19 o                         
  10   0   0      51237.99      50657.58       725.89 o                         
  11   0   0      33164.17      32990.23       503.24 o                         
  12   0   0      23331.58      22676.29       374.42 o                         
  13   0   0      58343.84      57538.45       957.65 o                         
  14   0   0      20516.08      20957.11       592.98 o                         
  15   0   0       2293.61       2091.90       257.66 o                         
   1   1   0       1308.97       1306.35        30.61 o                         
   2   1   0       3831.67       4151.84        43.59 o                         
   3   1   0      20866.65      21899.62       179.62 o                         
   4   1   0        423.09        616.98        23.38 o                         
   5   1   0        612.96        599.99        26.56 o                         
   6   1   0      22736.67      24079.25       229.52 o                         
   7   1   0      51430.54      50831.92       451.21 o                         
   8   1   0        689.46        981.34        40.26 o                         
   9   1   0       3489.18       3684.75        74.23 o                         
  10   1   0       2013.73       2159.54        67.29 o                         
  11   1   0       9620.57       9294.69       139.12 o                         
  12   1   0        898.23        998.49        62.79 o                         
  13   1   0      26682.81      26646.88       327.05 o                         
  14   1   0       7641.83       7823.27       157.10 o                         
  15   1   0        167.56        310.00       124.24 o                         
   0   2   0       4740.48       5712.28        81.20 o                         
   1   2   0         86.56        280.66        15.88 o                         
   2   2   0       3005.74       3899.61        72.80 o                         
   3   2   0      21520.28      22720.78       188.22 o                         
   4   2   0       2014.30       2231.93        56.52 o                         
   5   2   0          9.81        389.42        33.33 o                         
   6   2   0      70186.00      70138.05       579.73 o                         
   7   2   0      26324.30      26411.87       255.32 o                         
   8   2   0        426.62        497.37        36.94 o                         
   9   2   0       3503.42       3550.99        83.15 o                         
  10   2   0       2222.59       2502.38        78.40 o                         
  11   2   0       6660.57       6813.62       125.74 o                         
  12   2   0        913.67       1015.71        81.42 o                         
  13   2   0          0.58         53.39        43.66 o                         
  14   2   0        773.20        827.95        62.52 o                         
   1   3   0       3838.89       4206.50        42.37 o                         
   2   3   0       1119.02       1288.23        34.44 o                         
   3   3   0      16483.37      17351.03       159.30 o                         
   4   3   0      68924.27      69063.59       566.00 o                         
   5   3   0         16.13        156.52        20.93 o                         
   6   3   0       6863.20       7022.36        92.14 o                         
   7   3   0       1928.64       1978.58        51.66 o                         
   8   3   0      11871.95      11558.75       188.96 o                         
   9   3   0          3.67         69.31        34.78 o                         
  10   3   0       9932.23       9740.94       150.16 o                         
  11   3   0       1559.46       1546.21        78.47 o                         
  12   3   0         14.58         80.92        45.48 o                         
  13   3   0         94.54        197.82        62.86 o                         
  14   3   0       6239.83       6178.56       146.54 o                         
   0   4   0      89457.63      89657.41       979.94 o                         
   1   4   0      71914.45      72455.36       505.21 o                         
   2   4   0      27049.85      28161.33       227.19 o                         
   3   4   0     332191.88     320255.97      2457.92 o                         
   4   4   0     124727.26     122877.48       951.21 o                         
   5   4   0        864.17       1290.73        42.05 o                         
   6   4   0      70626.38      70556.77       640.30 o                         
   7   4   0     135592.92     133434.66      1403.79 o                         
   8   4   0      22489.11      22478.49       247.64 o                         
   9   4   0      60461.03      59328.59       608.52 o                         
  10   4   0      97032.27      95284.04       941.61 o                         
  11   4   0      26906.31      26707.54       336.69 o                         
  12   4   0         72.59        219.58        53.07 o                         
  13   4   0      16851.47      16355.57       238.80 o                         
  14   4   0      17212.19      17190.41       249.42 o                         
   1   5   0       2192.93       2358.10        39.43 o                         
   2   5   0       1698.28       1874.19        39.15 o                         
   3   5   0      10663.91      11591.37       119.16 o                         
   4   5   0         32.28        108.63        23.11 o                         
   5   5   0       1545.95       1514.97        43.85 o                         
   6   5   0       7961.14       7881.09       121.96 o                         
   7   5   0       1897.66       2148.38        77.03 o                         
   8   5   0          3.51        114.05        43.00 o                         
   9   5   0      23905.35      23293.39       300.12 o                         
  10   5   0      59734.90      58366.00       647.94 o                         
  11   5   0       8176.83       7911.06       182.54 o                         
  12   5   0       5939.42       5745.53       145.26 o                         
  13   5   0      19075.21      18345.73       280.06 o                         
  14   5   0      19017.30      18755.49       286.36 o                         
   0   6   0       7116.91       7671.50       115.58 o                         
   1   6   0       5180.42       5451.51        65.69 o                         
   2   6   0       5163.83       5495.23        71.32 o                         
   3   6   0      33269.80      33066.59       275.46 o                         
   4   6   0      22194.07      22556.87       211.82 o                         
   5   6   0        655.84        818.31        38.43 o                         
   6   6   0       4620.63       4774.97        87.34 o                         
   7   6   0      15374.93      15447.99       206.06 o                         
   8   6   0        505.36        498.92        62.56 o                         
   9   6   0       4233.43       4347.01       117.46 o                         
  10   6   0      13444.99      13221.74       209.76 o                         
  11   6   0       9671.89       9196.84       215.33 o                         
  12   6   0       1394.00       1396.13       110.54 o                         
  13   6   0        638.69        593.95        72.63 o                         
   1   7   0       2046.15       2025.60        45.49 o                         
   2   7   0      14212.16      14128.31       131.90 o                         
   3   7   0      12094.61      12061.23       128.33 o                         
   4   7   0        202.99        296.68        34.90 o                         
   5   7   0       4463.38       4603.14       119.29 o                         
   6   7   0       1201.70       1280.64        61.82 o                         
   7   7   0       4620.70       4731.97       114.17 o                         
   8   7   0       1647.45       1546.80        80.64 o                         
   9   7   0       5444.98       5779.01       140.22 o                         
  10   7   0       6328.05       6590.69       151.08 o                         
  11   7   0       6452.87       6256.29       182.98 o                         
  12   7   0         16.21         93.12        63.24 o                         
  13   7   0       5619.90       5650.13       160.66 o                         
   0   8   0      89477.94      88925.85       928.77 o                         
   1   8   0      30683.94      30815.09       246.14 o                         
   2   8   0       7801.18       7894.43        98.58 o                         
   3   8   0      92343.18      91827.44       772.19 o                         
   4   8   0      44935.39      44794.98       431.68 o                         
   5   8   0       3884.74       4028.06       110.57 o                         
   6   8   0      76372.72      75814.30       992.16 o                         
   7   8   0     104730.53     103997.53      1036.64 o                         
   8   8   0      17888.00      18061.99       272.42 o                         
   9   8   0      22837.84      23112.00       319.78 o                         
  10   8   0      40922.46      41301.05       500.29 o                         
  11   8   0      10139.92      10125.74       195.92 o                         
  12   8   0        435.59        483.10        78.21 o                         
   1   9   0        411.09        551.23        42.57 o                         
   2   9   0       1415.74       1524.53        62.22 o                         
   3   9   0      10785.25      10478.02       151.57 o                         
   4   9   0      10122.67       9841.06       161.43 o                         
   5   9   0       1307.34       1319.56        77.59 o                         
   6   9   0       9659.82       9552.03       173.19 o                         
   7   9   0       6950.22       6943.22       160.99 o                         
   8   9   0       2857.87       2926.78       113.79 o                         
   9   9   0       1536.81       1646.82        95.53 o                         
  10   9   0      12741.83      12687.54       226.87 o                         
  11   9   0       2384.85       2285.12       109.54 o                         
  12   9   0       1970.71       1862.16       169.53 o                         
   0  10   0      44703.09      43497.70       601.90 o                         
   1  10   0      49616.42      48360.72       489.62 o                         
   2  10   0          5.06         62.82        46.80 o                         
   3  10   0      41216.23      40816.75       432.89 o                         
   4  10   0      18846.55      18133.35       257.93 o                         
   5  10   0        384.40        327.08        65.51 o                         
   6  10   0        674.65       1010.88        99.90 o                         
   7  10   0      11026.25      11258.64       212.30 o                         
   8  10   0       8562.92       8548.54       282.34 o                         
   9  10   0       1797.56       2008.63       131.95 o                         
  10  10   0       4730.06       4652.65       149.64 o                         
  11  10   0       1552.63       1444.84       100.68 o                         
   1  11   0       9657.10       9293.39       156.37 o                         
   2  11   0       1680.83       1785.29        98.62 o                         
   3  11   0        319.95        384.70        78.33 o                         
   4  11   0        142.93        157.54        70.86 o                         
   5  11   0      15339.69      14351.01       253.36 o                         
   6  11   0        666.32        845.56        81.02 o                         
   7  11   0       3099.11       3029.54       126.40 o                         
   8  11   0        988.05       1106.02        94.32 o                         
   9  11   0       1180.99       1084.68        96.02 o                         
  10  11   0         48.64         75.42        79.18 o                         
   0  12   0      99019.34      96074.47      1233.04 o                         
   1  12   0      21038.05      20836.15       254.27 o                         
   2  12   0      10031.81       9729.93       204.39 o                         
   3  12   0      29998.73      30039.86       443.00 o                         
   4  12   0      31661.73      31476.66       460.65 o                         
   5  12   0       6216.91       6450.52       189.90 o                         
   6  12   0      12888.97      12422.53       289.62 o                         
   7  12   0       9984.24      10377.52       300.31 o                         
   8  12   0         45.37         57.60       103.19 o                         
   9  12   0        955.51       1199.08       185.95 o                         
   1  13   0       1442.04       1353.53        93.58 o                         
   2  13   0       5551.33       5539.22       183.29 o                         
   3  13   0       7469.21       7145.48       202.14 o                         
   4  13   0       2320.54       2496.43       136.57 o                         
   5  13   0       1511.63       1524.90       117.90 o                         
   6  13   0       4299.66       3887.31       175.87 o                         
   7  13   0      15165.74      15012.64       330.47 o                         
   0  14   0      29998.34      30747.10       808.66 o                         
   1  14   0       2428.89       2271.58       141.91 o                         
   2  14   0       4904.49       5248.89       173.93 o                         
   3  14   0      10507.09      10231.07       250.53 o                         
   4  14   0      28782.22      29007.50       455.61 o                         
   5  14   0       1116.38       1018.39       115.69 o                         
   1  15   0       1047.96       1064.20       142.32 o                         
 -15   1   1         11.68         57.39        53.01 o                         
 -14   1   1       4521.22       4492.58       116.64 o                         
 -13   1   1       5403.97       5290.12       112.43 o                         
 -12   1   1         25.45         47.66        37.31 o                         
 -11   1   1       3010.27       3032.60        83.65 o                         
 -10   1   1       4809.54       4951.30       105.89 o                         
  -9   1   1       1902.66       2033.24        60.86 o                         
  -8   1   1      18740.69      18824.42       215.39 o                         
  -7   1   1      15224.76      14967.43       177.18 o                         
  -6   1   1       9962.50      10290.19       131.17 o                         
  -5   1   1      20962.16      21665.71       308.21 o                         
  -4   1   1     218731.14     214923.38      1876.80 o                         
  -3   1   1      67441.27      69020.44       581.12 o                         
  -2   1   1       1731.58       1899.86        22.64 o                         
  -1   1   1     118545.16     117426.99       884.12 o                         
   0   1   1     169081.78     162251.98      1515.21 o                         
   1   1   1      42514.73      44331.36       374.33 o                         
   2   1   1      12964.76      13818.32       102.41 o                         
   3   1   1      79729.25      80208.92       553.78 o                         
   4   1   1      48382.87      49416.26       379.51 o                         
   5   1   1        945.37       1229.27        50.21 o                         
   6   1   1      44534.59      44833.20       368.60 o                         
   7   1   1      22248.37      22232.78       201.37 o                         
   8   1   1        731.56        849.31        43.82 o                         
   9   1   1      44794.12      44248.41       457.96 o                         
  10   1   1      58382.62      57165.59       579.66 o                         
  11   1   1       6152.40       6300.32       116.26 o                         
  12   1   1      18273.21      18072.73       231.61 o                         
  13   1   1      54086.81      53789.54       598.32 o                         
  14   1   1      12723.21      12829.08       215.83 o                         
 -15   2   1       6137.72       6236.22       470.67 o                         
 -14   2   1      28828.22      28354.84       346.11 o                         
 -13   2   1      26288.64      25717.12       332.81 o                         
 -12   2   1       2414.57       2474.76       108.06 o                         
 -11   2   1      63869.40      61459.58       713.49 o                         
 -10   2   1      44409.56      44898.13       495.68 o                         
  -9   2   1       2721.46       2919.38        73.60 o                         
  -8   2   1      32674.00      32983.92       355.82 o                         
  -7   2   1     130993.92     128329.05      1087.12 o                         
  -6   2   1      33450.40      33618.59       290.93 o                         
  -5   2   1      14799.30      15047.52       141.08 o                         
  -4   2   1      81318.61      82281.22       635.54 o                         
  -3   2   1     106660.87     105530.48       773.63 o                         
  -2   2   1      11964.16      12717.93       119.51 o                         
  -1   2   1      35926.04      37231.17       290.56 o                         
   0   2   1      40475.41      42120.90       328.65 o                         
   1   2   1       4621.32       5352.11        57.61 o                         
   2   2   1        808.18       1288.00        34.65 o                         
   3   2   1        915.22       1758.03        58.60 o                         
   4   2   1       1913.86       2057.86        42.42 o                         
   5   2   1        753.91       1053.58        39.16 o                         
   6   2   1       6104.85       6707.41       137.88 o                         
   7   2   1        137.82        226.71        27.95 o                         
   8   2   1         28.36        188.43        32.08 o                         
   9   2   1         96.16        180.75        35.93 o                         
  10   2   1         25.51        392.61       110.95 o                         
  11   2   1       1005.53       1002.70        57.62 o                         
  12   2   1        823.17        957.39        75.74 o                         
  13   2   1      15275.76      15114.89       221.86 o                         
  14   2   1       1464.24       1555.02        79.11 o                         
 -14   3   1       3462.13       3324.77       131.15 o                         
 -13   3   1       2281.15       2252.31        83.79 o                         
 -12   3   1         23.41        124.47        51.05 o                         
 -11   3   1      30448.50      29869.13       387.38 o                         
 -10   3   1      43394.29      42776.80       523.41 o                         
  -9   3   1        947.96       1115.03        65.76 o                         
  -8   3   1      10664.10      10811.04       134.85 o                         
  -7   3   1      57047.64      56189.05       498.85 o                         
  -6   3   1      46202.35      45327.00       405.73 o                         
  -5   3   1       8315.15       8551.26        94.72 o                         
  -4   3   1     101445.19     100265.73       850.55 o                         
  -3   3   1      36027.91      36249.72       320.34 o                         
  -2   3   1       1229.35       1475.81        34.12 o                         
  -1   3   1      62938.45      63937.00       459.05 o                         
   0   3   1     138047.36     138283.16      1052.75 o                         
   1   3   1       1401.79       1531.39        34.51 o                         
   2   3   1     190957.62     190210.95      1338.88 o                         
   3   3   1     190072.61     186269.38      1420.52 o                         
   4   3   1      89184.65      89156.27       729.84 o                         
   5   3   1       2293.70       2445.21        49.28 o                         
   6   3   1     204340.20     200129.83      1418.65 o                         
   7   3   1     117673.58     115154.29       868.01 o                         
   8   3   1        869.56       1050.47        59.15 o                         
   9   3   1      31629.21      31252.65       336.41 o                         
  10   3   1      54949.80      54501.38       564.30 o                         
  11   3   1      25655.48      24440.29       310.48 o                         
  12   3   1       5928.70       5921.80       131.26 o                         
  13   3   1      25832.44      25263.97       465.30 o                         
  14   3   1       7740.30       7818.26       157.19 o                         
 -14   4   1       1402.78       1502.67        78.85 o                         
 -13   4   1      13639.97      13143.11       202.31 o                         
 -12   4   1       4294.70       4130.47       151.85 o                         
 -11   4   1       7636.59       7646.85       165.42 o                         
 -10   4   1       2582.75       2683.50        93.36 o                         
  -9   4   1       1932.36       1969.57        75.53 o                         
  -8   4   1      10250.88      10343.83       133.34 o                         
  -7   4   1        377.39        495.68        33.77 o                         
  -6   4   1         55.61         94.05        23.24 o                         
  -5   4   1      13372.79      13817.71       196.12 o                         
  -4   4   1          1.13        133.20        32.59 o                         
  -3   4   1       3833.24       4055.01        58.83 o                         
  -2   4   1       8296.23       8542.37        82.15 o                         
  -1   4   1      15356.12      15678.19       133.05 o                         
   0   4   1      40709.55      42427.51       340.90 o                         
   1   4   1         41.08        304.69        23.03 o                         
   2   4   1        133.54        258.51        25.65 o                         
   3   4   1       8823.33       9465.68       100.44 o                         
   4   4   1      43279.81      42665.76       354.59 o                         
   5   4   1       5124.99       5124.81        76.75 o                         
   6   4   1        313.43        387.05        28.55 o                         
   7   4   1       2605.21       2811.00        77.11 o                         
   8   4   1       5708.36       5587.55       104.01 o                         
   9   4   1      24592.10      23695.61       267.11 o                         
  10   4   1        963.51       1124.08        70.04 o                         
  11   4   1        219.89        164.99        51.89 o                         
  12   4   1        189.02        180.46        52.73 o                         
  13   4   1       1122.37       1256.92        75.81 o                         
  14   4   1          2.05          6.07        53.70 o                         
 -14   5   1       2687.12       2788.81       105.35 o                         
 -13   5   1       4184.56       4212.84       126.85 o                         
 -12   5   1        885.74        926.20        71.39 o                         
 -11   5   1        587.65        783.01        63.21 o                         
 -10   5   1       5967.28       5861.76       144.60 o                         
  -9   5   1       6261.97       5948.07       140.69 o                         
  -8   5   1       4999.25       5086.36       109.23 o                         
  -7   5   1      35135.15      35125.38       443.40 o                         
  -6   5   1       2605.35       2836.29        70.61 o                         
  -5   5   1       2652.15       2882.66        77.98 o                         
  -4   5   1      16027.58      17312.59       162.41 o                         
  -3   5   1      58363.45      60625.16       482.71 o                         
  -2   5   1       4151.03       4561.27        57.97 o                         
  -1   5   1      38112.41      38303.50       304.18 o                         
   0   5   1      19507.76      20005.87       172.15 o                         
   1   5   1      22678.94      23939.55       200.01 o                         
   2   5   1        738.68        928.90        31.79 o                         
   3   5   1      63162.42      63062.86       488.32 o                         
   4   5   1      16549.67      16758.17       180.77 o                         
   5   5   1      22661.72      23098.06       224.21 o                         
   6   5   1      17459.09      17899.60       184.82 o                         
   7   5   1      33327.56      33471.63       342.46 o                         
   8   5   1       3747.96       3896.82       106.12 o                         
   9   5   1      22463.80      22068.96       291.58 o                         
  10   5   1       9348.17       9600.42       173.10 o                         
  11   5   1        142.67        184.93        58.33 o                         
  12   5   1       1009.86       1080.28       100.12 o                         
  13   5   1       8538.68       8307.47       179.04 o                         
  14   5   1      11891.81      11670.40       403.26 o                         
 -13   6   1      29624.69      29215.24       428.68 o                         
 -12   6   1        291.84        393.91        65.24 o                         
 -11   6   1      14771.78      14489.47       223.86 o                         
 -10   6   1      80066.11      77465.93       839.49 o                         
  -9   6   1       5900.61       5836.53       131.31 o                         
  -8   6   1      40663.54      39859.74       438.49 o                         
  -7   6   1       9999.18      10620.30       158.94 o                         
  -6   6   1        787.08        920.49        52.64 o                         
  -5   6   1         85.51        283.77        40.81 o                         
  -4   6   1      35607.59      36176.04       313.03 o                         
  -3   6   1      22248.31      23113.84       204.27 o                         
  -2   6   1      40808.62      41101.29       342.45 o                         
  -1   6   1      40114.20      41191.07       330.55 o                         
   0   6   1      25022.33      24940.83       213.00 o                         
   1   6   1      20573.71      20796.11       197.57 o                         
   2   6   1      26835.34      26892.33       230.03 o                         
   3   6   1      46859.86      47185.32       410.17 o                         
   4   6   1        109.53        210.64        28.53 o                         
   5   6   1       1294.19       1574.24        55.82 o                         
   6   6   1       3825.84       4017.50        80.32 o                         
   7   6   1         95.82        228.69        50.32 o                         
   8   6   1         77.59        113.58        50.09 o                         
   9   6   1        197.90        285.03        56.67 o                         
  10   6   1      25502.79      25380.04       332.35 o                         
  11   6   1       2622.97       2577.83       108.73 o                         
  12   6   1       3064.28       2957.06       115.87 o                         
  13   6   1       1704.35       1655.60        94.27 o                         
 -13   7   1       6641.26       6370.85       164.79 o                         
 -12   7   1       4661.91       4411.16       138.71 o                         
 -11   7   1      13279.59      13004.22       215.90 o                         
 -10   7   1      19834.29      19596.30       276.87 o                         
  -9   7   1       8083.87       8447.71       164.65 o                         
  -8   7   1      31900.54      31406.95       389.27 o                         
  -7   7   1      90624.02      89652.18       895.02 o                         
  -6   7   1      12059.53      12127.24       166.08 o                         
  -5   7   1       2482.06       2788.30        99.74 o                         
  -4   7   1      36716.52      37002.53       309.99 o                         
  -3   7   1      79377.89      78255.62       607.75 o                         
  -2   7   1       3104.90       3285.32        61.65 o                         
  -1   7   1     133771.47     131613.12       983.38 o                         
   0   7   1      61575.30      61191.81       479.27 o                         
   1   7   1      10634.41      11093.77       113.87 o                         
   2   7   1      18013.60      17909.43       174.49 o                         
   3   7   1     188679.59     182767.34      1414.50 o                         
   4   7   1      43981.55      43582.34       415.14 o                         
   5   7   1      38161.25      38829.23       445.80 o                         
   6   7   1      87502.16      87547.77      1142.78 o                         
   7   7   1      90494.47      90628.90       907.08 o                         
   8   7   1      13531.41      13784.51       204.82 o                         
   9   7   1      51209.19      50713.79       584.04 o                         
  10   7   1      60415.27      60471.19       681.92 o                         
  11   7   1       1591.10       1533.24        93.90 o                         
  12   7   1       4317.63       4300.35       141.63 o                         
  13   7   1      27994.43      27872.21       397.22 o                         
 -12   8   1          2.79         98.34        66.39 o                         
 -11   8   1         60.21        147.24        63.33 o                         
 -10   8   1      13740.76      13842.63       229.01 o                         
  -9   8   1       3134.66       2997.21       112.51 o                         
  -8   8   1      11270.84      11527.47       199.32 o                         
  -7   8   1      12901.54      12811.71       195.81 o                         
  -6   8   1      20729.72      20831.76       347.73 o                         
  -5   8   1       9218.54       9034.18       155.98 o                         
  -4   8   1      19105.20      18539.37       203.45 o                         
  -3   8   1      22519.40      21675.10       237.55 o                         
  -2   8   1        759.14        894.27        40.30 o                         
  -1   8   1       5719.42       5733.92        85.07 o                         
   0   8   1        238.88        358.50        32.51 o                         
   1   8   1      18283.43      17980.44       167.20 o                         
   2   8   1        220.65        315.50        35.22 o                         
   3   8   1        117.41        194.59        35.73 o                         
   4   8   1       3642.00       3810.16        84.46 o                         
   5   8   1       1772.41       1854.62        73.22 o                         
   6   8   1       1587.82       1472.77        76.56 o                         
   7   8   1      13622.85      13791.55       223.96 o                         
   8   8   1        707.11        626.68        68.85 o                         
   9   8   1       2188.46       2358.49       100.86 o                         
  10   8   1          9.78         84.98        61.19 o                         
  11   8   1       3970.99       4076.92       142.19 o                         
  12   8   1       7451.36       7413.86       183.91 o                         
 -12   9   1       2006.30       1969.15       110.60 o                         
 -11   9   1       2281.56       2409.13       108.43 o                         
 -10   9   1      15850.08      15889.25       257.16 o                         
  -9   9   1       4766.44       4791.47       143.65 o                         
  -8   9   1       2503.97       2552.77       105.21 o                         
  -7   9   1        195.44        306.42        60.16 o                         
  -6   9   1      15190.92      15255.82       225.12 o                         
  -5   9   1        603.79        613.88        62.88 o                         
  -4   9   1       4124.14       4157.43       120.26 o                         
  -3   9   1        556.57        588.34        46.80 o                         
  -2   9   1       1431.90       1480.26        60.18 o                         
  -1   9   1        890.72        916.19        45.41 o                         
   0   9   1        953.17        968.29        42.98 o                         
   1   9   1        746.48        875.49        58.67 o                         
   2   9   1      16148.72      16228.86       198.46 o                         
   3   9   1      11284.13      11397.74       160.22 o                         
   4   9   1      12942.10      12832.87       174.58 o                         
   5   9   1        409.00        561.88        63.23 o                         
   6   9   1      27144.33      27106.02       338.08 o                         
   7   9   1      10447.47      10518.56       199.24 o                         
   8   9   1        367.16        401.72        71.10 o                         
   9   9   1        326.69        394.08        73.74 o                         
  10   9   1       3035.25       2942.11       116.58 o                         
  11   9   1       4047.26       4039.97       176.73 o                         
 -11  10   1      27750.42      28848.67       392.95 o                         
 -10  10   1      10614.89      11095.22       218.90 o                         
  -9  10   1        306.03        444.27        77.64 o                         
  -8  10   1       6973.35       7127.72       173.26 o                         
  -7  10   1      45974.85      46183.34       522.21 o                         
  -6  10   1       5103.57       5305.89       153.04 o                         
  -5  10   1      23721.05      23209.53       329.95 o                         
  -4  10   1      15905.93      16128.10       239.11 o                         
  -3  10   1       6325.99       6495.59       135.56 o                         
  -2  10   1        933.93        949.86        59.73 o                         
  -1  10   1      27871.22      27361.37       291.82 o                         
   0  10   1      10653.17      10625.11       153.82 o                         
   1  10   1      11109.57      10720.04       162.72 o                         
   2  10   1       1159.68       1162.20        76.90 o                         
   3  10   1         35.32        172.53        48.51 o                         
   4  10   1        700.97        828.09        71.42 o                         
   5  10   1       3265.52       3509.74       117.77 o                         
   6  10   1       2668.25       2979.02       119.30 o                         
   7  10   1       2190.82       2335.29       111.27 o                         
   8  10   1        625.19        604.15        80.45 o                         
   9  10   1        437.15        600.85        81.13 o                         
  10  10   1         23.16        153.65        73.73 o                         
  11  10   1       1898.87       1928.76       115.68 o                         
 -10  11   1       8360.19       8199.70       219.39 o                         
  -9  11   1        782.15        815.14       108.45 o                         
  -8  11   1       6871.71       6858.31       197.71 o                         
  -7  11   1      12865.31      12954.71       263.02 o                         
  -6  11   1       4966.17       5287.82       149.61 o                         
  -5  11   1      17139.58      17802.73       264.55 o                         
  -4  11   1      93671.47      91954.97       946.19 o                         
  -3  11   1      70057.08      68612.09       841.61 o                         
  -2  11   1        355.14        486.66        62.26 o                         
  -1  11   1      44054.61      42759.05       426.59 o                         
   0  11   1     106965.37     104473.41       934.03 o                         
   1  11   1      15656.45      15273.15       209.73 o                         
   2  11   1      32959.50      32055.56       384.10 o                         
   3  11   1      55923.13      55273.39       700.02 o                         
   4  11   1      19737.37      19782.16       325.67 o                         
   5  11   1         35.09         86.25        75.42 o                         
   6  11   1      32649.83      32099.66       434.76 o                         
   7  11   1      26135.67      25170.50       384.58 o                         
   8  11   1       1789.72       1795.09       109.99 o                         
   9  11   1      31081.21      31493.97       453.18 o                         
  10  11   1      48649.16      48565.17       618.74 o                         
  -9  12   1       3645.99       3654.04       168.08 o                         
  -8  12   1       1058.10        974.87       104.74 o                         
  -7  12   1      15251.79      15698.31       281.27 o                         
  -6  12   1       9265.43       9386.37       211.33 o                         
  -5  12   1         19.52         42.78        77.82 o                         
  -4  12   1       3119.07       3385.89       143.64 o                         
  -3  12   1      13780.18      13333.18       262.87 o                         
  -2  12   1       9107.80       8685.63       209.17 o                         
  -1  12   1        615.85        570.61        65.86 o                         
   0  12   1       3247.70       3380.97       127.29 o                         
   1  12   1       4365.54       4049.56       119.33 o                         
   2  12   1       2441.01       2396.27       101.25 o                         
   3  12   1        218.06        144.05        76.79 o                         
   4  12   1       5800.03       5728.58       202.22 o                         
   5  12   1         97.44        -10.75        92.68 o                         
   6  12   1         61.87         53.21        94.94 o                         
   7  12   1         10.39         37.92        91.60 o                         
   8  12   1       2689.09       2435.52       150.19 o                         
  -7  13   1          4.38         16.12       105.18 o                         
  -6  13   1        685.99        614.39       102.70 o                         
  -5  13   1       2240.21       2218.83       131.93 o                         
  -4  13   1          9.80        -27.09        82.42 o                         
  -3  13   1       3940.50       4007.84       211.67 o                         
  -2  13   1       1195.98       1242.82       101.36 o                         
  -1  13   1       1914.45       1893.27       110.82 o                         
   0  13   1       3480.94       3382.42       113.92 o                         
   1  13   1       4681.55       4569.65       132.71 o                         
   2  13   1       3395.22       3360.20       171.82 o                         
   3  13   1       1681.45       1648.46       117.00 o                         
   4  13   1        548.01        532.34        95.79 o                         
   5  13   1          8.68         17.36        86.28 o                         
   6  13   1        578.94        586.11       133.67 o                         
   7  13   1        605.28        595.24       133.92 o                         
  -5  14   1       3129.39       3037.41       168.75 o                         
  -4  14   1      12252.47      12208.29       275.32 o                         
  -3  14   1       2847.79       2359.79       140.56 o                         
  -2  14   1       1187.98       1182.59       115.03 o                         
  -1  14   1       3383.45       3382.82       141.59 o                         
   0  14   1         67.62        160.02        97.37 o                         
   1  14   1       2496.67       2343.96       144.17 o                         
   2  14   1       2702.82       2551.80       129.57 o                         
   3  14   1          3.60        141.00        89.79 o                         
   4  14   1       4113.77       4127.99       170.88 o                         
   5  14   1       7218.22       7055.92       241.15 o                         
  -1  15   1      19978.90      19489.21       554.72 o                         
   0  15   1      33215.28      32882.54       643.67 o                         
 -15   0   2        235.34        225.97        68.65 o                         
 -14   0   2        192.65        199.58        64.41 o                         
 -13   0   2       4508.53       4303.96       175.80 o                         
 -12   0   2         25.75         23.84        81.03 o                         
 -11   0   2        595.76        769.94        91.59 o                         
 -10   0   2       5767.15       6022.05       200.83 o                         
  -9   0   2      20692.51      20243.72       321.73 o                         
  -8   0   2      25464.48      24335.89       372.32 o                         
  -7   0   2      12707.43      12313.60       241.53 o                         
  -6   0   2      63207.62      64863.93       884.08 o                         
  -5   0   2      29049.56      29490.37       421.25 o                         
  -4   0   2     270272.34     265761.44      3105.64 o                         
  -3   0   2     111843.20     113566.66      1337.07 o                         
  -2   0   2       3577.28       4119.30        60.69 o                         
  -1   0   2      84461.62      83005.49      1202.62 o                         
   0   0   2     213378.16     205868.62      2028.93 o                         
   1   0   2       1049.75       1512.59        28.76 o                         
   2   0   2      98033.38     100168.07      1077.68 o                         
   3   0   2      32887.57      33686.15       372.48 o                         
   4   0   2        930.39       1268.84        39.00 o                         
   5   0   2      48700.62      50284.18       530.97 o                         
   6   0   2     146432.00     137559.83      1506.41 o                         
   7   0   2      92599.88      89090.97      1096.43 o                         
   8   0   2      26368.70      25169.10       402.30 o                         
   9   0   2     126817.82     122204.48      1665.32 o                         
  10   0   2      72058.53      70116.18       995.60 o                         
  11   0   2       9859.07       9618.68       213.49 o                         
  12   0   2      72510.48      72635.93      1038.02 o                         
  13   0   2     132867.55     130827.12      1797.09 o                         
  14   0   2       9675.80      10138.88       273.33 o                         
 -15   1   2      16859.27      16952.58       247.09 o                         
 -14   1   2      16137.03      15950.61       231.15 o                         
 -13   1   2      21407.49      20706.14       307.80 o                         
 -12   1   2       2691.48       2637.59        84.03 o                         
 -11   1   2      68836.85      67701.11       976.29 o                         
 -10   1   2      21463.89      21498.06       259.62 o                         
  -9   1   2       2304.51       2310.40        78.85 o                         
  -8   1   2      30699.33      31011.54       326.14 o                         
  -7   1   2     110000.82     107625.21      1023.25 o                         
  -6   1   2      42716.41      42894.36       424.35 o                         
  -5   1   2      60035.74      61804.52       530.41 o                         
  -4   1   2      69769.95      70606.52       569.91 o                         
  -3   1   2        601.86        923.11        31.89 o                         
  -2   1   2        882.16        999.57        22.57 o                         
  -1   1   2     102990.54     102857.30       777.34 o                         
   0   1   2     107203.28     107080.12       702.74 o                         
   1   1   2       5624.08       5946.67        63.98 o                         
   2   1   2      31053.14      32316.54       285.30 o                         
   3   1   2       1790.77       1957.11        57.98 o                         
   4   1   2      18505.66      19000.70       161.85 o                         
   5   1   2      21450.53      22409.44       192.55 o                         
   6   1   2      73779.64      75105.01       575.42 o                         
   7   1   2       2216.66       2262.50        72.34 o                         
   8   1   2         38.67        102.40        31.53 o                         
   9   1   2         20.24         54.81        35.96 o                         
  10   1   2       8712.60       8507.21       138.11 o                         
  11   1   2        788.60        870.66        56.20 o                         
  12   1   2        973.73       1182.36        70.17 o                         
  13   1   2        841.51        810.01        65.07 o                         
  14   1   2        499.53        433.64        60.74 o                         
 -15   2   2       4211.77       4326.93       116.18 o                         
 -14   2   2        726.35        762.51        57.07 o                         
 -13   2   2         13.46         74.31        43.64 o                         
 -12   2   2       2111.77       2176.32       113.16 o                         
 -11   2   2       1974.87       1978.38        78.36 o                         
 -10   2   2      14404.01      14129.71       193.87 o                         
  -9   2   2        159.60        251.78        34.02 o                         
  -8   2   2         80.96        228.62        49.68 o                         
  -7   2   2       3319.05       3579.44        65.16 o                         
  -6   2   2        543.97        649.49        28.29 o                         
  -5   2   2          5.57         78.52        19.43 o                         
  -4   2   2        756.11        970.30        32.99 o                         
  -3   2   2      65552.13      66926.75       515.36 o                         
  -2   2   2       9964.26      10316.97        90.48 o                         
  -1   2   2      11224.63      12167.14       104.15 o                         
   0   2   2      10387.42      11109.04       100.66 o                         
   1   2   2       1597.46       2051.86        49.94 o                         
   2   2   2      50599.49      51546.64       409.79 o                         
   3   2   2       5753.92       6120.78        64.87 o                         
   4   2   2          6.65        130.93        19.22 o                         
   5   2   2       1571.97       1708.06        39.56 o                         
   6   2   2      29642.86      29053.12       282.66 o                         
   7   2   2      18493.69      18247.40       179.56 o                         
   8   2   2       2151.87       2255.76        74.19 o                         
   9   2   2       4346.75       4342.16       100.15 o                         
  10   2   2       6559.57       6437.72       122.65 o                         
  11   2   2        798.69        850.51        64.46 o                         
  12   2   2       1817.65       1845.73        81.05 o                         
  13   2   2       2050.40       2112.23        87.95 o                         
  14   2   2        727.64        657.70        65.63 o                         
 -14   3   2      15842.29      16110.58       245.56 o                         
 -13   3   2         67.99        123.44        47.38 o                         
 -12   3   2      15602.40      15548.67       235.59 o                         
 -11   3   2      28362.81      28126.53       437.08 o                         
 -10   3   2      39473.03      39387.35       445.72 o                         
  -9   3   2       2934.22       3183.16        86.49 o                         
  -8   3   2      49023.85      48466.12       437.52 o                         
  -7   3   2      70021.60      70355.62       581.81 o                         
  -6   3   2       3910.37       4172.83        57.58 o                         
  -5   3   2       6397.74       6642.47        85.47 o                         
  -4   3   2      67700.55      69512.09       566.55 o                         
  -3   3   2      26896.37      27306.40       247.77 o                         
  -2   3   2      10542.33      10883.99       111.84 o                         
  -1   3   2       2420.60       2600.82        41.38 o                         
   0   3   2       8630.56       9227.72        96.96 o                         
   1   3   2        357.24        455.57        22.98 o                         
   2   3   2      30945.88      31615.91       278.43 o                         
   3   3   2      30198.49      30790.66       240.48 o                         
   4   3   2       1178.75       1266.51        33.51 o                         
   5   3   2      13538.68      13680.37       134.96 o                         
   6   3   2      10315.90      10426.16       129.62 o                         
   7   3   2      12358.94      12578.27       144.76 o                         
   8   3   2       2520.09       2639.42        76.90 o                         
   9   3   2      12539.60      12223.45       166.78 o                         
  10   3   2       1174.89       1217.23        65.15 o                         
  11   3   2         17.09         14.25        46.73 o                         
  12   3   2       1819.41       1807.20        83.55 o                         
  13   3   2        306.30        355.01        58.49 o                         
  14   3   2        422.26        472.61        64.33 o                         
 -14   4   2        748.31        798.02        62.11 o                         
 -13   4   2       3650.02       3746.98       116.87 o                         
 -12   4   2       2801.10       2831.37       103.40 o                         
 -11   4   2       8093.37       8161.17       164.41 o                         
 -10   4   2       2066.54       2046.60       108.99 o                         
  -9   4   2      11613.33      11583.38       172.12 o                         
  -8   4   2      12895.40      13148.54       207.70 o                         
  -7   4   2      48474.16      48881.68       493.18 o                         
  -6   4   2       1549.66       1719.78        51.19 o                         
  -5   4   2      23866.82      24180.84       233.35 o                         
  -4   4   2      25426.94      24963.44       237.15 o                         
  -3   4   2      39191.29      38975.18       368.27 o                         
  -2   4   2       1710.35       1857.18        35.33 o                         
  -1   4   2     138953.83     138960.34      1022.23 o                         
   0   4   2      76904.08      79037.09       618.13 o                         
   1   4   2       1084.80       1531.70        68.16 o                         
   2   4   2      70247.12      70111.31       556.56 o                         
   3   4   2     235444.73     233031.19      1708.37 o                         
   4   4   2      67776.62      68349.07       527.68 o                         
   5   4   2      43519.58      43659.13       350.25 o                         
   6   4   2     128494.77     128690.32      1001.99 o                         
   7   4   2      32765.41      32150.29       354.28 o                         
   8   4   2        240.51        391.29        45.24 o                         
   9   4   2      68359.98      66639.71       640.55 o                         
  10   4   2      93451.40      92180.78       980.82 o                         
  11   4   2         14.80        246.79       126.53 o                         
  12   4   2      24625.01      24388.89       352.48 o                         
  13   4   2      29903.04      30183.67       381.20 o                         
  14   4   2       8757.36       8630.83       173.55 o                         
 -14   5   2      48418.20      47495.62       581.08 o                         
 -13   5   2      16755.50      16615.32       282.07 o                         
 -12   5   2       3145.59       3150.39       119.23 o                         
 -11   5   2      46347.34      45197.77       614.19 o                         
 -10   5   2      41623.80      41178.75       563.57 o                         
  -9   5   2        336.89        413.49        69.07 o                         
  -8   5   2      35817.52      36479.67       414.62 o                         
  -7   5   2      24307.61      24616.94       295.14 o                         
  -6   5   2        258.52        355.63        32.78 o                         
  -5   5   2      40621.53      41500.44       403.04 o                         
  -4   5   2     125903.67     125082.24      1062.16 o                         
  -3   5   2      68484.41      68160.40       564.84 o                         
  -2   5   2       9485.27       9403.56        98.35 o                         
  -1   5   2     126787.83     125664.27       932.09 o                         
   0   5   2     120564.07     120725.92       934.03 o                         
   1   5   2      17768.73      17682.30       176.01 o                         
   2   5   2      41208.80      42321.80       353.32 o                         
   3   5   2      65484.75      65893.27       533.41 o                         
   4   5   2       5280.49       5354.34        75.83 o                         
   5   5   2        616.70        735.22        35.26 o                         
   6   5   2         93.27        273.14        33.66 o                         
   7   5   2       1438.28       1567.39        66.00 o                         
   8   5   2       1557.85       1643.28        70.80 o                         
   9   5   2       1061.36       1255.67        93.64 o                         
  10   5   2        350.73        379.55        63.27 o                         
  11   5   2         22.26         58.33        57.78 o                         
  12   5   2        168.83        167.91        62.80 o                         
  13   5   2       3304.06       3203.63       165.16 o                         
 -13   6   2         28.77         66.50        57.02 o                         
 -12   6   2       2961.92       2956.01       121.76 o                         
 -11   6   2       2772.03       2822.08       116.24 o                         
 -10   6   2         99.64        141.80        62.74 o                         
  -9   6   2        775.53        855.79        75.66 o                         
  -8   6   2        698.62        894.88        81.17 o                         
  -7   6   2       2623.01       2789.58       118.23 o                         
  -6   6   2       2101.23       2121.41        65.84 o                         
  -5   6   2      11027.22      10998.36       121.30 o                         
  -4   6   2       5305.52       5341.07        91.96 o                         
  -3   6   2       2731.12       2951.47        53.76 o                         
  -2   6   2       4490.04       4454.76        67.70 o                         
  -1   6   2      15202.52      15398.73       140.13 o                         
   0   6   2       2442.18       2763.79        56.81 o                         
   1   6   2       2406.09       2485.79        63.51 o                         
   2   6   2      22469.10      22581.05       202.41 o                         
   3   6   2      19680.19      19692.68       189.18 o                         
   4   6   2       5450.33       5603.69        86.61 o                         
   5   6   2       9072.58       9273.03       137.91 o                         
   6   6   2      16012.99      16474.50       182.25 o                         
   7   6   2       1381.59       1463.01        64.63 o                         
   8   6   2        781.99        895.09        67.13 o                         
   9   6   2       8245.30       8005.35       161.36 o                         
  10   6   2       6686.16       6608.80       151.49 o                         
  11   6   2        230.44        309.12        67.68 o                         
  12   6   2       2853.21       2695.67       114.84 o                         
  13   6   2       2468.74       2480.88       112.57 o                         
 -13   7   2       8370.16       8572.38       180.94 o                         
 -12   7   2         56.40         45.20        61.20 o                         
 -11   7   2       2877.32       2979.62       106.50 o                         
 -10   7   2        384.17        451.66        60.50 o                         
  -9   7   2       3239.37       3168.70       108.08 o                         
  -8   7   2       9376.98       9708.55       158.56 o                         
  -7   7   2       2093.00       2330.35        82.17 o                         
  -6   7   2       5508.76       5494.49       108.64 o                         
  -5   7   2      11031.28      11254.78       137.05 o                         
  -4   7   2      13408.02      13654.68       151.63 o                         
  -3   7   2        489.86        707.65        46.95 o                         
  -2   7   2       8622.20       8536.14        96.65 o                         
  -1   7   2      44319.03      44080.59       344.69 o                         
   0   7   2      32485.23      32931.28       268.02 o                         
   1   7   2         36.31         91.18        27.41 o                         
   2   7   2      11056.83      10950.69       122.10 o                         
   3   7   2       3053.70       3240.80        74.12 o                         
   4   7   2         11.30         71.71        36.55 o                         
   5   7   2       2752.61       2902.57        75.06 o                         
   6   7   2        965.55       1061.42        62.09 o                         
   7   7   2       5606.08       5387.17       125.79 o                         
   8   7   2       3750.25       3822.85       112.75 o                         
   9   7   2        146.61        217.49        56.45 o                         
  10   7   2       1805.46       1866.97        90.53 o                         
  11   7   2       4844.38       4883.59       152.26 o                         
  12   7   2       3133.67       3310.16       160.30 o                         
 -12   8   2        343.79        342.48        67.21 o                         
 -11   8   2       3182.05       3258.16       117.70 o                         
 -10   8   2       8191.63       8357.95       172.38 o                         
  -9   8   2       2275.58       2311.39        95.95 o                         
  -8   8   2       2045.69       2239.01        91.58 o                         
  -7   8   2      14360.33      14381.85       209.68 o                         
  -6   8   2       4792.88       4625.66       126.06 o                         
  -5   8   2       3078.10       3398.70       130.18 o                         
  -4   8   2       8925.72       8912.17       134.12 o                         
  -3   8   2       6253.57       6047.21        96.49 o                         
  -2   8   2       5073.74       5105.78        84.81 o                         
  -1   8   2      65121.59      64749.86       534.20 o                         
   0   8   2      50994.82      50792.46       411.25 o                         
   1   8   2       1318.01       1488.05        59.65 o                         
   2   8   2      44689.62      44115.47       382.26 o                         
   3   8   2     131828.53     129594.13      1070.79 o                         
   4   8   2      25520.42      25863.42       297.11 o                         
   5   8   2      25417.51      25206.50       274.46 o                         
   6   8   2      73855.23      74985.46      1029.84 o                         
   7   8   2      40740.79      41008.72       464.44 o                         
   8   8   2         59.92        190.68        61.13 o                         
   9   8   2      30084.16      30180.21       391.19 o                         
  10   8   2      25224.08      25251.52       388.28 o                         
  11   8   2        270.08        459.32        77.30 o                         
  12   8   2      12962.33      13196.49       248.68 o                         
 -12   9   2       8495.00       8800.38       211.81 o                         
 -11   9   2      34055.76      34181.84       435.68 o                         
 -10   9   2      33132.77      33358.78       428.35 o                         
  -9   9   2         26.90        181.07        63.45 o                         
  -8   9   2      57005.73      57384.13       716.48 o                         
  -7   9   2      75006.49      74515.37       828.24 o                         
  -6   9   2      13645.40      13657.94       209.85 o                         
  -5   9   2       8189.98       8196.87       147.28 o                         
  -4   9   2      66260.68      64102.55       631.46 o                         
  -3   9   2      28597.84      28180.54       267.52 o                         
  -2   9   2       8921.71       8841.01       119.35 o                         
  -1   9   2      32493.90      32559.67       298.62 o                         
   0   9   2      13433.22      13245.20       147.38 o                         
   1   9   2        411.58        396.97        42.10 o                         
   2   9   2      12860.28      13067.97       160.78 o                         
   3   9   2      34440.27      34566.21       353.55 o                         
   4   9   2       1318.75       1394.64        65.42 o                         
   5   9   2       7807.97       7977.69       158.79 o                         
   6   9   2      15675.99      15637.40       234.60 o                         
   7   9   2      13896.21      13474.76       230.92 o                         
   8   9   2         19.39        179.50        64.45 o                         
   9   9   2       5359.20       5280.96       152.01 o                         
  10   9   2        508.51        525.24        75.77 o                         
  11   9   2        371.59        240.35        78.05 o                         
 -11  10   2        850.20        946.58       102.69 o                         
 -10  10   2       6344.32       6410.39       190.58 o                         
  -9  10   2       4152.47       4288.73       156.87 o                         
  -8  10   2      11334.09      11162.14       211.80 o                         
  -7  10   2      14410.87      14170.88       223.23 o                         
  -6  10   2       1202.51       1179.13        79.99 o                         
  -5  10   2      14873.92      14345.53       241.18 o                         
  -4  10   2      21802.63      21199.47       267.51 o                         
  -3  10   2      15248.19      14701.36       206.81 o                         
  -2  10   2        718.88        803.12        49.17 o                         
  -1  10   2      38494.55      37189.14       355.78 o                         
   0  10   2       4125.97       4088.68       121.73 o                         
   1  10   2        641.73        690.54        67.36 o                         
   2  10   2        300.01        384.56        58.17 o                         
   3  10   2       5732.17       5858.23       134.24 o                         
   4  10   2        108.98        166.89        57.38 o                         
   5  10   2      16276.88      15936.18       242.34 o                         
   6  10   2      12968.20      12680.86       229.89 o                         
   7  10   2       1218.39       1357.97        94.13 o                         
   8  10   2       1430.46       1519.55        98.47 o                         
   9  10   2      25588.91      25350.20       358.69 o                         
  10  10   2      26306.08      26852.78       376.42 o                         
 -10  11   2         67.03        102.31        79.01 o                         
  -9  11   2       2209.26       2212.22       113.38 o                         
  -8  11   2         20.20         67.51        73.02 o                         
  -7  11   2        168.60        242.92        68.43 o                         
  -6  11   2        164.14        195.39        67.97 o                         
  -5  11   2      11603.15      11669.81       206.83 o                         
  -4  11   2        868.75        908.14        80.65 o                         
  -3  11   2       2195.73       2209.94       122.87 o                         
  -2  11   2        987.17        960.31        84.67 o                         
  -1  11   2       5379.80       5517.28       122.63 o                         
   0  11   2        113.98        132.89        46.99 o                         
   1  11   2       7065.93       6865.85       160.88 o                         
   2  11   2       4935.05       5080.00       148.72 o                         
   3  11   2         20.53         10.94        54.46 o                         
   4  11   2        283.71        354.99        78.25 o                         
   5  11   2       4436.42       4102.90       149.84 o                         
   6  11   2       1653.89       1736.39       123.80 o                         
   7  11   2       6104.60       5655.00       184.65 o                         
   8  11   2       4514.54       4249.01       175.41 o                         
   9  11   2         11.26        106.07        79.28 o                         
  -9  12   2        309.16        333.63        88.88 o                         
  -8  12   2       1818.87       1953.49       116.28 o                         
  -7  12   2       4288.10       4651.60       278.65 o                         
  -6  12   2      12119.28      12139.15       222.30 o                         
  -5  12   2        233.12        292.80       101.12 o                         
  -4  12   2      40673.88      39516.91       544.92 o                         
  -3  12   2      19510.45      19442.23       352.81 o                         
  -2  12   2         15.76         53.16        72.64 o                         
  -1  12   2       2920.44       2963.15       112.71 o                         
   0  12   2      26518.88      26189.04       298.92 o                         
   1  12   2       7200.95       6952.00       151.79 o                         
   2  12   2      12720.00      12684.52       212.99 o                         
   3  12   2       5503.98       5191.13       188.39 o                         
   4  12   2        608.02        646.55        91.91 o                         
   5  12   2        260.64        339.72        89.60 o                         
   6  12   2      27552.94      28151.30       470.11 o                         
   7  12   2      13407.25      13129.34       348.32 o                         
   8  12   2       7046.94       7288.73       233.24 o                         
  -7  13   2      44581.50      44578.48       675.09 o                         
  -6  13   2      10314.69      10762.62       251.73 o                         
  -5  13   2      21413.78      21333.83       362.36 o                         
  -4  13   2      25249.14      25375.21       408.35 o                         
  -3  13   2       5406.04       5253.94       203.50 o                         
  -2  13   2         39.49         64.44        78.36 o                         
  -1  13   2      19437.59      19109.28       305.29 o                         
   0  13   2      12268.53      11984.14       239.99 o                         
   1  13   2       7277.43       7042.67       174.75 o                         
   2  13   2      11332.94      10801.27       241.92 o                         
   3  13   2       5249.36       5040.72       178.50 o                         
   4  13   2       4363.05       4267.98       208.08 o                         
   5  13   2       3645.73       3520.32       190.10 o                         
   6  13   2      22524.67      22506.87       415.05 o                         
   7  13   2       1173.34       1088.31       125.11 o                         
  -5  14   2       2958.81       3026.13       154.99 o                         
  -4  14   2       8757.65       8670.10       236.31 o                         
  -3  14   2        984.95        871.11       110.59 o                         
  -2  14   2      10386.13      10777.60       237.76 o                         
  -1  14   2       6264.18       5803.26       199.82 o                         
   0  14   2      10570.11      10796.22       262.01 o                         
   1  14   2         51.06        158.28        95.76 o                         
   2  14   2      31554.51      31211.70       474.85 o                         
   3  14   2      18209.36      17914.97       333.34 o                         
   4  14   2        813.97        860.82       110.44 o                         
   5  14   2       4204.59       3967.39       209.39 o                         
 -15   1   3       1345.44       1571.86        85.27 o                         
 -14   1   3       5586.33       5508.39       131.09 o                         
 -13   1   3       6581.50       6555.78       206.78 o                         
 -12   1   3        217.92        279.08        44.77 o                         
 -11   1   3        374.67        586.02        57.62 o                         
 -10   1   3        424.44        451.11        35.04 o                         
  -9   1   3       2410.97       2485.04        71.58 o                         
  -8   1   3       4407.21       4322.04        76.15 o                         
  -7   1   3      16371.03      16633.46       176.15 o                         
  -6   1   3       9048.11       9104.17       121.33 o                         
  -5   1   3       5703.21       5996.70        79.25 o                         
  -4   1   3      26356.39      26446.38       250.53 o                         
  -3   1   3       5075.61       5154.49        68.45 o                         
  -2   1   3      11140.86      11846.28       110.66 o                         
  -1   1   3       4953.48       5090.38        57.19 o                         
   0   1   3      16485.60      16834.99       129.49 o                         
   1   1   3      10384.87      10740.24        94.65 o                         
   2   1   3       6202.41       6250.30        67.38 o                         
   3   1   3       6395.91       6598.97        74.02 o                         
   4   1   3       2561.19       2735.83        46.40 o                         
   5   1   3      25041.59      24879.46       219.85 o                         
   6   1   3      75192.79      74237.77       595.76 o                         
   7   1   3      20445.86      20420.92       190.81 o                         
   8   1   3      25302.38      24533.91       288.37 o                         
   9   1   3      75841.84      73266.41       738.92 o                         
  10   1   3      33204.63      32338.27       365.21 o                         
  11   1   3        510.00        537.74        51.67 o                         
  12   1   3      20890.41      21270.30       268.62 o                         
  13   1   3      20993.03      21102.78       288.46 o                         
  14   1   3        397.30        495.89        63.99 o                         
 -15   2   3      40002.64      40201.01       661.90 o                         
 -14   2   3      36936.11      36883.66       495.87 o                         
 -13   2   3       3607.29       3659.22       139.30 o                         
 -12   2   3      23604.31      23601.69       310.29 o                         
 -11   2   3     129868.86     127164.84      1476.52 o                         
 -10   2   3      56915.86      56854.50       657.39 o                         
  -9   2   3      11105.08      11228.72       146.99 o                         
  -8   2   3     103599.51     103146.00       928.24 o                         
  -7   2   3     114342.04     114243.54      1087.09 o                         
  -6   2   3      16753.25      17489.85       195.99 o                         
  -5   2   3     119565.32     119704.50      1063.12 o                         
  -4   2   3     213940.72     209815.11      1947.87 o                         
  -3   2   3       6203.74       6472.17        74.52 o                         
  -2   2   3      85483.20      87069.79       665.74 o                         
  -1   2   3      99028.94      98937.24       755.99 o                         
   0   2   3     102417.10     102540.33       727.33 o                         
   1   2   3      41368.20      43176.03       380.07 o                         
   2   2   3     237282.70     234565.50      1779.77 o                         
   3   2   3     109118.67     110458.91       891.78 o                         
   4   2   3       4755.22       4784.15        87.81 o                         
   5   2   3      49806.55      50059.01       394.30 o                         
   6   2   3     135944.98     135172.33      1051.27 o                         
   7   2   3      15066.10      15284.96       177.70 o                         
   8   2   3      14962.46      14962.50       207.59 o                         
   9   2   3      22033.37      21372.10       264.76 o                         
  10   2   3      11250.53      10937.69       170.32 o                         
  11   2   3        434.76        415.18        52.81 o                         
  12   2   3       5440.85       5421.69       131.43 o                         
  13   2   3       2006.94       1979.16        88.98 o                         
  14   2   3         58.40        127.40        56.98 o                         
 -14   3   3        560.36        610.63        72.15 o                         
 -13   3   3        412.28        404.50        51.86 o                         
 -12   3   3       1179.66       1168.58        66.35 o                         
 -11   3   3        802.59        861.26        62.25 o                         
 -10   3   3       1584.07       1571.10        60.49 o                         
  -9   3   3        173.74        246.55        34.74 o                         
  -8   3   3        416.13        551.83        33.82 o                         
  -7   3   3       3969.48       4105.13        60.28 o                         
  -6   3   3        880.11        998.83        38.39 o                         
  -5   3   3       2873.30       2843.95        57.49 o                         
  -4   3   3      20782.82      21099.26       195.95 o                         
  -3   3   3       1461.83       1575.89        33.98 o                         
  -2   3   3      41467.66      42713.47       412.44 o                         
  -1   3   3      31601.36      31868.32       246.23 o                         
   0   3   3      63794.37      65652.12       477.12 o                         
   1   3   3        192.02        446.79        37.38 o                         
   2   3   3     131961.09     131938.34      1018.71 o                         
   3   3   3      71373.35      70371.30       560.87 o                         
   4   3   3        860.18       1022.45        33.80 o                         
   5   3   3      12495.71      12416.64       124.47 o                         
   6   3   3      48445.61      47980.61       408.56 o                         
   7   3   3       7740.41       7696.71       132.26 o                         
   8   3   3      18809.59      18707.19       223.12 o                         
   9   3   3      32637.99      31734.03       361.99 o                         
  10   3   3       9026.95       8735.46       153.13 o                         
  11   3   3        201.74        275.74        56.09 o                         
  12   3   3      29476.00      29376.56       371.31 o                         
  13   3   3      35025.08      34961.56       429.39 o                         
  14   3   3          2.86         34.57        57.66 o                         
 -14   4   3        379.46        446.02        72.89 o                         
 -13   4   3        529.67        624.33        58.48 o                         
 -12   4   3        146.58        309.23        51.23 o                         
 -11   4   3       6495.33       6345.98       122.01 o                         
 -10   4   3         20.84        161.48        41.28 o                         
  -9   4   3      15163.47      14973.78       187.08 o                         
  -8   4   3        116.27        371.92        55.25 o                         
  -7   4   3       1455.47       1583.93        62.20 o                         
  -6   4   3        174.87        342.02        32.14 o                         
  -5   4   3      41693.37      41361.52       398.19 o                         
  -4   4   3      34781.39      34079.28       311.24 o                         
  -3   4   3       2243.12       2217.24        43.12 o                         
  -2   4   3       5848.11       6340.26        69.48 o                         
  -1   4   3      12266.16      12820.87       118.85 o                         
   0   4   3      61564.20      62727.47       480.77 o                         
   1   4   3        113.87        213.58        23.79 o                         
   2   4   3       8416.86       9030.79       102.74 o                         
   3   4   3        733.07       1011.46        45.73 o                         
   4   4   3       2740.37       2709.19        53.63 o                         
   5   4   3       3689.26       3942.98        63.00 o                         
   6   4   3        261.56        395.02        29.31 o                         
   7   4   3       1348.50       1405.84        62.79 o                         
   8   4   3       7325.07       7217.12       133.48 o                         
   9   4   3        648.77        725.82        54.58 o                         
  10   4   3       6629.36       6459.04       144.16 o                         
  11   4   3       1616.73       1697.40        86.79 o                         
  12   4   3      10241.57      10289.31       188.98 o                         
  13   4   3       4141.12       4164.39       127.02 o                         
 -14   5   3       1025.51       1189.01       104.54 o                         
 -13   5   3       4200.11       4275.02       160.60 o                         
 -12   5   3        126.12        201.44        55.59 o                         
 -11   5   3        790.95        834.17        70.72 o                         
 -10   5   3        185.19        265.97        62.01 o                         
  -9   5   3       3054.47       3052.61        84.68 o                         
  -8   5   3       1555.63       1684.78        82.77 o                         
  -7   5   3       4814.63       4794.88        95.10 o                         
  -6   5   3        892.11        964.06        44.31 o                         
  -5   5   3       1890.92       1965.73        67.07 o                         
  -4   5   3         93.15        187.20        27.14 o                         
  -3   5   3       6648.92       6442.59        80.73 o                         
  -2   5   3        147.99        255.42        21.55 o                         
  -1   5   3      28986.76      29246.13       252.18 o                         
   0   5   3      12189.68      12542.16       135.01 o                         
   1   5   3         32.25        105.99        24.15 o                         
   2   5   3       3074.36       3506.10        64.08 o                         
   3   5   3      30778.96      31564.61       279.93 o                         
   4   5   3      10414.60      10269.15       113.83 o                         
   5   5   3      30252.56      30452.01       285.25 o                         
   6   5   3      19024.27      19142.40       193.05 o                         
   7   5   3        636.94        704.53        53.45 o                         
   8   5   3       3649.97       3699.08       104.09 o                         
   9   5   3      12964.40      12661.63       206.73 o                         
  10   5   3      13101.52      13095.94       230.90 o                         
  11   5   3       1645.79       1717.87        95.89 o                         
  12   5   3      10545.19      10838.69       213.84 o                         
  13   5   3       5751.73       5680.21       161.45 o                         
 -14   6   3      56167.85      57138.44      1971.82 o                         
 -13   6   3       4266.90       4566.02       169.52 o                         
 -12   6   3      26863.75      27191.82       507.02 o                         
 -11   6   3      20036.02      20254.87       327.34 o                         
 -10   6   3       4443.86       4556.92       159.58 o                         
  -9   6   3       7595.07       7360.90       169.47 o                         
  -8   6   3     147386.48     146475.52      1761.95 o                         
  -7   6   3      58470.81      58158.47       716.93 o                         
  -6   6   3      10584.93      11031.26       169.86 o                         
  -5   6   3      75112.90      75014.80       698.25 o                         
  -4   6   3     152644.56     149955.39      1212.25 o                         
  -3   6   3      78250.78      77992.89       618.57 o                         
  -2   6   3      77146.51      76434.57       584.24 o                         
  -1   6   3     249591.02     242576.05      1854.11 o                         
   0   6   3      59040.70      59623.25       486.58 o                         
   1   6   3       3966.50       4113.99        69.37 o                         
   2   6   3      27537.83      27072.07       237.79 o                         
   3   6   3      87921.11      88219.28       679.16 o                         
   4   6   3       4467.61       4418.14        80.07 o                         
   5   6   3      42603.64      43194.15       408.36 o                         
   6   6   3       4623.92       5025.81       102.35 o                         
   7   6   3       1052.76       1262.67        63.25 o                         
   8   6   3       2004.07       2056.73        86.26 o                         
   9   6   3      44228.34      43843.22       517.77 o                         
  10   6   3       4849.40       4746.99       148.46 o                         
  11   6   3       9134.38       8732.02       219.89 o                         
  12   6   3       7749.80       7457.73       182.63 o                         
  13   6   3      12093.13      12057.92       234.93 o                         
 -13   7   3        883.14       1022.13       110.10 o                         
 -12   7   3        137.39         65.07        76.68 o                         
 -11   7   3          5.74         32.26        73.78 o                         
 -10   7   3       3830.33       3970.29       160.36 o                         
  -9   7   3         99.40        154.12        78.20 o                         
  -8   7   3        295.44        432.78        73.45 o                         
  -7   7   3       3238.66       3393.44       120.61 o                         
  -6   7   3       7018.84       6928.11       123.15 o                         
  -5   7   3      15258.38      15161.00       185.95 o                         
  -4   7   3        529.48        810.58        56.49 o                         
  -3   7   3         10.53         89.59        24.42 o                         
  -2   7   3      11466.48      11588.50       122.50 o                         
  -1   7   3      89054.66      87604.63       674.74 o                         
   0   7   3      14762.61      14805.94       150.78 o                         
   1   7   3       7916.10       7810.80       101.05 o                         
   2   7   3      26019.62      26243.62       236.09 o                         
   3   7   3      55194.37      55406.75       466.73 o                         
   4   7   3       5681.25       5588.28        97.96 o                         
   5   7   3      48489.12      48828.88       441.55 o                         
   6   7   3      53356.50      53121.02       680.72 o                         
   7   7   3       8182.52       8174.53       154.70 o                         
   8   7   3       1618.11       1539.94        81.08 o                         
   9   7   3      33654.18      33183.53       392.01 o                         
  10   7   3      22386.97      22476.99       451.20 o                         
  11   7   3       7159.87       7491.47       175.24 o                         
  12   7   3      37393.30      36829.73       498.56 o                         
 -12   8   3       7859.21       7941.52       191.92 o                         
 -11   8   3       5604.30       5838.37       163.06 o                         
 -10   8   3      10614.83      10662.28       213.40 o                         
  -9   8   3        214.91        328.93        68.85 o                         
  -8   8   3      42854.27      41881.91       463.82 o                         
  -7   8   3      33476.90      32905.16       359.36 o                         
  -6   8   3          2.75         54.26        46.14 o                         
  -5   8   3        127.49        262.53        48.80 o                         
  -4   8   3       5492.96       5515.53       106.64 o                         
  -3   8   3       5372.37       5372.72        87.22 o                         
  -2   8   3      18461.65      18190.59       195.38 o                         
  -1   8   3      29789.39      29954.16       266.89 o                         
   0   8   3         60.44        164.74        34.46 o                         
   1   8   3       1910.87       1993.40        58.72 o                         
   2   8   3       8126.39       8142.35       114.42 o                         
   3   8   3      53743.34      52706.36       472.36 o                         
   4   8   3        826.64        869.07        55.51 o                         
   5   8   3      13981.43      14242.67       188.84 o                         
   6   8   3       9900.87      10206.61       175.60 o                         
   7   8   3      25395.48      25470.49       318.78 o                         
   8   8   3       3390.11       3366.52       109.71 o                         
   9   8   3       7534.41       7491.55       169.18 o                         
  10   8   3        836.02       1045.57        86.02 o                         
  11   8   3         23.65         94.72        70.43 o                         
  12   8   3       2146.29       2292.54       116.59 o                         
 -12   9   3      10501.28      10468.96       199.77 o                         
 -11   9   3        294.00        358.82        71.99 o                         
 -10   9   3      10255.12      10216.82       196.87 o                         
  -9   9   3       3908.75       3602.25       122.91 o                         
  -8   9   3       1752.33       1739.32        85.83 o                         
  -7   9   3       3214.60       3584.38       112.71 o                         
  -6   9   3       1098.77       1117.17        68.86 o                         
  -5   9   3       1916.06       1878.64        79.00 o                         
  -4   9   3       4788.49       4567.98       112.03 o                         
  -3   9   3         85.19        142.51        43.20 o                         
  -2   9   3         49.36        111.27        35.25 o                         
  -1   9   3        346.06        456.86        41.90 o                         
   0   9   3      16689.76      16181.97       179.23 o                         
   1   9   3       9422.99       9280.92       138.60 o                         
   2   9   3      14379.09      14355.21       181.23 o                         
   3   9   3      24880.35      24625.23       264.87 o                         
   4   9   3       5506.74       5484.93       141.97 o                         
   5   9   3      10255.74       9845.79       178.30 o                         
   6   9   3        382.44        537.92        71.80 o                         
   7   9   3       7341.87       7437.09       170.19 o                         
   8   9   3        826.74        882.43        83.29 o                         
   9   9   3        416.01        505.35        75.93 o                         
  10   9   3        132.12        332.57        73.45 o                         
  11   9   3       1737.02       1777.60       111.16 o                         
 -11  10   3      52093.60      52843.29       627.42 o                         
 -10  10   3      21503.86      21617.89       318.07 o                         
  -9  10   3       3875.62       4153.07       147.86 o                         
  -8  10   3      20673.07      21104.96       308.97 o                         
  -7  10   3      26719.52      26779.93       340.47 o                         
  -6  10   3        196.25        355.17        62.32 o                         
  -5  10   3      60932.92      60429.21       609.47 o                         
  -4  10   3      57229.70      55065.81       560.56 o                         
  -3  10   3       1312.34       1420.29        87.36 o                         
  -2  10   3      12166.66      11847.64       153.51 o                         
  -1  10   3      30532.10      30171.09       289.36 o                         
   0  10   3      14592.72      14416.85       189.64 o                         
   1  10   3      13355.31      13010.73       200.27 o                         
   2  10   3      54485.22      53617.44       576.87 o                         
   3  10   3      22176.81      22128.47       287.67 o                         
   4  10   3        535.57        627.25        71.37 o                         
   5  10   3      14775.51      14833.02       275.42 o                         
   6  10   3      31116.56      30994.48       416.05 o                         
   7  10   3        633.11        607.80        79.97 o                         
   8  10   3      12313.71      12471.99       242.26 o                         
   9  10   3       6215.23       6336.71       174.10 o                         
  10  10   3       1879.89       1987.15       110.56 o                         
 -10  11   3          3.49        -23.99        74.15 o                         
  -9  11   3       1742.01       1834.44       140.41 o                         
  -8  11   3       4012.12       4020.51       143.76 o                         
  -7  11   3       1016.18       1285.00        89.03 o                         
  -6  11   3       2736.09       2642.75       107.45 o                         
  -5  11   3       1223.33       1339.13        81.16 o                         
  -4  11   3      29038.18      28508.87       339.48 o                         
  -3  11   3       9002.96       9221.28       180.76 o                         
  -2  11   3       1373.87       1431.81        99.12 o                         
  -1  11   3        522.60        765.64        79.90 o                         
   0  11   3       1439.89       1581.09        90.27 o                         
   1  11   3       1460.79       1591.54        83.24 o                         
   2  11   3      35124.29      34069.03       404.12 o                         
   3  11   3       6100.67       6099.19       146.05 o                         
   4  11   3       1778.39       1887.10       111.55 o                         
   5  11   3      10746.76      10937.83       257.86 o                         
   6  11   3      34929.14      34842.19       539.53 o                         
   7  11   3      10976.51      10977.84       337.48 o                         
   8  11   3      20335.78      20298.75       485.74 o                         
   9  11   3      61884.40      61956.66      1089.95 o                         
  -9  12   3        178.63        300.44        89.10 o                         
  -8  12   3       9022.49       9212.52       217.99 o                         
  -7  12   3      11653.63      11928.49       221.48 o                         
  -6  12   3        247.91        178.14        75.23 o                         
  -5  12   3      15203.87      15340.04       263.42 o                         
  -4  12   3      25189.77      24910.89       429.20 o                         
  -3  12   3       3964.83       3960.00       172.08 o                         
  -2  12   3        317.85        525.23        86.36 o                         
  -1  12   3      14688.30      14766.23       255.34 o                         
   0  12   3       9032.80       9017.80       169.77 o                         
   1  12   3       1849.99       1940.23        99.12 o                         
   2  12   3      26617.96      26642.43       391.04 o                         
   3  12   3      16682.10      16672.29       299.04 o                         
   4  12   3       3531.14       3606.73       248.13 o                         
   5  12   3       2605.77       2798.35       148.00 o                         
   6  12   3      16382.28      15992.51       328.05 o                         
   7  12   3       4677.56       4474.31       183.67 o                         
   8  12   3         56.89        144.41        97.20 o                         
  -7  13   3       7968.17       7853.93       238.01 o                         
  -6  13   3      10138.22      10418.59       249.40 o                         
  -5  13   3       3959.56       3833.67       160.04 o                         
  -4  13   3        409.27        479.02        95.72 o                         
  -3  13   3       9990.11       9742.48       232.05 o                         
  -2  13   3       5570.60       5209.80       223.42 o                         
  -1  13   3         90.73        182.49        93.07 o                         
   0  13   3       1049.77       1001.25       111.84 o                         
   1  13   3       3981.37       3822.60       165.96 o                         
   2  13   3       4553.86       4412.36       241.51 o                         
   3  13   3       1018.07       1263.34       124.45 o                         
   4  13   3        241.23        125.00        96.03 o                         
   5  13   3         66.37         94.31        96.95 o                         
   6  13   3       2765.45       2484.00       151.03 o                         
  -5  14   3       5835.04       5788.48       202.78 o                         
  -4  14   3       5402.99       5346.53       230.87 o                         
  -3  14   3        872.30        899.89       104.32 o                         
  -2  14   3      11596.53      11684.51       247.35 o                         
  -1  14   3      15084.65      14858.68       305.99 o                         
   0  14   3       1963.64       2025.63       136.08 o                         
   1  14   3       5172.21       5320.36       258.88 o                         
   2  14   3      16978.69      16080.71       636.23 o                         
   3  14   3       7897.90       8015.86       225.46 o                         
   4  14   3       1624.32       1781.80       149.14 o                         
 -15   0   4      13410.32      13331.93       587.48 o                         
 -14   0   4      13934.18      14071.63       587.48 o                         
 -13   0   4      13416.96      12961.63       541.10 o                         
 -12   0   4       6572.48       6393.73       191.97 o                         
 -11   0   4      31826.30      30951.80      1056.03 o                         
 -10   0   4       1471.11       1487.44       183.70 o                         
  -9   0   4       3755.79       3883.15        95.35 o                         
  -8   0   4       1650.74       1880.08        70.36 o                         
  -7   0   4        720.22        900.88        44.93 o                         
  -6   0   4      12977.07      12827.82       256.32 o                         
  -5   0   4      30627.54      31565.26       458.06 o                         
  -4   0   4        151.53        372.67        22.80 o                         
  -3   0   4        890.12       1168.72        37.72 o                         
  -2   0   4      19415.25      19970.25       253.35 o                         
  -1   0   4        192.83        697.85        33.22 o                         
   0   0   4      68775.99      71153.29       717.87 o                         
   1   0   4       1476.87       1908.89        46.34 o                         
   2   0   4      30099.19      28718.56       291.48 o                         
   3   0   4       6745.90       7035.30       107.74 o                         
   4   0   4      28108.98      27758.45       330.28 o                         
   5   0   4      42441.24      42032.25       452.23 o                         
   6   0   4      64737.64      62663.43       719.09 o                         
   7   0   4      41665.86      40666.05       549.00 o                         
   8   0   4      24138.21      23051.30       392.78 o                         
   9   0   4      75430.12      71799.66      1036.45 o                         
  10   0   4       3532.33       3424.76       138.85 o                         
  11   0   4       4159.15       3910.75       150.00 o                         
  12   0   4      19218.92      19457.01       363.43 o                         
  13   0   4      24952.57      25491.50       446.12 o                         
  14   0   4        788.15        922.98       110.72 o                         
 -15   1   4      35078.76      35923.57       746.19 o                         
 -14   1   4      11390.21      11355.42       308.10 o                         
 -13   1   4        207.67        300.33        63.75 o                         
 -12   1   4       7924.00       7846.87       179.68 o                         
 -11   1   4      53484.73      52733.29       761.66 o                         
 -10   1   4       9558.27       9642.59       157.74 o                         
  -9   1   4      50127.38      50366.75       583.87 o                         
  -8   1   4      73005.76      73047.40       762.38 o                         
  -7   1   4      36832.09      37864.76       366.40 o                         
  -6   1   4        216.84        275.59        25.19 o                         
  -5   1   4     114105.98     114904.29      1020.13 o                         
  -4   1   4      88192.73      88149.19       832.90 o                         
  -3   1   4      24432.14      25012.39       221.95 o                         
  -2   1   4      40471.98      40338.62       388.09 o                         
  -1   1   4     159635.73     157873.47      1196.74 o                         
   0   1   4     110553.17     112662.36       826.91 o                         
   1   1   4      51121.41      52282.88       381.54 o                         
   2   1   4     195301.34     189635.61      2011.98 o                         
   3   1   4      22717.71      22430.79       186.41 o                         
   4   1   4       2047.31       2274.66        49.79 o                         
   5   1   4      46585.90      46647.95       369.20 o                         
   6   1   4     134306.42     131240.75      1081.53 o                         
   7   1   4       4143.17       3971.50        80.92 o                         
   8   1   4      35554.48      34418.55       384.07 o                         
   9   1   4      12170.22      12021.21       179.97 o                         
  10   1   4       3220.81       3065.29        94.84 o                         
  11   1   4       1257.29       1206.10        67.96 o                         
  12   1   4      32576.14      32370.79       376.05 o                         
  13   1   4       9718.50       9627.44       180.32 o                         
  14   1   4       2248.31       2484.39       100.96 o                         
 -15   2   4         68.43         81.90        59.94 o                         
 -14   2   4       1776.61       1913.00        95.42 o                         
 -13   2   4         82.84        151.93        55.92 o                         
 -12   2   4       1235.53       1248.51        85.12 o                         
 -11   2   4       6510.53       6532.67       169.52 o                         
 -10   2   4        312.58        308.24        60.01 o                         
  -9   2   4       1793.23       1809.42        85.45 o                         
  -8   2   4        944.00       1106.44        48.21 o                         
  -7   2   4      24425.14      24302.21       263.67 o                         
  -6   2   4      14172.06      14400.33       159.06 o                         
  -5   2   4       3586.51       3893.33        68.18 o                         
  -4   2   4        652.63        742.16        30.43 o                         
  -3   2   4         46.46        735.27        72.99 o                         
  -2   2   4      31152.10      31641.67       265.85 o                         
  -1   2   4       6817.45       8172.99        73.49 o                         
   0   2   4      14719.02      15612.66       128.28 o                         
   1   2   4      29280.97      29584.81       246.46 o                         
   2   2   4       3767.91       4122.32        60.95 o                         
   3   2   4       2631.83       2880.99        57.20 o                         
   4   2   4       5792.30       5768.25        73.06 o                         
   5   2   4       2365.15       2386.60        52.49 o                         
   6   2   4       5713.27       5842.89        85.86 o                         
   7   2   4         37.68        104.80        35.70 o                         
   8   2   4        709.38        703.58        71.84 o                         
   9   2   4        312.23        320.87        49.38 o                         
  10   2   4      10617.95      10371.67       169.68 o                         
  11   2   4       2489.34       2528.11        90.86 o                         
  12   2   4       2208.76       2021.48        87.46 o                         
  13   2   4       7124.66       7254.82       158.69 o                         
  14   2   4        100.69        141.47        97.47 o                         
 -14   3   4      11051.68      11097.64       215.56 o                         
 -13   3   4        608.25        599.75        92.27 o                         
 -12   3   4      26707.87      26250.91       387.07 o                         
 -11   3   4      22630.61      22168.29       338.67 o                         
 -10   3   4      18557.52      18317.56       289.75 o                         
  -9   3   4        907.57        885.40        67.08 o                         
  -8   3   4      47694.02      47296.02       482.48 o                         
  -7   3   4      12637.81      12707.35       174.87 o                         
  -6   3   4      54257.62      55077.83       583.73 o                         
  -5   3   4      27808.24      27607.75       253.39 o                         
  -4   3   4      11983.21      12235.35       118.58 o                         
  -3   3   4       2738.73       3022.60        42.12 o                         
  -2   3   4      77016.99      77421.72       577.28 o                         
  -1   3   4      81680.03      82484.29       592.55 o                         
   0   3   4        354.51        498.54        22.78 o                         
   1   3   4      30184.64      30800.84       260.72 o                         
   2   3   4     148212.45     151363.66      1165.66 o                         
   3   3   4     128893.16     129404.00      1048.62 o                         
   4   3   4        676.31        775.62        40.66 o                         
   5   3   4      66191.29      66516.84       540.05 o                         
   6   3   4      19833.70      20181.31       203.82 o                         
   7   3   4       1883.11       1795.12        76.42 o                         
   8   3   4       1998.08       2114.40        74.73 o                         
   9   3   4      27992.77      27681.03       328.99 o                         
  10   3   4       1260.55       1230.17        70.25 o                         
  11   3   4       9219.44       9084.56       165.20 o                         
  12   3   4        672.96        831.45        72.99 o                         
  13   3   4         97.12        193.48        61.00 o                         
 -14   4   4      10033.73      10202.81       221.28 o                         
 -13   4   4       2678.79       2844.88       120.26 o                         
 -12   4   4      11862.04      11897.94       232.49 o                         
 -11   4   4       7989.81       8089.10       183.96 o                         
 -10   4   4       5330.76       5445.71       146.92 o                         
  -9   4   4       1976.28       2144.65        93.29 o                         
  -8   4   4      24298.17      23747.94       318.36 o                         
  -7   4   4       9633.00       9733.70       122.21 o                         
  -6   4   4        805.77        871.96        33.38 o                         
  -5   4   4        696.01       1014.42        37.56 o                         
  -4   4   4        436.66        532.26        43.61 o                         
  -3   4   4        212.33        640.54        39.44 o                         
  -2   4   4       3892.91       4271.13        55.01 o                         
  -1   4   4       8724.28       9105.26       118.26 o                         
   0   4   4       8246.54       8631.05        99.29 o                         
   1   4   4      27362.56      28684.62       250.48 o                         
   2   4   4       8709.18       9172.45       113.30 o                         
   3   4   4       9051.37       8899.06       106.68 o                         
   4   4   4       9543.00       9585.46       108.34 o                         
   5   4   4      20611.45      20761.00       208.05 o                         
   6   4   4      16263.30      16213.04       179.78 o                         
   7   4   4       1460.80       1572.10        69.96 o                         
   8   4   4      23188.64      22805.31       282.18 o                         
   9   4   4      33721.78      33145.64       407.67 o                         
  10   4   4      16776.30      16185.29       244.82 o                         
  11   4   4       7623.51       7527.23       175.17 o                         
  12   4   4      32732.25      32469.77       442.89 o                         
  13   4   4      14011.90      14177.20       251.13 o                         
 -14   5   4       8470.59       8222.38       221.10 o                         
 -13   5   4       2722.49       2666.19       133.93 o                         
 -12   5   4      46526.02      45688.40       703.40 o                         
 -11   5   4      32457.58      31957.31       522.49 o                         
 -10   5   4         64.44        283.53        73.02 o                         
  -9   5   4      28631.69      28658.44       318.00 o                         
  -8   5   4      91323.81      90615.24       883.43 o                         
  -7   5   4      44689.31      44285.41       455.80 o                         
  -6   5   4      20364.32      20447.86       222.69 o                         
  -5   5   4     160585.38     156889.61      1325.17 o                         
  -4   5   4     195956.25     189790.78      1680.62 o                         
  -3   5   4      47380.18      47764.93       419.67 o                         
  -2   5   4      65145.90      66130.59       527.55 o                         
  -1   5   4     167859.06     166422.27      1228.90 o                         
   0   5   4      12307.31      12604.31       135.07 o                         
   1   5   4      39096.69      40306.16       342.97 o                         
   2   5   4      91326.02      92388.30       756.35 o                         
   3   5   4      33879.89      33673.66       297.24 o                         
   4   5   4       8498.87       8912.73       107.14 o                         
   5   5   4      77419.83      77007.44       626.43 o                         
   6   5   4      34677.95      35127.99       399.74 o                         
   7   5   4         63.99        163.60        47.62 o                         
   8   5   4      32197.97      32228.51       382.84 o                         
   9   5   4      90804.59      88001.98       947.99 o                         
  10   5   4      29035.91      28364.00       398.25 o                         
  11   5   4       5279.01       5259.08       155.61 o                         
  12   5   4      27906.72      27954.64       400.30 o                         
  13   5   4      16019.18      15931.30       274.89 o                         
 -13   6   4         93.90        126.25        86.53 o                         
 -12   6   4         22.13         62.60        76.82 o                         
 -11   6   4       3400.99       3264.75       114.90 o                         
 -10   6   4       7082.62       7006.65       142.74 o                         
  -9   6   4        103.93        150.73        42.15 o                         
  -8   6   4       1964.90       2071.44        70.18 o                         
  -7   6   4       1534.08       1487.00        59.87 o                         
  -6   6   4       5950.01       5816.54       107.09 o                         
  -5   6   4       2593.16       2713.73        70.33 o                         
  -4   6   4       3661.61       3679.07        78.90 o                         
  -3   6   4        549.31        568.16        28.51 o                         
  -2   6   4       1277.53       1387.43        57.75 o                         
  -1   6   4        902.73       1054.98        41.84 o                         
   0   6   4       4143.04       4338.28        71.01 o                         
   1   6   4      10305.08      10208.55       120.81 o                         
   2   6   4       4253.45       4322.96        78.29 o                         
   3   6   4       1212.27       1350.24        50.43 o                         
   4   6   4        505.07        651.72        41.11 o                         
   5   6   4       3372.91       3552.13        81.24 o                         
   6   6   4         28.08         66.51        44.10 o                         
   7   6   4      11027.72      10887.71       165.83 o                         
   8   6   4       3707.71       3581.50       150.00 o                         
   9   6   4       3083.19       3182.85       110.71 o                         
  10   6   4        748.85        859.17        80.39 o                         
  11   6   4       1779.84       1754.92       100.21 o                         
  12   6   4       4359.05       4543.18       147.44 o                         
 -13   7   4          1.87        170.54        90.25 o                         
 -12   7   4       2082.05       2349.26       165.53 o                         
 -11   7   4        374.32        334.24        68.02 o                         
 -10   7   4        243.02        346.92        69.01 o                         
  -9   7   4      13207.12      13668.81       229.15 o                         
  -8   7   4      21644.88      21569.18       290.77 o                         
  -7   7   4      13633.92      13511.66       207.45 o                         
  -6   7   4         28.78        102.91        46.92 o                         
  -5   7   4      13418.39      13188.98       167.15 o                         
  -4   7   4      30367.49      29997.62       296.12 o                         
  -3   7   4       6100.74       6309.17        86.95 o                         
  -2   7   4      10570.92      10879.40       119.51 o                         
  -1   7   4      33778.34      34357.85       304.13 o                         
   0   7   4       5446.52       5491.77        80.18 o                         
   1   7   4       1242.57       1353.70        48.90 o                         
   2   7   4       2804.83       3210.07        71.79 o                         
   3   7   4        814.58        898.94        46.50 o                         
   4   7   4      12425.31      12398.23       154.62 o                         
   5   7   4      15893.39      16433.60       188.48 o                         
   6   7   4       1025.10       1029.86        69.65 o                         
   7   7   4        296.07        403.93        55.86 o                         
   8   7   4       8159.74       8218.71       166.50 o                         
   9   7   4      18676.55      18787.97       274.75 o                         
  10   7   4       2465.41       2492.74       131.10 o                         
  11   7   4       2271.45       2343.03       110.87 o                         
  12   7   4       7705.65       7734.49       196.38 o                         
 -12   8   4      13840.68      13896.54       248.36 o                         
 -11   8   4       7636.09       7796.63       183.32 o                         
 -10   8   4       1875.80       1893.72       106.76 o                         
  -9   8   4       2390.38       2216.17       110.89 o                         
  -8   8   4      16153.50      16067.41       221.14 o                         
  -7   8   4       4299.03       4439.32       112.47 o                         
  -6   8   4         18.25         56.70        46.05 o                         
  -5   8   4       1429.61       1387.53        75.62 o                         
  -4   8   4        355.11        388.62        50.81 o                         
  -3   8   4       2538.14       2635.52        72.53 o                         
  -2   8   4        745.61        903.41        46.37 o                         
  -1   8   4      21076.29      20750.18       216.04 o                         
   0   8   4      11912.47      11824.13       154.88 o                         
   1   8   4       1853.36       2051.65        62.75 o                         
   2   8   4       4506.69       4755.38        87.93 o                         
   3   8   4       9081.65       9168.56       138.46 o                         
   4   8   4         82.26        138.87        41.53 o                         
   5   8   4       7480.08       7716.85       141.44 o                         
   6   8   4       9058.62       9087.13       245.64 o                         
   7   8   4        590.79        619.21        66.59 o                         
   8   8   4       3775.67       3865.99       121.88 o                         
   9   8   4       9377.96       9421.16       186.37 o                         
  10   8   4       3853.02       3650.31       165.16 o                         
  11   8   4       6914.15       6910.05       186.24 o                         
 -12   9   4      23895.71      24756.39       338.68 o                         
 -11   9   4      31395.92      31843.62       408.85 o                         
 -10   9   4       5123.61       5340.59       144.25 o                         
  -9   9   4      12383.24      12615.96       216.90 o                         
  -8   9   4      72887.21      73106.22       758.07 o                         
  -7   9   4      34802.22      34478.30       380.30 o                         
  -6   9   4      11069.91      11030.01       194.27 o                         
  -5   9   4      63657.19      63137.06       655.61 o                         
  -4   9   4      28549.34      28579.82       323.81 o                         
  -3   9   4         21.77        110.25        48.92 o                         
  -2   9   4      79664.26      77465.65       639.64 o                         
  -1   9   4     143689.36     139557.44      1061.20 o                         
   0   9   4      12740.33      12386.49       164.37 o                         
   1   9   4      25086.93      24958.73       270.55 o                         
   2   9   4      89705.62      87542.81       828.07 o                         
   3   9   4      76833.19      76636.59       735.10 o                         
   4   9   4        949.95        962.55        65.11 o                         
   5   9   4      74192.12      73491.11       720.97 o                         
   6   9   4      50019.34      49474.00       590.01 o                         
   7   9   4       4471.30       4476.00       142.67 o                         
   8   9   4      12670.93      12340.71       225.08 o                         
   9   9   4      31216.44      31522.45       416.95 o                         
  10   9   4       4204.96       4195.03       152.06 o                         
  11   9   4       4626.19       4542.24       231.47 o                         
 -11  10   4        166.47        223.04        73.04 o                         
 -10  10   4       3314.86       3295.76       123.46 o                         
  -9  10   4        199.43        154.57        70.53 o                         
  -8  10   4        900.04        963.25        79.47 o                         
  -7  10   4       1849.60       1891.76        87.92 o                         
  -6  10   4        101.58        158.89        58.66 o                         
  -5  10   4        314.43        329.45        61.38 o                         
  -4  10   4       5659.94       5438.87       130.47 o                         
  -3  10   4      10788.96      10438.83       172.19 o                         
  -2  10   4        107.73        148.44        52.50 o                         
  -1  10   4       4510.06       4392.89        96.47 o                         
   0  10   4       9991.59       9631.63       150.12 o                         
   1  10   4      19260.75      18417.67       235.84 o                         
   2  10   4        128.70        211.77        64.00 o                         
   3  10   4       2030.57       2086.36        88.42 o                         
   4  10   4       6143.71       6158.06       156.72 o                         
   5  10   4      23889.18      24241.68       382.02 o                         
   6  10   4      16699.69      16660.19       318.76 o                         
   7  10   4        104.76        166.62        82.34 o                         
   8  10   4       5550.33       5439.48       176.24 o                         
   9  10   4       6523.18       6651.06       197.77 o                         
  10  10   4       2536.70       2535.26       137.51 o                         
 -10  11   4       1293.81       1125.25        94.77 o                         
  -9  11   4        329.25        433.36        83.16 o                         
  -8  11   4        150.40        213.46        77.19 o                         
  -7  11   4        537.59        638.10        73.76 o                         
  -6  11   4        345.27        528.50        70.67 o                         
  -5  11   4       2762.65       2880.43       111.86 o                         
  -4  11   4       3157.94       3099.36       121.63 o                         
  -3  11   4        716.69        702.08        69.75 o                         
  -2  11   4        703.04        657.34        78.32 o                         
  -1  11   4        411.87        591.74        89.90 o                         
   0  11   4       2985.83       2870.08       115.05 o                         
   1  11   4       3018.29       3031.39       107.75 o                         
   2  11   4       4980.65       5041.93       134.73 o                         
   3  11   4       2178.87       2305.10        97.79 o                         
   4  11   4        623.67        594.93        85.30 o                         
   5  11   4        180.39        156.73        83.90 o                         
   6  11   4       2136.85       2131.39       129.80 o                         
   7  11   4       2564.09       2524.46       139.41 o                         
   8  11   4       6212.44       6126.69       340.59 o                         
   9  11   4        316.58        375.55        98.33 o                         
  -9  12   4       6412.34       6612.37       256.79 o                         
  -8  12   4        115.22        119.50        82.47 o                         
  -7  12   4        344.71        326.60        80.14 o                         
  -6  12   4       7142.99       7143.58       177.11 o                         
  -5  12   4       9937.17      10071.53       256.82 o                         
  -4  12   4       3101.29       3081.32       127.51 o                         
  -3  12   4       3956.54       3906.40       149.73 o                         
  -2  12   4         34.17         61.17        73.83 o                         
  -1  12   4       4546.65       4635.97       169.49 o                         
   0  12   4        446.71        473.11        90.36 o                         
   1  12   4       2081.09       2209.45        96.01 o                         
   2  12   4       3613.80       3403.92       143.49 o                         
   3  12   4       7040.63       7006.65       184.87 o                         
   4  12   4          4.15         34.21        74.95 o                         
   5  12   4       3748.47       3728.00       163.12 o                         
   6  12   4      15976.48      15684.08       372.91 o                         
   7  12   4      13869.04      14266.91       310.36 o                         
   8  12   4       2348.46       1968.22       305.76 o                         
  -7  13   4       9294.74      10087.03       279.94 o                         
  -6  13   4        465.25        519.25       101.26 o                         
  -5  13   4      41196.07      40467.98       584.81 o                         
  -4  13   4      30948.74      30114.10       451.63 o                         
  -3  13   4       2485.79       2570.04       133.18 o                         
  -2  13   4      34671.66      34554.16       552.23 o                         
  -1  13   4      39752.41      40016.78       561.97 o                         
   0  13   4      13632.79      13963.72       302.37 o                         
   1  13   4      17415.94      17609.87       329.05 o                         
   2  13   4      69331.06      69748.45      1021.19 o                         
   3  13   4      21687.73      21373.78       379.98 o                         
   4  13   4         73.39          8.67        85.09 o                         
   5  13   4      23935.30      23513.15       422.26 o                         
   6  13   4      42584.54      42622.90       649.35 o                         
  -5  14   4         84.04         22.94       115.21 o                         
  -4  14   4         87.39        -56.37       128.03 o                         
  -3  14   4       1268.33       1242.64       129.84 o                         
  -2  14   4       8291.21       8215.85       235.55 o                         
  -1  14   4        115.50        218.84       102.08 o                         
   0  14   4        159.26        256.81       104.53 o                         
   1  14   4         37.61         79.80        96.31 o                         
   2  14   4       5931.20       5476.02       379.30 o                         
   3  14   4        799.30        657.72       130.02 o                         
 -15   1   5      12736.09      13318.08       423.91 o                         
 -14   1   5       4447.47       4478.43       143.29 o                         
 -13   1   5        135.30        174.75        53.24 o                         
 -12   1   5      12128.75      12324.27       258.45 o                         
 -11   1   5       8411.22       8520.03       190.51 o                         
 -10   1   5       4676.91       4731.28       100.89 o                         
  -9   1   5      32025.39      31363.71       357.55 o                         
  -8   1   5      19853.00      20766.22       235.37 o                         
  -7   1   5         31.59        105.84        26.49 o                         
  -6   1   5      17093.21      17324.55       195.70 o                         
  -5   1   5      44413.29      44739.23       442.00 o                         
  -4   1   5      29452.57      29856.21       321.70 o                         
  -3   1   5       1168.99       1172.94        36.65 o                         
  -2   1   5       2426.50       2493.39        45.06 o                         
  -1   1   5      71232.71      71990.87       515.98 o                         
   0   1   5      11833.62      12295.17       104.79 o                         
   1   1   5       1039.32       1231.47        28.98 o                         
   2   1   5        384.42        558.00        27.43 o                         
   3   1   5      15998.64      16565.60       155.14 o                         
   4   1   5        504.97        609.82        28.04 o                         
   5   1   5      10742.81      11164.87       119.79 o                         
   6   1   5       9486.66       9457.60       106.63 o                         
   7   1   5       6038.85       5903.66       104.57 o                         
   8   1   5        564.67        664.88        53.47 o                         
   9   1   5       2447.85       2336.10        85.84 o                         
  10   1   5         90.06         55.62        56.00 o                         
  11   1   5         45.82        163.49        50.85 o                         
  12   1   5        582.32        656.63        63.62 o                         
  13   1   5         26.54         46.75        54.61 o                         
 -15   2   5      12573.88      13054.28       771.28 o                         
 -14   2   5       5960.96       5828.63       177.95 o                         
 -13   2   5       1601.71       1739.44       139.15 o                         
 -12   2   5      21921.71      21194.24       490.87 o                         
 -11   2   5      32967.01      32221.04       504.84 o                         
 -10   2   5        665.35        733.95        58.96 o                         
  -9   2   5      45967.86      46105.41       475.95 o                         
  -8   2   5      55572.38      55577.64       556.46 o                         
  -7   2   5        966.88       1010.08        50.00 o                         
  -6   2   5      34959.89      35006.93       360.85 o                         
  -5   2   5     175118.20     173052.38      1619.56 o                         
  -4   2   5      84209.05      83138.36       742.49 o                         
  -3   2   5      43867.33      45543.12       392.93 o                         
  -2   2   5     283997.22     275879.19      2175.15 o                         
  -1   2   5     170992.05     170246.14      1197.63 o                         
   0   2   5      16315.77      17251.31       160.06 o                         
   1   2   5     126866.23     125988.81       932.19 o                         
   2   2   5     304609.59     293290.06      2264.92 o                         
   3   2   5      47946.81      46850.69       402.89 o                         
   4   2   5      21600.52      21565.90       184.53 o                         
   5   2   5     137555.05     137206.03      1025.25 o                         
   6   2   5      83748.26      83310.31       669.70 o                         
   7   2   5       3544.22       3767.50        91.01 o                         
   8   2   5      96945.53      94362.88       939.33 o                         
   9   2   5      48690.52      46905.69       507.73 o                         
  10   2   5        107.05        224.48        51.29 o                         
  11   2   5      23292.03      23163.58       297.60 o                         
  12   2   5      50080.57      50112.54       546.90 o                         
  13   2   5      14499.40      14693.57       237.78 o                         
 -14   3   5       3330.75       3447.76       125.02 o                         
 -13   3   5        665.39        743.97        71.99 o                         
 -12   3   5      23798.61      23984.28       410.94 o                         
 -11   3   5      56351.16      55811.99       823.89 o                         
 -10   3   5       2063.88       2222.70        96.89 o                         
  -9   3   5      20571.01      20572.48       289.44 o                         
  -8   3   5      21737.12      21509.73       267.59 o                         
  -7   3   5      19804.37      19250.59       225.71 o                         
  -6   3   5         40.78        141.91        43.66 o                         
  -5   3   5      23310.32      23504.23       250.43 o                         
  -4   3   5       2530.86       2775.63        46.09 o                         
  -3   3   5       8324.98       8798.52        90.16 o                         
  -2   3   5       5844.16       6330.99        76.09 o                         
  -1   3   5       1658.04       1782.81        36.41 o                         
   0   3   5        156.16        298.22        21.14 o                         
   1   3   5       6920.04       7077.87        94.47 o                         
   2   3   5       6858.21       7465.67        94.12 o                         
   3   3   5        965.66       1067.40        38.92 o                         
   4   3   5       5198.42       4918.56        77.84 o                         
   5   3   5        154.41        341.16        36.81 o                         
   6   3   5       6048.96       6213.17        91.47 o                         
   7   3   5       1314.23       1263.53        60.22 o                         
   8   3   5       3542.71       3320.38        99.16 o                         
   9   3   5       8133.87       8269.52       152.58 o                         
  10   3   5         69.73         15.09        49.37 o                         
  11   3   5       5969.00       6079.57       140.25 o                         
  12   3   5      10222.95      10150.33       225.85 o                         
  13   3   5       7904.18       7959.74       174.11 o                         
 -14   4   5       3536.82       3802.36       235.54 o                         
 -13   4   5      13923.20      13775.30       255.38 o                         
 -12   4   5       2553.60       2548.90       114.34 o                         
 -11   4   5       1646.59       1793.78       105.29 o                         
 -10   4   5          4.10         99.32        54.84 o                         
  -9   4   5      23413.05      22674.03       312.71 o                         
  -8   4   5       8657.90       8288.01       153.94 o                         
  -7   4   5        346.39        474.23        44.50 o                         
  -6   4   5       1617.61       1770.27        43.46 o                         
  -5   4   5      14842.13      14858.56       148.47 o                         
  -4   4   5      32330.77      32049.54       268.34 o                         
  -3   4   5         32.89        261.15        44.46 o                         
  -2   4   5       1464.21       1537.55        35.33 o                         
  -1   4   5       1708.65       1832.78        42.51 o                         
   0   4   5        241.97        517.81        27.95 o                         
   1   4   5       3757.04       3771.17        62.21 o                         
   2   4   5      15926.44      16396.61       162.72 o                         
   3   4   5      11059.43      11427.52       133.42 o                         
   4   4   5      14467.32      14263.38       152.93 o                         
   5   4   5       1602.54       1740.76        56.66 o                         
   6   4   5      15455.81      15016.04       173.53 o                         
   7   4   5        482.21        546.52        52.39 o                         
   8   4   5      28662.24      28896.22       341.63 o                         
   9   4   5      13272.82      13388.33       217.92 o                         
  10   4   5       1775.05       1796.92        89.83 o                         
  11   4   5       1399.98       1507.98        94.40 o                         
  12   4   5       4184.22       4344.27       145.99 o                         
  13   4   5       1393.62       1379.15        97.22 o                         
 -14   5   5       4711.95       4681.82       174.93 o                         
 -13   5   5       3729.90       3916.15       161.10 o                         
 -12   5   5       9092.09       9321.02       232.93 o                         
 -11   5   5       1584.70       1925.32       116.61 o                         
 -10   5   5        408.04        397.59        66.56 o                         
  -9   5   5       9814.00       9814.75       184.80 o                         
  -8   5   5      18850.67      18962.43       422.16 o                         
  -7   5   5       1005.82       1038.50        60.54 o                         
  -6   5   5      21610.65      21588.99       245.34 o                         
  -5   5   5        100.91        171.47        34.36 o                         
  -4   5   5       3974.70       4236.72        69.82 o                         
  -3   5   5        561.35        581.79        28.79 o                         
  -2   5   5      38837.19      40743.39       393.75 o                         
  -1   5   5        683.75        778.37        37.51 o                         
   0   5   5      10215.09      10502.40       117.11 o                         
   1   5   5        338.42        428.00        30.26 o                         
   2   5   5       3403.59       3777.46        77.02 o                         
   3   5   5        140.93        183.05        31.91 o                         
   4   5   5       5700.15       5742.21        94.83 o                         
   5   5   5         46.64         95.08        33.39 o                         
   6   5   5       4783.88       4927.12       103.97 o                         
   7   5   5       3684.26       3636.06       101.57 o                         
   8   5   5        199.86        306.72        54.26 o                         
   9   5   5        174.06        205.52        57.81 o                         
  10   5   5       7097.57       6930.37       231.93 o                         
  11   5   5        168.42        179.27        69.49 o                         
  12   5   5       9161.29       9269.11       207.46 o                         
 -13   6   5       2226.26       2561.17       232.07 o                         
 -12   6   5      34184.65      33848.62       561.29 o                         
 -11   6   5      15540.68      14876.70       311.11 o                         
 -10   6   5       8415.94       8513.02       224.27 o                         
  -9   6   5      25404.69      25418.55       351.00 o                         
  -8   6   5      73790.23      73401.82       732.52 o                         
  -7   6   5      52352.66      50993.47       556.02 o                         
  -6   6   5      13735.88      13571.79       201.17 o                         
  -5   6   5      88142.52      86063.37       843.02 o                         
  -4   6   5      46318.73      45871.55       445.95 o                         
  -3   6   5        457.35        537.85        34.37 o                         
  -2   6   5      80363.59      80587.88       672.62 o                         
  -1   6   5     121111.58     120303.73       903.64 o                         
   0   6   5       6061.72       6717.58        91.98 o                         
   1   6   5      98970.09     100638.23       767.70 o                         
   2   6   5      39588.70      39793.61       425.41 o                         
   3   6   5      10773.52      10737.63       130.95 o                         
   4   6   5      48040.78      48263.09       415.66 o                         
   5   6   5     198557.50     198210.38      1684.46 o                         
   6   6   5      63735.70      63450.21       629.18 o                         
   7   6   5       2216.62       2202.66        82.39 o                         
   8   6   5      65388.86      64990.69       643.11 o                         
   9   6   5      90999.46      89558.31      1272.56 o                         
  10   6   5      10269.81      10347.45       205.47 o                         
  11   6   5      32141.51      32933.41       472.42 o                         
  12   6   5      31888.33      31860.25       548.72 o                         
 -13   7   5       6229.17       6312.19       217.37 o                         
 -12   7   5      25645.95      25356.47       462.61 o                         
 -11   7   5       8620.93       8811.02       242.82 o                         
 -10   7   5       8498.05       8349.70       190.40 o                         
  -9   7   5       8617.27       8694.36       231.54 o                         
  -8   7   5      56743.64      56322.86       631.58 o                         
  -7   7   5       2067.24       1955.59        83.17 o                         
  -6   7   5       3669.95       3574.97       106.31 o                         
  -5   7   5       2505.76       2526.33        79.06 o                         
  -4   7   5      15476.39      15219.74       210.78 o                         
  -3   7   5          4.74        146.39        33.22 o                         
  -2   7   5      31652.50      31809.68       298.38 o                         
  -1   7   5       2797.26       3157.54        79.46 o                         
   0   7   5       2537.21       2778.78        67.07 o                         
   1   7   5         29.79        182.46        32.23 o                         
   2   7   5       8480.56       8894.07       124.71 o                         
   3   7   5      12034.56      12307.66       160.14 o                         
   4   7   5       3038.91       3322.83        83.14 o                         
   5   7   5         51.05        166.98        40.63 o                         
   6   7   5       1755.41       1761.88        85.28 o                         
   7   7   5      13442.19      13237.97       193.57 o                         
   8   7   5       5502.56       5717.64       143.71 o                         
   9   7   5         42.05        139.32        63.15 o                         
  10   7   5       1231.83       1213.10        94.99 o                         
  11   7   5       8214.17       8350.79       191.76 o                         
  12   7   5      25619.72      26375.44      1559.40 o                         
 -12   8   5       7326.10       7508.41       324.30 o                         
 -11   8   5       2030.58       2271.32       111.56 o                         
 -10   8   5       2087.87       2027.87       118.27 o                         
  -9   8   5       2453.10       2451.23       135.40 o                         
  -8   8   5       7039.62       7471.34       226.00 o                         
  -7   8   5       1251.94       1312.26        68.73 o                         
  -6   8   5      28946.48      28635.83       333.23 o                         
  -5   8   5      14153.92      14027.19       198.27 o                         
  -4   8   5       3930.86       3839.70       105.05 o                         
  -3   8   5       6458.31       6390.75       113.58 o                         
  -2   8   5      30348.31      30316.85       292.12 o                         
  -1   8   5      60519.96      59022.92       518.21 o                         
   0   8   5        459.15        535.75        45.94 o                         
   1   8   5      12868.02      12913.40       205.25 o                         
   2   8   5      17453.30      17681.01       206.41 o                         
   3   8   5      19704.62      19667.85       227.68 o                         
   4   8   5       3475.27       3768.47        93.11 o                         
   5   8   5      36606.67      36887.61       372.29 o                         
   6   8   5       4086.36       4338.10       125.62 o                         
   7   8   5        935.29        857.59        73.35 o                         
   8   8   5        591.11        541.45        70.41 o                         
   9   8   5       5412.88       5235.97       146.59 o                         
  10   8   5        308.81        330.34        96.87 o                         
  11   8   5      10695.02      10897.08       233.07 o                         
 -12   9   5       6111.11       6454.97       381.82 o                         
 -11   9   5       7799.35       7791.96       189.74 o                         
 -10   9   5         97.98         66.59        63.25 o                         
  -9   9   5       1451.51       1557.43        84.56 o                         
  -8   9   5          0.85         93.50        57.50 o                         
  -7   9   5        463.88        424.05        61.69 o                         
  -6   9   5        406.47        464.17        61.25 o                         
  -5   9   5       3689.13       3637.34       110.26 o                         
  -4   9   5       7786.58       7741.64       149.33 o                         
  -3   9   5      15116.11      15345.09       218.66 o                         
  -2   9   5        310.13        403.34        49.57 o                         
  -1   9   5         14.92         88.23        41.04 o                         
   0   9   5      13674.76      13545.51       163.68 o                         
   1   9   5      28977.65      28571.49       301.23 o                         
   2   9   5          9.97         78.83        46.15 o                         
   3   9   5       8159.14       8163.38       144.30 o                         
   4   9   5        149.12        210.47        51.86 o                         
   5   9   5       4011.77       4593.22       207.13 o                         
   6   9   5       2518.06       2653.72       128.27 o                         
   7   9   5       3453.54       3447.14       132.88 o                         
   8   9   5        356.84        395.61        76.03 o                         
   9   9   5       7753.49       7875.49       189.06 o                         
  10   9   5        777.90        745.23        92.18 o                         
 -11  10   5      14011.88      14058.07       238.98 o                         
 -10  10   5       3327.37       3278.04       124.94 o                         
  -9  10   5      18059.96      18173.92       301.20 o                         
  -8  10   5      18477.41      18523.49       252.64 o                         
  -7  10   5         99.55        133.03        60.35 o                         
  -6  10   5       6344.24       6366.80       143.02 o                         
  -5  10   5      47084.12      46929.80       498.56 o                         
  -4  10   5      41344.14      40496.57       436.03 o                         
  -3  10   5       3711.17       3772.06       121.32 o                         
  -2  10   5      47328.46      45889.69       510.54 o                         
  -1  10   5      20733.60      20240.12       241.12 o                         
   0  10   5       2922.44       3269.85       128.28 o                         
   1  10   5      24753.06      24527.40       288.10 o                         
   2  10   5     107801.89     105046.20       988.09 o                         
   3  10   5      15639.45      15560.75       229.29 o                         
   4  10   5      10193.21      10241.47       181.30 o                         
   5  10   5      26388.74      26107.16       430.98 o                         
   6  10   5      19165.45      19635.76       355.41 o                         
   7  10   5       1965.12       2129.43       128.79 o                         
   8  10   5      45083.31      45732.06       661.41 o                         
   9  10   5      19823.59      20506.62       371.67 o                         
 -10  11   5       1876.09       2054.53       116.82 o                         
  -9  11   5      18307.05      18739.63       295.40 o                         
  -8  11   5       9361.51       9794.75       197.98 o                         
  -7  11   5       1286.81       1303.67        85.46 o                         
  -6  11   5      10850.79      10772.03       193.68 o                         
  -5  11   5      35177.93      34167.48       453.40 o                         
  -4  11   5      11243.14      11010.05       187.20 o                         
  -3  11   5       1279.58       1197.05        78.47 o                         
  -2  11   5       2109.61       2143.81        94.70 o                         
  -1  11   5      14590.51      14277.22       264.75 o                         
   0  11   5       8107.18       7824.33       173.92 o                         
   1  11   5         87.80        170.08        59.00 o                         
   2  11   5        471.76        582.34        68.34 o                         
   3  11   5       1474.79       1640.70        86.86 o                         
   4  11   5        197.89        224.04        76.70 o                         
   5  11   5       1758.16       1902.37       124.58 o                         
   6  11   5       2676.66       2717.94       143.84 o                         
   7  11   5       1559.11       1594.62       120.79 o                         
   8  11   5       1504.30       1696.68       127.08 o                         
  -8  12   5       5810.28       5748.55       176.02 o                         
  -7  12   5        489.55        588.38        81.99 o                         
  -6  12   5      12885.81      12771.83       260.18 o                         
  -5  12   5      23299.68      23378.40       324.80 o                         
  -4  12   5      10856.82      10843.70       212.82 o                         
  -3  12   5       5273.52       4834.39       172.96 o                         
  -2  12   5      21577.53      21501.69       353.56 o                         
  -1  12   5      12808.54      12686.30       259.55 o                         
   0  12   5        183.19        272.42        89.27 o                         
   1  12   5      24336.84      24205.24       347.01 o                         
   2  12   5      43854.01      43486.91       498.88 o                         
   3  12   5       8214.18       7921.99       190.28 o                         
   4  12   5       2484.69       2668.98       173.50 o                         
   5  12   5       8978.67       9249.17       245.13 o                         
   6  12   5       8299.24       8508.76       349.98 o                         
   7  12   5        109.19        119.32        95.75 o                         
  -7  13   5       7368.77       7605.89       232.37 o                         
  -6  13   5       5833.57       5861.08       245.18 o                         
  -5  13   5        228.24        327.19        96.30 o                         
  -4  13   5         97.26         22.96        87.06 o                         
  -3  13   5       1499.87       1500.78       146.16 o                         
  -2  13   5       2225.08       2278.65       137.21 o                         
  -1  13   5         91.03         11.80        90.22 o                         
   0  13   5       1916.79       1986.99       138.49 o                         
   1  13   5        681.65        623.17       102.88 o                         
   2  13   5        323.46        263.88        84.67 o                         
   3  13   5       7037.98       7382.05       217.00 o                         
   4  13   5       7348.79       7613.36       230.12 o                         
   5  13   5        483.86        543.81       109.68 o                         
  -4  14   5       2478.19       2483.83       154.15 o                         
  -3  14   5       3022.16       3213.00       159.52 o                         
  -2  14   5      23066.02      22349.30       386.12 o                         
  -1  14   5      28421.02      27597.04       439.24 o                         
   0  14   5       3569.61       3558.34       162.93 o                         
   1  14   5       7491.54       7359.01       222.74 o                         
   2  14   5      22726.61      22292.55       487.82 o                         
   3  14   5       6431.39       6366.20       257.91 o                         
 -15   0   6      47002.38      48611.41      1504.76 o                         
 -14   0   6       1307.13       1439.49       230.18 o                         
 -13   0   6      22561.58      22768.30       803.91 o                         
 -12   0   6      40309.80      39817.13      1226.49 o                         
 -11   0   6      20110.01      19406.35       509.67 o                         
 -10   0   6      32461.10      32740.29      1133.55 o                         
  -9   0   6     178466.27     178790.06      2776.47 o                         
  -8   0   6      52017.93      53196.73       883.63 o                         
  -7   0   6       3670.29       3656.51       133.08 o                         
  -6   0   6      16233.61      16410.47       322.71 o                         
  -5   0   6     232507.78     227913.19      2676.51 o                         
  -4   0   6      63944.40      64913.66       788.19 o                         
  -3   0   6      20455.35      21272.23       279.59 o                         
  -2   0   6      70494.31      71513.47       861.03 o                         
  -1   0   6      18059.89      17813.71       220.97 o                         
   0   0   6      11433.27      11534.70       157.24 o                         
   1   0   6      42692.09      42496.41       450.82 o                         
   2   0   6      12314.17      12655.78       152.22 o                         
   3   0   6      23067.43      23290.16       385.82 o                         
   4   0   6      14846.89      14832.84       182.82 o                         
   5   0   6       7831.25       8400.64       158.76 o                         
   6   0   6        634.40        715.48        64.57 o                         
   7   0   6      10565.76      10600.12       226.12 o                         
   8   0   6      10557.29      10412.25       235.54 o                         
   9   0   6        466.88        422.19        73.66 o                         
  10   0   6       2164.95       2298.02       126.67 o                         
  11   0   6        854.03        880.48        96.80 o                         
  12   0   6       4256.46       4107.72       172.05 o                         
  13   0   6         48.29        114.95        82.72 o                         
 -15   1   6       4238.94       4279.11       338.40 o                         
 -14   1   6        776.25        675.82       132.55 o                         
 -13   1   6       2992.49       3095.72       201.46 o                         
 -12   1   6        205.54        391.61        96.52 o                         
 -11   1   6         47.65        140.32        78.36 o                         
 -10   1   6        295.56        427.75        47.12 o                         
  -9   1   6      39064.01      38694.87       405.12 o                         
  -8   1   6      17296.22      17209.60       202.77 o                         
  -7   1   6       4444.82       4667.92        84.16 o                         
  -6   1   6      10669.67      10811.71       137.32 o                         
  -5   1   6      22088.08      21694.75       247.57 o                         
  -4   1   6      17014.36      16748.32       169.46 o                         
  -3   1   6      65148.39      65694.91       594.72 o                         
  -2   1   6     147375.31     143871.14      1146.27 o                         
  -1   1   6      30593.35      30797.28       233.96 o                         
   0   1   6      11171.32      11745.79       104.29 o                         
   1   1   6      41929.04      42216.41       318.93 o                         
   2   1   6     133116.56     129138.21      1136.28 o                         
   3   1   6         30.58        138.87        21.34 o                         
   4   1   6      93916.13      92736.56       675.71 o                         
   5   1   6      44468.66      43755.80       342.72 o                         
   6   1   6      26333.20      26078.14       239.55 o                         
   7   1   6       1889.41       1842.19        71.83 o                         
   8   1   6      74250.79      70876.02       722.67 o                         
   9   1   6      14178.91      13986.24       204.36 o                         
  10   1   6       8441.60       8254.07       155.29 o                         
  11   1   6      22282.97      22538.32       293.50 o                         
  12   1   6      42071.50      42237.87       477.86 o                         
  13   1   6       8760.69       9068.21       174.63 o                         
 -14   2   6         13.56         76.77        51.36 o                         
 -13   2   6       2191.08       2240.48       110.66 o                         
 -12   2   6        736.20        842.22        83.80 o                         
 -11   2   6       9584.02       9347.08       202.56 o                         
 -10   2   6       1184.43       1195.46        64.09 o                         
  -9   2   6       4036.32       4154.23        97.10 o                         
  -8   2   6        311.19        443.62        40.84 o                         
  -7   2   6        897.70        903.43        45.67 o                         
  -6   2   6       2630.29       2685.66        65.46 o                         
  -5   2   6       2781.33       2883.52        63.18 o                         
  -4   2   6       5755.11       5753.66        80.81 o                         
  -3   2   6      31107.07      31983.17       304.54 o                         
  -2   2   6         38.40        131.08        42.07 o                         
  -1   2   6       3625.30       3771.30        47.86 o                         
   0   2   6       9386.14       9650.84       101.15 o                         
   1   2   6      11613.15      11420.60       114.61 o                         
   2   2   6      12155.42      11856.53       118.93 o                         
   3   2   6       1433.25       1527.02        45.80 o                         
   4   2   6       9439.75       9467.55       102.72 o                         
   5   2   6         13.93        125.54        27.62 o                         
   6   2   6      17143.21      17037.45       170.80 o                         
   7   2   6        430.17        505.35        47.09 o                         
   8   2   6         11.96         43.94        43.11 o                         
   9   2   6      10632.69      10276.17       172.69 o                         
  10   2   6         61.18         58.21        65.57 o                         
  11   2   6       1929.43       2106.16        90.54 o                         
  12   2   6         52.16         10.28        75.15 o                         
  13   2   6       1350.33       1387.14        89.29 o                         
 -14   3   6        955.27       1047.32        94.86 o                         
 -13   3   6       2059.82       2259.76       116.55 o                         
 -12   3   6       6219.42       5937.16       173.96 o                         
 -11   3   6       1529.93       1505.98        95.92 o                         
 -10   3   6       1474.52       1448.86        76.90 o                         
  -9   3   6        429.66        481.47        78.63 o                         
  -8   3   6        825.08        900.41        55.86 o                         
  -7   3   6       1456.96       1620.58        62.61 o                         
  -6   3   6      40860.13      40418.48       443.78 o                         
  -5   3   6      45008.18      44120.69       390.64 o                         
  -4   3   6       3326.07       3639.66        57.52 o                         
  -3   3   6        164.84        269.72        24.08 o                         
  -2   3   6      17676.23      17519.55       167.17 o                         
  -1   3   6      72455.26      70793.20       538.30 o                         
   0   3   6       1342.09       1469.35        45.31 o                         
   1   3   6      65850.24      65595.48       506.30 o                         
   2   3   6      36027.06      35735.88       318.98 o                         
   3   3   6      15613.46      15453.89       157.51 o                         
   4   3   6       2085.27       2282.55        65.43 o                         
   5   3   6      39455.89      39269.88       329.55 o                         
   6   3   6        919.41       1003.88        49.88 o                         
   7   3   6      40555.86      40338.93       398.84 o                         
   8   3   6      15015.02      14821.82       213.14 o                         
   9   3   6      18554.64      18419.44       275.88 o                         
  10   3   6         43.16         98.16        52.99 o                         
  11   3   6      27192.68      27346.99       342.45 o                         
  12   3   6      17926.38      18137.17       275.95 o                         
  13   3   6         43.81        -14.41        62.61 o                         
 -14   4   6       6204.50       6311.76       236.04 o                         
 -13   4   6      16132.28      15994.64       375.18 o                         
 -12   4   6      74519.83      73470.48      1204.46 o                         
 -11   4   6      25313.55      25271.94       565.25 o                         
 -10   4   6       1456.11       1706.72        83.38 o                         
  -9   4   6      20791.00      20993.84       294.03 o                         
  -8   4   6      68097.45      66283.27       766.39 o                         
  -7   4   6         14.97         62.24        36.06 o                         
  -6   4   6      88517.10      88078.45       801.31 o                         
  -5   4   6      56193.15      56675.89       453.39 o                         
  -4   4   6       5895.01       5867.96        75.45 o                         
  -3   4   6      16798.55      16878.37       173.20 o                         
  -2   4   6      98670.24      98698.45       737.74 o                         
  -1   4   6      16258.76      16355.73       152.00 o                         
   0   4   6      18700.78      19429.34       193.37 o                         
   1   4   6      44029.40      45269.99       378.74 o                         
   2   4   6      36161.46      35451.36       296.85 o                         
   3   4   6       8224.70       8475.94       108.60 o                         
   4   4   6      13082.61      13324.05       154.64 o                         
   5   4   6      13377.13      13687.51       163.17 o                         
   6   4   6        674.19        843.86        49.82 o                         
   7   4   6       1554.93       1744.64        75.15 o                         
   8   4   6        198.73        307.12        59.25 o                         
   9   4   6         82.02        219.12        59.29 o                         
  10   4   6        639.80        578.12        68.49 o                         
  11   4   6        231.50        462.46        73.05 o                         
  12   4   6       2645.78       2664.30       121.45 o                         
 -14   5   6       1895.76       2115.28       147.96 o                         
 -13   5   6       8369.60       8455.65       223.43 o                         
 -12   5   6      18835.35      18626.00       355.29 o                         
 -11   5   6       3756.47       3602.28       208.27 o                         
 -10   5   6        645.49        737.98        71.52 o                         
  -9   5   6       5835.02       5961.61       142.96 o                         
  -8   5   6      28760.43      28325.57       373.46 o                         
  -7   5   6      11005.81      11012.77       145.86 o                         
  -6   5   6      22295.33      22280.75       236.33 o                         
  -5   5   6      53196.69      52828.30       499.56 o                         
  -4   5   6       3666.59       3813.45        63.94 o                         
  -3   5   6       7848.98       7768.02       115.23 o                         
  -2   5   6      36376.08      36884.00       335.79 o                         
  -1   5   6       9149.98       9122.01       103.08 o                         
   0   5   6      57311.09      58205.06       477.13 o                         
   1   5   6     137075.09     135069.72      1013.38 o                         
   2   5   6      55942.21      55046.86       461.66 o                         
   3   5   6       3545.66       3835.90        77.32 o                         
   4   5   6      41831.19      42101.36       368.60 o                         
   5   5   6     129927.31     129754.27      1072.92 o                         
   6   5   6      27636.62      27360.63       293.65 o                         
   7   5   6      16323.43      16293.86       267.03 o                         
   8   5   6      71611.71      71574.38       811.27 o                         
   9   5   6      69409.16      69295.18       729.56 o                         
  10   5   6       2587.33       2584.21       113.67 o                         
  11   5   6      27673.20      28281.63       388.93 o                         
  12   5   6      18674.70      19284.57       390.04 o                         
 -13   6   6       1558.39       1637.26       121.93 o                         
 -12   6   6       8729.59       8494.88       290.39 o                         
 -11   6   6       6027.53       5621.06       244.56 o                         
 -10   6   6       1306.55       1365.93        89.54 o                         
  -9   6   6       3808.11       3767.54       137.51 o                         
  -8   6   6       3743.93       4003.53        87.55 o                         
  -7   6   6        112.87        149.34        36.50 o                         
  -6   6   6       4971.38       5073.63       101.38 o                         
  -5   6   6       7175.71       7024.71       118.55 o                         
  -4   6   6       3828.03       3956.46        74.57 o                         
  -3   6   6        129.64        282.34        27.81 o                         
  -2   6   6       3550.84       3603.88        70.58 o                         
  -1   6   6       3905.88       3907.80        65.45 o                         
   0   6   6        100.40        184.68        33.71 o                         
   1   6   6       1610.64       1829.28        52.57 o                         
   2   6   6       8864.37       9124.82       118.49 o                         
   3   6   6       8452.73       8268.79       116.17 o                         
   4   6   6        429.32        555.04        46.43 o                         
   5   6   6       4004.14       4071.88        92.60 o                         
   6   6   6       1461.87       1615.31        80.39 o                         
   7   6   6       2487.36       2494.67        93.63 o                         
   8   6   6         75.73         79.19        53.23 o                         
   9   6   6       2166.47       2190.34       106.68 o                         
  10   6   6        139.13        210.29        71.27 o                         
  11   6   6         50.64         67.53        70.44 o                         
  12   6   6         33.99         69.54        71.88 o                         
 -13   7   6        318.48        505.46       100.08 o                         
 -12   7   6        571.60        544.84       100.83 o                         
 -11   7   6       1570.35       1711.77       127.36 o                         
 -10   7   6       2996.91       2765.98       133.35 o                         
  -9   7   6        465.17        492.29        47.80 o                         
  -8   7   6      14776.54      15040.27       224.55 o                         
  -7   7   6      16653.90      16567.24       239.10 o                         
  -6   7   6       1596.66       1612.93        77.79 o                         
  -5   7   6       2649.09       2708.00       107.93 o                         
  -4   7   6        994.86        943.06        58.10 o                         
  -3   7   6        419.23        532.96        45.32 o                         
  -2   7   6       5972.90       6114.81       105.34 o                         
  -1   7   6       1225.86       1398.19        47.68 o                         
   0   7   6       2637.05       2824.57        69.48 o                         
   1   7   6       5848.54       5851.84        95.07 o                         
   2   7   6       5264.06       5298.66        98.51 o                         
   3   7   6         52.06         79.31        38.71 o                         
   4   7   6      19086.99      19442.46       214.92 o                         
   5   7   6      31139.52      31457.11       328.43 o                         
   6   7   6      21318.18      20976.19       279.53 o                         
   7   7   6       1048.78       1011.37        69.57 o                         
   8   7   6       4304.60       4861.29       137.93 o                         
   9   7   6      10803.72      11306.09       298.17 o                         
  10   7   6         10.50         53.30        68.98 o                         
  11   7   6       5459.58       5605.06       168.57 o                         
 -12   8   6      34044.64      34548.21       805.75 o                         
 -11   8   6      12550.90      12664.70       303.59 o                         
 -10   8   6       1302.38       1260.66        80.98 o                         
  -9   8   6      29157.40      29485.79       379.12 o                         
  -8   8   6      30479.13      30104.46       383.17 o                         
  -7   8   6          7.76         73.39        57.97 o                         
  -6   8   6      31798.25      31273.97       359.30 o                         
  -5   8   6      25014.59      24871.80       299.72 o                         
  -4   8   6       2427.70       2530.30        88.12 o                         
  -3   8   6      31494.05      32090.64       366.04 o                         
  -2   8   6      49526.79      49697.15       522.90 o                         
  -1   8   6      14105.83      14122.00       168.10 o                         
   0   8   6       9047.75       9498.00       139.03 o                         
   1   8   6      24155.16      24265.14       261.61 o                         
   2   8   6      11888.17      12128.73       155.43 o                         
   3   8   6       5896.76       6022.41       132.46 o                         
   4   8   6       6322.65       6596.19       128.76 o                         
   5   8   6      16931.14      17049.83       276.08 o                         
   6   8   6        111.98        202.81        63.94 o                         
   7   8   6        931.65       1003.54        78.02 o                         
   8   8   6         12.25        159.46        66.40 o                         
   9   8   6        386.39        383.14        77.10 o                         
  10   8   6       2778.61       2652.84       123.38 o                         
 -11   9   6       1303.92       1373.24        91.88 o                         
 -10   9   6       5310.37       5280.52       160.88 o                         
  -9   9   6      13024.70      13408.00       230.80 o                         
  -8   9   6       6705.66       6699.11       144.75 o                         
  -7   9   6         59.29        168.54        57.56 o                         
  -6   9   6      26728.51      26629.05       325.87 o                         
  -5   9   6      32702.42      32896.75       381.60 o                         
  -4   9   6       1581.98       1658.69       126.65 o                         
  -3   9   6      10366.89      10386.50       188.18 o                         
  -2   9   6      72121.40      70198.18       719.32 o                         
  -1   9   6      55787.61      54448.16       515.17 o                         
   0   9   6       1068.55       1024.18        56.79 o                         
   1   9   6      35559.22      35634.07       359.89 o                         
   2   9   6      39839.84      39257.43       412.27 o                         
   3   9   6       2522.98       2521.14       138.13 o                         
   4   9   6      39362.25      39347.05       418.84 o                         
   5   9   6      76170.59      76775.49       915.69 o                         
   6   9   6       6627.70       6809.70       180.17 o                         
   7   9   6      15358.05      15884.78       285.80 o                         
   8   9   6      35791.72      35793.88       538.42 o                         
   9   9   6      18022.91      17619.07       368.64 o                         
  10   9   6       1131.26       1186.96       123.33 o                         
 -11  10   6        263.69         44.66       223.31 o                         
 -10  10   6       3921.09       3756.30       154.15 o                         
  -9  10   6       8807.08       9105.54       181.00 o                         
  -8  10   6      22747.06      23632.84       309.65 o                         
  -7  10   6       4277.29       4320.12       129.55 o                         
  -6  10   6       5179.94       5223.75       139.05 o                         
  -5  10   6      10702.12      10706.90       187.77 o                         
  -4  10   6      21459.76      21645.00       287.06 o                         
  -3  10   6       5132.84       5027.28       144.79 o                         
  -2  10   6       8507.85       8149.05       163.41 o                         
  -1  10   6      20955.31      20836.05       245.81 o                         
   0  10   6         40.09         54.04        50.92 o                         
   1  10   6          1.93         59.46        50.18 o                         
   2  10   6         71.78        116.40        51.07 o                         
   3  10   6        126.61        214.22        55.00 o                         
   4  10   6       3562.40       3641.45       114.89 o                         
   5  10   6       1055.97       1145.41       118.32 o                         
   6  10   6         45.07        172.71        83.15 o                         
   7  10   6        519.02        599.88        95.29 o                         
   8  10   6        955.83        944.61       106.36 o                         
   9  10   6       8803.58       9278.47       242.07 o                         
  -9  11   6          2.18         26.01        69.69 o                         
  -8  11   6        964.36        983.07        81.47 o                         
  -7  11   6        164.43        202.54        67.83 o                         
  -6  11   6       1533.47       1563.40        91.30 o                         
  -5  11   6         27.39        176.54        68.31 o                         
  -4  11   6      11069.49      10957.76       189.34 o                         
  -3  11   6        180.36        108.43        67.07 o                         
  -2  11   6        799.83        944.31        77.03 o                         
  -1  11   6        407.11        500.98        75.42 o                         
   0  11   6       2800.64       2697.44       109.57 o                         
   1  11   6          7.07         44.41        63.87 o                         
   2  11   6       7776.09       7679.09       161.46 o                         
   3  11   6       1143.20       1140.10        80.39 o                         
   4  11   6       1319.70       1292.32       109.61 o                         
   5  11   6         42.15        180.38        88.14 o                         
   6  11   6        712.42        743.68       126.59 o                         
   7  11   6        422.96        391.90        96.63 o                         
   8  11   6       3844.97       3726.87       230.21 o                         
  -8  12   6       5486.98       5874.52       156.48 o                         
  -7  12   6         34.55         71.02        70.88 o                         
  -6  12   6       9613.84       9687.96       189.26 o                         
  -5  12   6      35767.64      35140.06       411.47 o                         
  -4  12   6       7027.13       6825.93       173.06 o                         
  -3  12   6       5713.66       5750.06       203.24 o                         
  -2  12   6       8080.34       7949.36       210.49 o                         
  -1  12   6       2584.10       2537.27       128.89 o                         
   0  12   6        876.96        890.28        99.45 o                         
   1  12   6      13863.96      13796.61       242.99 o                         
   2  12   6         52.50        101.42        72.82 o                         
   3  12   6      16214.83      16450.82       273.20 o                         
   4  12   6       5272.29       5113.66       192.23 o                         
   5  12   6        381.84        558.43       104.43 o                         
   6  12   6        373.36        424.50       101.87 o                         
  -6  13   6      11158.52      11576.31       245.19 o                         
  -5  13   6      15648.67      15897.73       305.01 o                         
  -4  13   6      10558.48      10370.75       270.83 o                         
  -3  13   6      10921.53      11090.53       256.43 o                         
  -2  13   6      42819.20      42557.50       585.24 o                         
  -1  13   6      12327.39      12182.02       263.73 o                         
   0  13   6         72.46        164.52        90.67 o                         
   1  13   6      17575.06      17601.34       319.62 o                         
   2  13   6      49909.45      48306.16       643.10 o                         
   3  13   6       1803.21       2084.99       157.98 o                         
   4  13   6      20502.19      20609.44       432.16 o                         
   5  13   6      19092.79      18906.30       745.34 o                         
  -3  14   6       4275.06       3979.79       171.71 o                         
  -2  14   6       4629.76       4754.12       182.22 o                         
  -1  14   6       6394.14       6404.81       209.69 o                         
   0  14   6       3391.56       3520.08       170.39 o                         
   1  14   6       5055.90       4756.66       186.44 o                         
 -14   1   7       3032.49       2849.33       200.14 o                         
 -13   1   7      26902.79      27113.65      1039.25 o                         
 -12   1   7      32060.51      32054.65       728.59 o                         
 -11   1   7       5715.52       5638.24       178.23 o                         
 -10   1   7      21510.67      21523.02       343.18 o                         
  -9   1   7      66323.28      65764.69       846.37 o                         
  -8   1   7      27842.94      27754.00       301.78 o                         
  -7   1   7        874.74        881.73        42.56 o                         
  -6   1   7      24169.09      24347.42       279.49 o                         
  -5   1   7      64940.77      63842.56       580.04 o                         
  -4   1   7      21812.73      21668.39       215.32 o                         
  -3   1   7      26124.90      26851.06       372.33 o                         
  -2   1   7      31472.73      31507.70       248.94 o                         
  -1   1   7       1242.20       1360.21        45.46 o                         
   0   1   7      21031.43      20870.72       189.72 o                         
   1   1   7      52982.55      52537.91       394.13 o                         
   2   1   7       3363.76       3446.51       105.30 o                         
   3   1   7      23671.75      23745.40       231.97 o                         
   4   1   7      43757.70      43219.79       326.45 o                         
   5   1   7      18533.63      18183.91       167.91 o                         
   6   1   7       4566.41       4759.42        82.85 o                         
   7   1   7       5487.31       5595.49       118.65 o                         
   8   1   7      25478.09      25083.00       305.53 o                         
   9   1   7       7818.31       7898.92       150.63 o                         
  10   1   7        120.11        174.30        53.03 o                         
  11   1   7        760.59        871.39        72.23 o                         
  12   1   7       1076.76       1177.73        80.36 o                         
 -14   2   7        189.03        214.88       117.65 o                         
 -13   2   7          8.25         22.45       101.94 o                         
 -12   2   7         79.23        271.52        92.18 o                         
 -11   2   7       1971.26       1933.68        80.17 o                         
 -10   2   7        603.18        725.68        64.90 o                         
  -9   2   7       3500.90       3685.75        89.04 o                         
  -8   2   7       2893.94       2956.47        77.92 o                         
  -7   2   7       7706.68       7574.98       117.03 o                         
  -6   2   7      24039.61      24457.95       284.89 o                         
  -5   2   7      23093.07      23035.65       242.85 o                         
  -4   2   7      12859.33      12476.91       185.94 o                         
  -3   2   7      13139.36      12879.09       132.98 o                         
  -2   2   7      47265.76      46264.93       371.54 o                         
  -1   2   7      21372.86      21816.41       184.02 o                         
   0   2   7       7569.88       7823.86        85.92 o                         
   1   2   7      57206.26      56743.22       441.36 o                         
   2   2   7      46956.40      45997.95       394.42 o                         
   3   2   7       2606.92       2711.78        60.09 o                         
   4   2   7      63823.29      62431.19       475.94 o                         
   5   2   7      51967.21      51373.28       400.51 o                         
   6   2   7        444.28        573.64        40.46 o                         
   7   2   7      37932.95      37376.22       417.86 o                         
   8   2   7      95834.17      93653.72       889.56 o                         
   9   2   7      24236.44      23816.06       302.82 o                         
  10   2   7      11034.09      11281.74       189.98 o                         
  11   2   7      55682.96      56299.84       610.20 o                         
  12   2   7      38021.54      37840.50       444.47 o                         
 -14   3   7         12.18         39.98        60.94 o                         
 -13   3   7      14804.75      14342.68       281.92 o                         
 -12   3   7      28146.21      27510.88       455.30 o                         
 -11   3   7      17860.28      17391.10       295.05 o                         
 -10   3   7       7029.13       7060.22       151.83 o                         
  -9   3   7      69334.29      67947.93       736.49 o                         
  -8   3   7      10419.89      10202.40       161.49 o                         
  -7   3   7      18054.26      18011.59       231.54 o                         
  -6   3   7      65756.61      64147.69       679.24 o                         
  -5   3   7      83900.93      83226.88       710.56 o                         
  -4   3   7        352.70        399.88        28.61 o                         
  -3   3   7     113341.86     113899.65       967.61 o                         
  -2   3   7      81130.30      81374.53       636.63 o                         
  -1   3   7      20416.65      20604.96       172.29 o                         
   0   3   7        816.54       1050.99        35.51 o                         
   1   3   7      79702.15      79635.16       609.92 o                         
   2   3   7      90162.94      89612.79       684.81 o                         
   3   3   7       1121.81       1385.89        46.26 o                         
   4   3   7      14247.07      14733.09       165.93 o                         
   5   3   7      12445.79      12376.90       138.98 o                         
   6   3   7       7321.21       7232.78       117.85 o                         
   7   3   7       9591.40       9545.20       157.28 o                         
   8   3   7      11930.41      11929.96       181.76 o                         
   9   3   7        880.36        890.05        66.47 o                         
  10   3   7       2305.28       2280.42        93.23 o                         
  11   3   7       1647.13       1802.63        88.50 o                         
  12   3   7       3445.63       3395.26       177.21 o                         
 -14   4   7        440.48        447.38        75.97 o                         
 -13   4   7       3540.68       3261.95       184.96 o                         
 -12   4   7        444.91        595.68        80.96 o                         
 -11   4   7         29.36         98.51        81.17 o                         
 -10   4   7       3827.67       3661.87       114.61 o                         
  -9   4   7        928.18        926.83        76.49 o                         
  -8   4   7        700.33        752.67        55.71 o                         
  -7   4   7       1231.07       1199.94        63.99 o                         
  -6   4   7         39.17        141.34        25.80 o                         
  -5   4   7       2486.94       2532.73        55.55 o                         
  -4   4   7       3457.12       3500.16        65.57 o                         
  -3   4   7       5669.02       5503.71        79.31 o                         
  -2   4   7       2342.38       2387.57        50.49 o                         
  -1   4   7      17107.94      16920.14       152.25 o                         
   0   4   7      31588.04      31352.15       266.98 o                         
   1   4   7      11485.70      12175.49       136.63 o                         
   2   4   7      17359.37      16917.50       166.51 o                         
   3   4   7        302.80        416.69        35.35 o                         
   4   4   7      15168.70      15350.40       167.30 o                         
   5   4   7       5697.60       5862.13       116.47 o                         
   6   4   7       4569.17       4565.56       105.15 o                         
   7   4   7         60.05        132.22        54.72 o                         
   8   4   7       5477.79       5623.39       139.38 o                         
   9   4   7       1013.11       1126.84        93.01 o                         
  10   4   7       2319.84       2364.74       119.14 o                         
  11   4   7         26.70        122.72        69.32 o                         
  12   4   7        331.96        320.49        76.43 o                         
 -13   5   7       3225.54       3356.97       173.56 o                         
 -12   5   7      24794.27      23929.01       422.90 o                         
 -11   5   7        605.65        615.75        81.61 o                         
 -10   5   7       5746.84       5479.11       169.23 o                         
  -9   5   7       9259.85       9370.74       179.73 o                         
  -8   5   7      23667.50      23061.29       318.62 o                         
  -7   5   7        593.44        603.79        54.47 o                         
  -6   5   7      48385.98      47417.62       454.65 o                         
  -5   5   7       2041.13       2130.30        76.09 o                         
  -4   5   7       2578.45       2861.80        68.90 o                         
  -3   5   7       1213.68       1298.28        40.40 o                         
  -2   5   7      42589.86      42336.76       355.91 o                         
  -1   5   7       6208.63       6297.95        82.22 o                         
   0   5   7      26858.38      27658.48       252.61 o                         
   1   5   7       5816.53       6041.99        90.94 o                         
   2   5   7       2640.47       2595.22        63.52 o                         
   3   5   7        387.68        407.76        37.85 o                         
   4   5   7      14785.85      14902.17       167.65 o                         
   5   5   7      15365.99      15384.20       193.15 o                         
   6   5   7       8255.69       8435.83       141.75 o                         
   7   5   7       7386.01       7562.91       144.37 o                         
   8   5   7         76.91        143.66        58.55 o                         
   9   5   7       2617.28       2727.40       107.02 o                         
  10   5   7       3801.14       3754.40       137.43 o                         
  11   5   7       7012.82       6958.68       184.48 o                         
  12   5   7        814.65        813.47       145.91 o                         
 -13   6   7       1180.14       1353.00       157.69 o                         
 -12   6   7        383.54        379.72        90.90 o                         
 -11   6   7       5544.60       5567.06       177.43 o                         
 -10   6   7         45.26        126.21        64.54 o                         
  -9   6   7        211.32        323.84        65.43 o                         
  -8   6   7       1009.17       1075.07        76.31 o                         
  -7   6   7      17706.17      17595.54       216.89 o                         
  -6   6   7       1237.74       1260.07        54.94 o                         
  -5   6   7      10273.49       9778.30       145.79 o                         
  -4   6   7       7721.58       7650.01       121.63 o                         
  -3   6   7      27505.83      27295.08       270.29 o                         
  -2   6   7      17662.72      17968.57       196.38 o                         
  -1   6   7      12130.97      12519.82       145.05 o                         
   0   6   7      12684.23      12822.88       149.68 o                         
   1   6   7      86185.43      86892.70       701.83 o                         
   2   6   7      27192.77      27138.48       271.26 o                         
   3   6   7          8.17        144.00        37.45 o                         
   4   6   7      24011.06      24478.79       266.16 o                         
   5   6   7     117773.28     117367.47      1032.50 o                         
   6   6   7      25169.49      25530.37       347.13 o                         
   7   6   7      15449.30      15697.51       270.91 o                         
   8   6   7      31350.48      31858.36       430.73 o                         
   9   6   7       6191.66       6416.38       202.20 o                         
  10   6   7       1910.60       2077.39       110.84 o                         
  11   6   7      39384.91      40375.77       744.64 o                         
 -13   7   7      15094.59      14798.17       513.61 o                         
 -12   7   7      40844.34      40949.97       991.65 o                         
 -11   7   7       2644.33       2679.28       136.73 o                         
 -10   7   7      12880.59      13034.36       244.99 o                         
  -9   7   7      38394.37      38187.28       503.38 o                         
  -8   7   7      37490.00      38412.76       417.29 o                         
  -7   7   7        825.04       1028.86        67.00 o                         
  -6   7   7      83801.12      82407.44       882.29 o                         
  -5   7   7      44586.67      43853.39       505.19 o                         
  -4   7   7        455.56        637.20        59.11 o                         
  -3   7   7      29275.99      29885.82       337.41 o                         
  -2   7   7     108735.28     107243.00      1047.15 o                         
  -1   7   7      39137.22      39345.72       363.93 o                         
   0   7   7      24489.26      24666.94       278.76 o                         
   1   7   7      42177.21      42980.76       391.42 o                         
   2   7   7      20097.14      19916.17       213.59 o                         
   3   7   7       4960.68       4963.15       118.45 o                         
   4   7   7      29464.56      29959.67       328.45 o                         
   5   7   7      29517.75      30047.72       335.56 o                         
   6   7   7       1255.39       1183.72        84.40 o                         
   7   7   7       2282.56       2494.93       109.63 o                         
   8   7   7       3668.33       3665.77       118.71 o                         
   9   7   7       4524.62       4596.81       167.51 o                         
  10   7   7       2443.02       2450.04       132.79 o                         
  11   7   7       6460.07       6448.36       182.92 o                         
 -12   8   7         28.87         65.38        94.04 o                         
 -11   8   7       1183.04       1313.98       115.35 o                         
 -10   8   7      22802.84      22553.89       367.72 o                         
  -9   8   7       3568.45       3562.24       112.49 o                         
  -8   8   7       2380.76       2360.23        98.64 o                         
  -7   8   7        772.19        922.89        72.64 o                         
  -6   8   7      11262.04      10931.46       173.97 o                         
  -5   8   7       8268.59       8319.80       149.60 o                         
  -4   8   7       6052.49       6206.49       191.10 o                         
  -3   8   7       2152.24       2127.36        95.24 o                         
  -2   8   7       2699.93       2809.25        93.10 o                         
  -1   8   7      17992.22      18033.94       222.81 o                         
   0   8   7         88.43        185.35        43.19 o                         
   1   8   7      15003.61      15359.40       191.19 o                         
   2   8   7       2354.67       2528.87        83.89 o                         
   3   8   7      12841.45      12990.65       174.60 o                         
   4   8   7       5813.93       5968.05       125.37 o                         
   5   8   7       7216.46       7162.92       163.05 o                         
   6   8   7        209.84        340.43        75.34 o                         
   7   8   7      19476.62      20168.59       486.79 o                         
   8   8   7       3361.73       3522.40       139.05 o                         
   9   8   7         57.76        136.68       164.14 o                         
  10   8   7        500.39        485.42       101.52 o                         
 -11   9   7       3866.61       4066.11       189.42 o                         
 -10   9   7         26.32         16.92        61.34 o                         
  -9   9   7       3571.17       4032.69       160.88 o                         
  -8   9   7       3706.61       3857.53       125.47 o                         
  -7   9   7       8847.50       8777.62       163.83 o                         
  -6   9   7       4378.39       4287.06       152.43 o                         
  -5   9   7       6974.32       6884.24       146.47 o                         
  -4   9   7       1088.69       1128.90        79.38 o                         
  -3   9   7      33181.43      33807.65       418.86 o                         
  -2   9   7       2808.52       2928.24        98.97 o                         
  -1   9   7         14.61        150.01        67.34 o                         
   0   9   7         26.53         57.58        48.81 o                         
   1   9   7      17005.02      16929.91       218.67 o                         
   2   9   7       9295.94       9521.99       157.76 o                         
   3   9   7       1478.03       1564.06        82.37 o                         
   4   9   7         55.68        189.54        55.85 o                         
   5   9   7       2183.67       2275.93       111.25 o                         
   6   9   7        205.89        345.48        81.20 o                         
   7   9   7       3176.48       3397.81       136.73 o                         
   8   9   7        431.72        558.04        92.69 o                         
   9   9   7      12073.96      12935.61       368.25 o                         
 -10  10   7       2095.08       2215.57        98.09 o                         
  -9  10   7        306.84        421.96        68.41 o                         
  -8  10   7       2775.97       3107.65       110.55 o                         
  -7  10   7        819.90        841.73        76.42 o                         
  -6  10   7       2561.04       2444.59        99.69 o                         
  -5  10   7       3631.52       3687.02       116.88 o                         
  -4  10   7       8608.96       8549.47       191.84 o                         
  -3  10   7        113.49        134.12        65.38 o                         
  -2  10   7      14978.77      14521.90       220.38 o                         
  -1  10   7       6017.38       6043.91       142.59 o                         
   0  10   7       2098.88       2200.96       139.07 o                         
   1  10   7      17762.58      17964.25       319.05 o                         
   2  10   7      29079.52      29048.76       330.04 o                         
   3  10   7        218.68        335.03        62.92 o                         
   4  10   7      20187.80      20239.25       275.84 o                         
   5  10   7      11344.29      11634.80       260.54 o                         
   6  10   7        553.54        601.28       105.12 o                         
   7  10   7       8329.02       8365.65       227.33 o                         
   8  10   7      39657.41      39458.66       587.26 o                         
  -9  11   7      51745.71      53394.60       598.34 o                         
  -8  11   7      19267.18      19713.38       282.44 o                         
  -7  11   7        399.90        437.48        75.30 o                         
  -6  11   7      22503.30      22733.72       436.86 o                         
  -5  11   7      56265.14      56679.97       618.13 o                         
  -4  11   7       7581.02       7550.48       181.20 o                         
  -3  11   7      16884.15      16796.56       268.25 o                         
  -2  11   7      21433.88      20593.49       269.85 o                         
  -1  11   7        582.97        637.28        90.86 o                         
   0  11   7       9052.55       8685.69       185.70 o                         
   1  11   7      40589.43      40685.26       499.90 o                         
   2  11   7      12710.65      12915.08       243.72 o                         
   3  11   7       9478.83       9499.99       200.01 o                         
   4  11   7      19615.60      19059.09       349.51 o                         
   5  11   7      14365.52      14235.45       297.38 o                         
   6  11   7       3711.18       3777.49       162.86 o                         
   7  11   7       6225.19       6063.53       210.77 o                         
  -8  12   7        194.61        262.35        94.10 o                         
  -7  12   7       9306.46       9661.82       191.63 o                         
  -6  12   7       7054.16       7244.88       189.08 o                         
  -5  12   7       2102.47       2047.64       125.00 o                         
  -4  12   7        124.27        177.67        76.31 o                         
  -3  12   7       5577.07       5810.41       182.85 o                         
  -2  12   7       8458.29       8223.79       210.92 o                         
  -1  12   7        947.36       1044.64       102.68 o                         
   0  12   7       4951.73       5060.47       212.85 o                         
   1  12   7       8502.51       8695.33       214.04 o                         
   2  12   7       5600.83       5831.93       181.55 o                         
   3  12   7        424.00        450.14        95.24 o                         
   4  12   7      12648.83      13305.30       325.83 o                         
   5  12   7       2012.76       2156.12       138.93 o                         
   6  12   7       2260.21       2205.39       142.68 o                         
  -6  13   7        235.79        635.57       257.66 o                         
  -5  13   7         83.48         98.18        96.98 o                         
  -4  13   7         92.14         44.89       100.11 o                         
  -3  13   7        142.81        281.71        95.15 o                         
  -2  13   7         61.36         10.55        89.15 o                         
  -1  13   7       2451.44       2324.13       132.97 o                         
   0  13   7       4803.47       4678.65       173.13 o                         
   1  13   7          6.86         89.51        87.56 o                         
   2  13   7       4932.43       5155.06       179.76 o                         
   3  13   7       8676.74       8606.28       340.52 o                         
   4  13   7       3589.05       3638.80       221.29 o                         
 -14   0   8      11435.29      11717.57       535.94 o                         
 -13   0   8      60144.40      60490.11      1779.26 o                         
 -12   0   8      26356.85      25945.83       872.63 o                         
 -11   0   8       2296.05       2008.38       174.17 o                         
 -10   0   8      29483.02      29136.73       680.76 o                         
  -9   0   8     142198.94     140433.47      2706.84 o                         
  -8   0   8      51335.32      51504.46      1062.35 o                         
  -7   0   8      10569.52      11019.04       310.24 o                         
  -6   0   8      54539.70      53565.00       666.51 o                         
  -5   0   8      62303.55      61349.23       757.48 o                         
  -4   0   8       7574.33       8264.06       140.69 o                         
  -3   0   8     173283.94     167251.94      1982.10 o                         
  -2   0   8     109771.56     107729.52      1180.66 o                         
  -1   0   8       2692.98       2832.68        79.45 o                         
   0   0   8     111312.23     110657.82      1339.37 o                         
   1   0   8     160910.58     156800.91      1712.39 o                         
   2   0   8      49523.47      48393.42       524.40 o                         
   3   0   8      78899.30      78304.55       820.46 o                         
   4   0   8     137681.75     132427.94      1269.24 o                         
   5   0   8      63955.91      62527.64       633.51 o                         
   6   0   8      14836.70      14080.87       235.88 o                         
   7   0   8      28976.02      28361.67       433.56 o                         
   8   0   8      83660.36      81632.05      1170.81 o                         
   9   0   8       4870.37       4547.75       169.14 o                         
  10   0   8       7373.60       7495.97       220.79 o                         
  11   0   8       9096.08       9034.25       325.20 o                         
  12   0   8       3772.94       3894.06       213.29 o                         
 -14   1   8       1165.79       1501.93       248.90 o                         
 -13   1   8        131.93        149.64       106.81 o                         
 -12   1   8       3010.21       2972.46       191.75 o                         
 -11   1   8       6801.95       6725.44       202.29 o                         
 -10   1   8       2920.94       3113.35       124.08 o                         
  -9   1   8       1165.36       1309.51        96.40 o                         
  -8   1   8       3430.64       3322.51        96.70 o                         
  -7   1   8       1512.53       1484.08        61.52 o                         
  -6   1   8         10.49         59.22        30.07 o                         
  -5   1   8       7022.73       6913.96        96.94 o                         
  -4   1   8       4216.88       4523.90       111.64 o                         
  -3   1   8        486.78        682.67        36.14 o                         
  -2   1   8      34185.81      33888.07       313.42 o                         
  -1   1   8        911.81        900.99        34.31 o                         
   0   1   8       4509.85       4418.71        72.11 o                         
   1   1   8         59.16        107.93        21.27 o                         
   2   1   8        876.30        806.13        33.94 o                         
   3   1   8       5896.02       5812.41        78.57 o                         
   4   1   8      59514.08      57576.91       425.90 o                         
   5   1   8      10115.12      10018.34       112.03 o                         
   6   1   8       3583.57       3582.31        80.50 o                         
   7   1   8       5148.34       5039.33       147.46 o                         
   8   1   8      24329.12      24257.43       311.00 o                         
   9   1   8       7267.14       7258.77       145.40 o                         
  10   1   8      22362.78      22470.75       296.68 o                         
  11   1   8      25693.75      25754.87       358.28 o                         
  12   1   8       5172.87       5256.23       143.02 o                         
 -14   2   8        616.78        502.86       130.91 o                         
 -13   2   8         83.36        258.76       114.10 o                         
 -12   2   8       3273.75       3366.09       158.52 o                         
 -11   2   8         45.97         42.98        75.64 o                         
 -10   2   8        954.65        986.47        56.03 o                         
  -9   2   8      11222.24      11205.08       160.16 o                         
  -8   2   8       2511.77       2514.75        77.99 o                         
  -7   2   8      13673.71      13586.54       183.80 o                         
  -6   2   8         89.29        337.17        64.60 o                         
  -5   2   8       1276.20       1306.41        45.45 o                         
  -4   2   8        748.22        933.13        32.87 o                         
  -3   2   8      24110.27      24259.06       230.29 o                         
  -2   2   8      13256.05      13720.32       132.25 o                         
  -1   2   8       1511.06       1673.12        41.05 o                         
   0   2   8      15739.63      15904.81       154.99 o                         
   1   2   8         79.32        248.81        25.61 o                         
   2   2   8      13633.68      13751.18       163.41 o                         
   3   2   8       2524.96       2563.48        61.16 o                         
   4   2   8       1410.24       1532.64        50.31 o                         
   5   2   8       4842.51       4867.29        83.57 o                         
   6   2   8         92.51        160.12        38.89 o                         
   7   2   8        924.02        930.12        60.66 o                         
   8   2   8       2626.24       2672.46        91.18 o                         
   9   2   8       2923.42       3079.48       103.11 o                         
  10   2   8       1656.69       1785.16        86.28 o                         
  11   2   8         18.73          0.47        57.17 o                         
  12   2   8       4955.60       5283.38       162.33 o                         
 -14   3   8        385.49        539.01       134.02 o                         
 -13   3   8       3981.76       3843.86       155.25 o                         
 -12   3   8       2695.89       2737.24       138.05 o                         
 -11   3   8          8.18         30.62        54.66 o                         
 -10   3   8       2004.74       2008.35        84.65 o                         
  -9   3   8          4.95         55.18        52.08 o                         
  -8   3   8       1749.23       1693.65        75.69 o                         
  -7   3   8       1860.44       1954.85        89.65 o                         
  -6   3   8        771.85       1038.17        58.26 o                         
  -5   3   8      20165.24      20499.76       294.30 o                         
  -4   3   8       6045.14       6312.99       104.27 o                         
  -3   3   8       1145.00       1290.13        48.21 o                         
  -2   3   8        870.74        999.90        61.35 o                         
  -1   3   8      10451.06      10709.72       105.45 o                         
   0   3   8         18.37        103.90        28.28 o                         
   1   3   8      26938.63      26917.14       234.30 o                         
   2   3   8        716.31        836.20        39.50 o                         
   3   3   8       7360.37       7481.10       101.26 o                         
   4   3   8       3306.32       3227.44        74.23 o                         
   5   3   8       4996.00       5083.39        95.29 o                         
   6   3   8         98.50        159.96        45.91 o                         
   7   3   8      26210.67      25896.29       322.07 o                         
   8   3   8      20079.34      20032.67       274.86 o                         
   9   3   8       6715.66       6990.21       157.55 o                         
  10   3   8         45.14        108.20        59.73 o                         
  11   3   8      11711.11      11938.90       282.52 o                         
  12   3   8      11459.34      11713.59       234.35 o                         
 -14   4   8        803.47        792.58       102.95 o                         
 -13   4   8      27700.40      27281.78       506.79 o                         
 -12   4   8      43661.52      43187.75       597.21 o                         
 -11   4   8        350.77        306.76        72.62 o                         
 -10   4   8      41646.65      41627.84       579.28 o                         
  -9   4   8      54560.71      52979.76       589.14 o                         
  -8   4   8      15111.57      14997.30       211.01 o                         
  -7   4   8      34900.70      34216.21       394.49 o                         
  -6   4   8     174071.55     168369.06      1642.45 o                         
  -5   4   8      64896.53      63541.86       586.44 o                         
  -4   4   8       1601.53       1674.75        49.60 o                         
  -3   4   8      90523.30      89882.59       741.58 o                         
  -2   4   8     123839.58     124209.27       966.61 o                         
  -1   4   8      12797.36      12718.83       125.46 o                         
   0   4   8      54124.52      52965.15       520.79 o                         
   1   4   8     139471.16     139601.73      1048.59 o                         
   2   4   8      23742.36      24026.99       221.41 o                         
   3   4   8       6615.50       7080.32       123.29 o                         
   4   4   8      66934.20      66288.84       583.18 o                         
   5   4   8      41360.04      41382.38       406.58 o                         
   6   4   8      11203.74      11369.54       168.61 o                         
   7   4   8      43978.41      43794.08       560.57 o                         
   8   4   8      22398.65      22867.25       303.43 o                         
   9   4   8       2661.04       2583.13       104.43 o                         
  10   4   8       8994.77       9140.77       185.70 o                         
  11   4   8      31128.84      32411.50       448.81 o                         
 -13   5   8       9501.66       9765.48       440.34 o                         
 -12   5   8       3617.02       3781.10       148.53 o                         
 -11   5   8       2854.80       3067.77       118.03 o                         
 -10   5   8       3665.49       3825.43       126.99 o                         
  -9   5   8       5641.32       5512.38       140.15 o                         
  -8   5   8       8182.41       8191.37       159.17 o                         
  -7   5   8        254.11        342.24        61.68 o                         
  -6   5   8         58.33        190.74        36.04 o                         
  -5   5   8        263.19        398.12        57.34 o                         
  -4   5   8      22224.83      21820.29       235.91 o                         
  -3   5   8      22079.87      22185.95       228.30 o                         
  -2   5   8        518.64        655.94        38.72 o                         
  -1   5   8        149.61        203.85        31.86 o                         
   0   5   8      10617.31      10531.23       132.86 o                         
   1   5   8      41076.97      40208.23       372.51 o                         
   2   5   8      16371.54      16077.75       175.36 o                         
   3   5   8        204.37        223.24        39.12 o                         
   4   5   8       6378.78       6478.44       109.91 o                         
   5   5   8      20107.81      20136.34       235.26 o                         
   6   5   8       2275.58       2395.35        87.89 o                         
   7   5   8      23844.64      24265.83       293.03 o                         
   8   5   8      18800.53      19453.92       273.08 o                         
   9   5   8        754.53        737.65        77.03 o                         
  10   5   8      11099.78      11161.67       208.46 o                         
  11   5   8      14838.20      15676.81       333.65 o                         
 -13   6   8       5004.80       5040.22       231.97 o                         
 -12   6   8       6548.27       6300.82       193.16 o                         
 -11   6   8         97.75        172.75        76.70 o                         
 -10   6   8       5260.54       5520.46       155.26 o                         
  -9   6   8       6912.21       7065.53       195.48 o                         
  -8   6   8        381.70        473.74        67.10 o                         
  -7   6   8       5763.16       5574.82       107.70 o                         
  -6   6   8      17469.05      17108.92       214.96 o                         
  -5   6   8       8567.68       8541.84       145.89 o                         
  -4   6   8        451.45        554.76        45.67 o                         
  -3   6   8       5107.25       5359.72       167.32 o                         
  -2   6   8      12776.49      12881.93       169.62 o                         
  -1   6   8       4675.76       4859.07        88.52 o                         
   0   6   8       7479.45       7708.76       112.38 o                         
   1   6   8      13923.45      14001.26       165.24 o                         
   2   6   8       6490.68       6442.25       108.67 o                         
   3   6   8        427.89        542.91        55.71 o                         
   4   6   8       4831.38       4817.49       113.31 o                         
   5   6   8       5002.97       5008.51       138.14 o                         
   6   6   8         23.80         70.75        59.71 o                         
   7   6   8       4422.58       4737.60       127.09 o                         
   8   6   8       4740.09       4876.02       140.00 o                         
   9   6   8       1916.56       2165.96       104.43 o                         
  10   6   8        944.78       1005.82        95.39 o                         
  11   6   8       1554.97       1650.66       114.99 o                         
 -12   7   8        439.55        547.75        99.14 o                         
 -11   7   8       7348.00       7067.79       206.34 o                         
 -10   7   8       7823.14       8219.54       193.60 o                         
  -9   7   8       1331.99       1565.87        97.68 o                         
  -8   7   8        682.72        742.34        52.58 o                         
  -7   7   8        533.78        554.97        61.72 o                         
  -6   7   8       1719.42       1720.86        81.38 o                         
  -5   7   8        519.54        480.42        57.59 o                         
  -4   7   8        333.74        495.92        64.53 o                         
  -3   7   8       2462.92       2597.16        86.70 o                         
  -2   7   8       4050.57       4055.92       121.25 o                         
  -1   7   8       1105.25       1239.69        62.89 o                         
   0   7   8        264.80        368.94        41.92 o                         
   1   7   8       5389.50       5488.31       101.42 o                         
   2   7   8      15185.28      14973.15       189.09 o                         
   3   7   8       7980.68       8219.86       142.43 o                         
   4   7   8        483.52        650.67        59.32 o                         
   5   7   8       8707.83       8945.87       164.42 o                         
   6   7   8       9453.81       9750.35       209.27 o                         
   7   7   8         46.03        113.93        65.70 o                         
   8   7   8       1223.22       1269.79       121.89 o                         
   9   7   8         32.64         25.11        86.59 o                         
  10   7   8       3179.46       3153.76       182.80 o                         
 -12   8   8      14378.16      14702.81       377.33 o                         
 -11   8   8         11.74         25.52        86.31 o                         
 -10   8   8      26924.69      27838.08       490.24 o                         
  -9   8   8      43345.97      44064.60       521.04 o                         
  -8   8   8       4796.97       4946.75       133.59 o                         
  -7   8   8      25763.40      25897.22       338.96 o                         
  -6   8   8      87450.16      87430.41       876.25 o                         
  -5   8   8      26747.02      26631.82       340.33 o                         
  -4   8   8       5295.52       5653.23       138.09 o                         
  -3   8   8      45215.64      44911.61       521.01 o                         
  -2   8   8      83622.21      82245.37       803.73 o                         
  -1   8   8      17950.98      17660.44       222.09 o                         
   0   8   8      25261.23      24958.37       286.95 o                         
   1   8   8      48011.29      48901.49       494.68 o                         
   2   8   8      14422.46      14442.94       215.39 o                         
   3   8   8       4211.76       4525.78       113.02 o                         
   4   8   8      48953.21      48969.97       502.04 o                         
   5   8   8      15566.66      15769.00       258.87 o                         
   6   8   8       5617.25       5802.16       171.80 o                         
   7   8   8      23900.19      24705.80       471.63 o                         
   8   8   8      12666.20      13263.85       554.56 o                         
   9   8   8        144.01         90.95        90.16 o                         
 -11   9   8        621.70        720.47       108.53 o                         
 -10   9   8        621.83        701.61        96.89 o                         
  -9   9   8        246.77        415.86        68.20 o                         
  -8   9   8       2542.64       2812.90       113.25 o                         
  -7   9   8        128.42        187.74        59.05 o                         
  -6   9   8        314.17        414.55        63.14 o                         
  -5   9   8       1474.62       1722.54        92.17 o                         
  -4   9   8        181.34        229.05        64.02 o                         
  -3   9   8       1850.27       1996.70        94.37 o                         
  -2   9   8        780.94        749.09        67.40 o                         
  -1   9   8         62.30        177.66        52.20 o                         
   0   9   8       2144.43       2309.91        86.26 o                         
   1   9   8       9538.55       9675.56       183.15 o                         
   2   9   8        812.56        773.21        72.19 o                         
   3   9   8      13226.78      13436.21       196.05 o                         
   4   9   8      18215.72      18342.06       255.76 o                         
   5   9   8       9195.50       9315.45       225.83 o                         
   6   9   8         48.56        162.19        77.56 o                         
   7   9   8      21614.29      22070.52       429.38 o                         
   8   9   8      19523.36      20206.45       336.69 o                         
   9   9   8       1644.01       1855.79       210.23 o                         
 -10  10   8       9149.30       9491.36       185.11 o                         
  -9  10   8      11035.17      11481.45       198.42 o                         
  -8  10   8       9450.50       9601.44       180.78 o                         
  -7  10   8        735.20        903.35        77.00 o                         
  -6  10   8      15179.72      15342.44       284.01 o                         
  -5  10   8       7388.82       7611.58       174.68 o                         
  -4  10   8        463.09        456.61        73.46 o                         
  -3  10   8      10415.14      10521.57       199.58 o                         
  -2  10   8      13748.83      13501.51       212.83 o                         
  -1  10   8         62.92         60.07        60.67 o                         
   0  10   8      27990.11      28236.85       366.57 o                         
   1  10   8      22038.68      21979.95       328.85 o                         
   2  10   8        413.48        497.37        70.28 o                         
   3  10   8        694.10        825.95        71.88 o                         
   4  10   8      17619.69      18386.39       266.94 o                         
   5  10   8      24786.27      25611.52       422.88 o                         
   6  10   8       2875.35       2967.27       146.76 o                         
   7  10   8       1279.05       1456.28       116.79 o                         
   8  10   8       7053.66       7209.57       241.27 o                         
  -9  11   8         54.48         84.25        89.20 o                         
  -8  11   8       4397.38       4678.95       140.64 o                         
  -7  11   8       1519.11       1413.00       100.04 o                         
  -6  11   8        654.08        719.66        84.84 o                         
  -5  11   8         17.09         43.00        70.41 o                         
  -4  11   8       7783.21       7736.22       182.98 o                         
  -3  11   8       4461.11       4410.12       133.04 o                         
  -2  11   8       4611.18       4532.20       150.42 o                         
  -1  11   8        965.66       1015.30        86.10 o                         
   0  11   8        741.73        825.52        82.85 o                         
   1  11   8        284.52        411.01        68.59 o                         
   2  11   8       6204.45       6496.44       177.62 o                         
   3  11   8       5505.98       5735.13       183.80 o                         
   4  11   8       1248.41       1306.19       152.39 o                         
   5  11   8       1256.43       1231.73       122.42 o                         
   6  11   8        696.77        744.22       102.83 o                         
  -7  12   8       3502.58       3511.87       140.73 o                         
  -6  12   8       8007.57       7934.76       186.29 o                         
  -5  12   8      10076.41      10296.41       207.33 o                         
  -4  12   8         24.75         74.24        72.95 o                         
  -3  12   8      31930.95      31296.61       427.09 o                         
  -2  12   8      14920.69      14274.85       273.77 o                         
  -1  12   8       5079.04       5008.94       173.18 o                         
   0  12   8      24217.81      23916.27       373.92 o                         
   1  12   8      30529.56      31008.00       449.99 o                         
   2  12   8       4131.70       4077.51       149.48 o                         
   3  12   8      16730.81      16951.90       370.85 o                         
   4  12   8      26128.94      27323.54       599.28 o                         
   5  12   8       8566.95       8361.98       315.35 o                         
  -5  13   8         58.61        124.32       113.35 o                         
  -4  13   8       4608.36       4424.44       169.36 o                         
  -3  13   8        114.49        137.34        92.87 o                         
  -2  13   8       4495.43       4356.13       168.29 o                         
  -1  13   8        142.75        188.28        91.21 o                         
   0  13   8       2861.89       2870.59       139.93 o                         
   1  13   8        109.46        375.35        92.53 o                         
   2  13   8       1347.43       1393.05       113.03 o                         
 -14   1   9       4834.66       4675.69       250.18 o                         
 -13   1   9      17227.56      17199.06       470.02 o                         
 -12   1   9       9512.98       9388.72       278.00 o                         
 -11   1   9        315.19        336.96        86.01 o                         
 -10   1   9       6079.29       6171.00       186.85 o                         
  -9   1   9      16729.81      17328.57       544.47 o                         
  -8   1   9       1774.04       1816.82        60.92 o                         
  -7   1   9       8217.23       8173.05       127.25 o                         
  -6   1   9      24747.06      24489.34       269.48 o                         
  -5   1   9       5192.10       5484.58        91.24 o                         
  -4   1   9      17088.72      16930.46       196.34 o                         
  -3   1   9      97904.88      96338.09       721.13 o                         
  -2   1   9      35499.46      34874.60       310.34 o                         
  -1   1   9      34292.80      33887.39       292.38 o                         
   0   1   9      86826.44      84415.38       702.28 o                         
   1   1   9      84832.42      83722.67       617.21 o                         
   2   1   9      11830.41      11509.94       120.73 o                         
   3   1   9      18493.75      17876.96       162.90 o                         
   4   1   9      66246.71      64925.49       464.31 o                         
   5   1   9      26919.16      26952.57       229.69 o                         
   6   1   9         72.21        119.66        43.56 o                         
   7   1   9      21033.92      20538.49       246.23 o                         
   8   1   9      22036.36      21911.54       263.92 o                         
   9   1   9        446.38        478.54        60.44 o                         
  10   1   9      16836.08      16954.28       242.16 o                         
  11   1   9       6064.20       6324.90       152.79 o                         
 -14   2   9       5260.47       5207.42       267.09 o                         
 -13   2   9      13608.24      13910.12       418.41 o                         
 -12   2   9       8458.45       8765.17       273.79 o                         
 -11   2   9       1206.97       1351.44       144.30 o                         
 -10   2   9      15484.90      15558.99       239.36 o                         
  -9   2   9      20785.52      20760.30       263.63 o                         
  -8   2   9        737.14        861.55        52.87 o                         
  -7   2   9      21188.02      21511.84       285.46 o                         
  -6   2   9      14384.17      14564.27       172.89 o                         
  -5   2   9       4156.24       4266.67        80.69 o                         
  -4   2   9       6976.78       7127.13        93.72 o                         
  -3   2   9      15981.77      16182.58       168.19 o                         
  -2   2   9       7218.09       7578.67        88.58 o                         
  -1   2   9        326.86        443.07        28.64 o                         
   0   2   9        818.53        921.73        32.39 o                         
   1   2   9       2258.58       2523.84        61.70 o                         
   2   2   9       1438.88       1608.79        58.05 o                         
   3   2   9        144.12        178.92        33.30 o                         
   4   2   9       9738.47       9544.23       134.90 o                         
   5   2   9       4109.19       4160.91        81.96 o                         
   6   2   9       3654.30       3666.24        97.31 o                         
   7   2   9       9275.97       9627.19       155.19 o                         
   8   2   9      10806.23      10709.77       176.51 o                         
   9   2   9       3029.17       3089.03       156.25 o                         
  10   2   9       5625.14       5657.97       139.73 o                         
  11   2   9      13669.12      14291.14       225.66 o                         
 -14   3   9       3305.47       3490.16       309.20 o                         
 -13   3   9      21159.04      20068.32       731.77 o                         
 -12   3   9       5284.41       5154.63       158.65 o                         
 -11   3   9       5038.66       5183.65       148.71 o                         
 -10   3   9      34633.77      34857.63       495.05 o                         
  -9   3   9      45109.82      44506.63       600.17 o                         
  -8   3   9        253.27        292.56        58.77 o                         
  -7   3   9      70224.02      69357.02      1058.43 o                         
  -6   3   9      64092.30      62578.93       656.85 o                         
  -5   3   9      27228.36      27043.21       276.23 o                         
  -4   3   9       1047.49       1095.00        44.84 o                         
  -3   3   9      82069.12      81349.58       707.22 o                         
  -2   3   9      50214.66      50796.88       445.26 o                         
  -1   3   9       1577.19       1673.92        46.10 o                         
   0   3   9      44897.51      45064.03       363.25 o                         
   1   3   9      74473.91      75408.62       611.83 o                         
   2   3   9       6345.80       6261.84        96.36 o                         
   3   3   9      52446.26      52403.23       428.59 o                         
   4   3   9      76180.31      75451.02       711.84 o                         
   5   3   9       4088.26       4186.78        89.59 o                         
   6   3   9      14226.09      14447.07       193.30 o                         
   7   3   9      66097.80      66328.91       661.30 o                         
   8   3   9      45571.22      45634.89       512.77 o                         
   9   3   9        312.59        334.07        65.38 o                         
  10   3   9      27713.07      28961.73       373.49 o                         
  11   3   9      20772.31      21361.04       423.27 o                         
 -13   4   9       2868.29       2997.12       164.04 o                         
 -12   4   9       1527.49       1645.25       111.12 o                         
 -11   4   9       1152.06       1240.65        91.97 o                         
 -10   4   9       2651.80       2699.30        96.69 o                         
  -9   4   9       8989.92       8964.64       169.07 o                         
  -8   4   9        168.70        200.18        51.64 o                         
  -7   4   9       5246.80       5045.50       119.93 o                         
  -6   4   9       2397.95       2298.42        77.78 o                         
  -5   4   9      16220.12      16276.92       182.90 o                         
  -4   4   9       6070.98       6071.70        97.71 o                         
  -3   4   9         49.07        185.71        32.13 o                         
  -2   4   9       5650.75       5750.88        86.41 o                         
  -1   4   9        242.49        440.57        35.39 o                         
   0   4   9       1605.20       1806.62        64.08 o                         
   1   4   9        563.49        689.89        49.52 o                         
   2   4   9       2221.16       2293.39        64.86 o                         
   3   4   9       8647.11       8645.27       125.14 o                         
   4   4   9          1.38         97.75        41.05 o                         
   5   4   9       3526.47       3652.46        93.04 o                         
   6   4   9       8418.14       8748.22       163.75 o                         
   7   4   9          4.95          6.92        55.74 o                         
   8   4   9       1644.49       1697.12        90.23 o                         
   9   4   9       2278.88       2448.98       106.35 o                         
  10   4   9       5746.54       5875.36       166.07 o                         
  11   4   9        793.33        851.87        84.90 o                         
 -13   5   9        265.69        269.62        79.70 o                         
 -12   5   9       9772.01       9800.68       219.30 o                         
 -11   5   9       1266.30       1368.58        90.50 o                         
 -10   5   9      23245.03      23228.90       335.48 o                         
  -9   5   9       3619.90       3487.66       118.64 o                         
  -8   5   9        436.19        537.88        67.29 o                         
  -7   5   9       1999.60       1999.02        85.80 o                         
  -6   5   9      20455.99      20190.93       235.53 o                         
  -5   5   9       6328.23       6478.09       107.65 o                         
  -4   5   9      16026.00      15862.61       187.65 o                         
  -3   5   9      16257.32      16216.12       209.43 o                         
  -2   5   9      17628.48      17942.08       197.28 o                         
  -1   5   9       8432.60       8510.85       123.62 o                         
   0   5   9      28234.63      28004.21       273.11 o                         
   1   5   9      29170.02      28532.83       281.45 o                         
   2   5   9       2850.20       2938.80        80.54 o                         
   3   5   9       8091.39       8056.83       125.95 o                         
   4   5   9      15061.10      15254.74       197.36 o                         
   5   5   9      20445.02      20654.04       258.83 o                         
   6   5   9       2582.49       2753.07       104.00 o                         
   7   5   9      33115.54      34261.68       494.42 o                         
   8   5   9        409.60        430.19        76.10 o                         
   9   5   9         31.24         42.68        67.11 o                         
  10   5   9       3596.35       3745.35       137.85 o                         
 -12   6   9      13646.70      13920.69       280.72 o                         
 -11   6   9       5860.61       6103.17       171.17 o                         
 -10   6   9      27914.37      27805.11       392.90 o                         
  -9   6   9      16419.65      16347.16       266.04 o                         
  -8   6   9       9506.41       9002.17       220.05 o                         
  -7   6   9       3024.23       3345.62        88.27 o                         
  -6   6   9      11211.03      11093.63       176.64 o                         
  -5   6   9        647.27        766.69        70.35 o                         
  -4   6   9       1437.36       1428.84        65.32 o                         
  -3   6   9        540.85        638.59        50.16 o                         
  -2   6   9       1332.25       1494.86        58.66 o                         
  -1   6   9       4334.47       4411.07        92.88 o                         
   0   6   9      11557.10      11777.93       156.28 o                         
   1   6   9       3352.83       3493.64        94.51 o                         
   2   6   9       9594.10       9750.93       139.79 o                         
   3   6   9         23.66        111.89        44.19 o                         
   4   6   9        246.54        358.50        54.75 o                         
   5   6   9       2918.43       3115.21        99.98 o                         
   6   6   9        146.69        147.12        72.04 o                         
   7   6   9       9083.68       9260.75       209.74 o                         
   8   6   9        554.18        596.90        88.22 o                         
   9   6   9       5807.52       6019.35       185.38 o                         
  10   6   9       7210.25       7506.40       254.93 o                         
 -12   7   9       8992.89       9311.74       239.76 o                         
 -11   7   9       5821.73       6149.44       189.86 o                         
 -10   7   9      63916.98      63855.54       783.52 o                         
  -9   7   9      19778.30      20227.53       392.96 o                         
  -8   7   9        116.59        165.84        43.15 o                         
  -7   7   9      14034.10      13987.72       234.16 o                         
  -6   7   9     100884.52      99892.30      1240.10 o                         
  -5   7   9      20087.09      20204.58       272.19 o                         
  -4   7   9      41719.58      41060.88       477.74 o                         
  -3   7   9      60660.96      60659.55       627.14 o                         
  -2   7   9      54248.97      54012.49       533.38 o                         
  -1   7   9       5999.35       6079.15       121.89 o                         
   0   7   9      71704.16      71512.55       687.21 o                         
   1   7   9      62191.78      61755.88       603.04 o                         
   2   7   9        622.24        760.53        54.13 o                         
   3   7   9      26914.24      27246.94       311.99 o                         
   4   7   9      57994.35      56890.85       571.88 o                         
   5   7   9      31647.73      31082.92       356.24 o                         
   6   7   9      13299.85      13564.90       253.50 o                         
   7   7   9      57486.60      59137.07       966.69 o                         
   8   7   9      12852.31      12989.62       258.02 o                         
   9   7   9          4.06        -61.57        89.04 o                         
 -11   8   9          2.59         98.74        89.66 o                         
 -10   8   9        162.69        222.81        82.65 o                         
  -9   8   9        817.30        921.20        94.14 o                         
  -8   8   9       4558.25       4721.60       135.37 o                         
  -7   8   9       2239.85       2245.66       102.40 o                         
  -6   8   9      10342.79      10634.43       186.06 o                         
  -5   8   9         34.27        108.54        59.46 o                         
  -4   8   9        138.67        176.31        59.65 o                         
  -3   8   9        160.60        263.12        61.64 o                         
  -2   8   9       9696.91       9726.03       155.85 o                         
  -1   8   9       7476.06       7664.49       139.19 o                         
   0   8   9        441.45        573.18        59.08 o                         
   1   8   9        352.53        510.76        61.93 o                         
   2   8   9      10774.40      11050.94       209.38 o                         
   3   8   9      21274.65      21487.63       285.85 o                         
   4   8   9        187.56        272.56        57.42 o                         
   5   8   9         19.77        158.64        66.35 o                         
   6   8   9        155.13        312.92        74.96 o                         
   7   8   9       4385.62       4697.85       149.12 o                         
   8   8   9       1614.82       1724.62       127.05 o                         
   9   8   9        808.45        915.36       117.87 o                         
 -10   9   9        119.62        149.98        86.89 o                         
  -9   9   9       6035.82       6506.91       162.68 o                         
  -8   9   9         57.60        120.13        65.65 o                         
  -7   9   9      10010.99      10124.14       187.80 o                         
  -6   9   9       4406.33       4303.54       129.34 o                         
  -5   9   9       5581.26       5696.55       147.91 o                         
  -4   9   9       9001.81       8898.86       180.68 o                         
  -3   9   9       2727.91       2825.46       107.80 o                         
  -2   9   9       9004.82       9123.29       166.70 o                         
  -1   9   9       1261.62       1303.99        77.55 o                         
   0   9   9         31.79         57.09        53.62 o                         
   1   9   9        237.07        495.65        73.92 o                         
   2   9   9       1018.04       1255.44       102.14 o                         
   3   9   9       3532.80       3616.62       130.81 o                         
   4   9   9       4211.13       4326.44       143.78 o                         
   5   9   9       6168.17       6413.09       179.64 o                         
   6   9   9       8067.05       8657.10       208.60 o                         
   7   9   9       4971.62       5306.18       174.07 o                         
   8   9   9       7587.15       7999.81       247.24 o                         
  -9  10   9       8144.88       8201.49       170.95 o                         
  -8  10   9       1799.59       1790.73        95.15 o                         
  -7  10   9       7832.06       7761.80       175.27 o                         
  -6  10   9       3685.44       3834.65       133.79 o                         
  -5  10   9        521.67        582.27        77.96 o                         
  -4  10   9       9065.39       9012.16       189.91 o                         
  -3  10   9       6934.26       6991.12       159.45 o                         
  -2  10   9        610.05        665.76        72.37 o                         
  -1  10   9        139.93        197.03        64.86 o                         
   0  10   9         29.03        107.43        65.26 o                         
   1  10   9       1246.91       1300.79        87.80 o                         
   2  10   9       1696.89       1712.96       104.84 o                         
   3  10   9       1917.81       1995.37       119.53 o                         
   4  10   9       4681.73       5089.97       184.90 o                         
   5  10   9       1465.16       1570.81       120.36 o                         
   6  10   9         93.69        174.75        91.62 o                         
   7  10   9        208.03        301.93        97.76 o                         
  -8  11   9        714.07        871.70        97.92 o                         
  -7  11   9      20045.18      21075.33       356.43 o                         
  -6  11   9      24183.62      24699.81       348.89 o                         
  -5  11   9       5190.96       5323.89       158.60 o                         
  -4  11   9      11607.59      11579.57       220.23 o                         
  -3  11   9      63443.46      62300.24       668.13 o                         
  -2  11   9      15702.72      15489.19       244.62 o                         
  -1  11   9      12886.51      12649.06       243.85 o                         
   0  11   9      63506.91      62786.68       771.37 o                         
   1  11   9      56239.62      55870.22       606.94 o                         
   2  11   9      11737.76      12188.46       267.34 o                         
   3  11   9      14377.27      14669.02       292.49 o                         
   4  11   9      50341.12      50848.14      1109.17 o                         
   5  11   9      15474.12      16038.32       419.06 o                         
   6  11   9       1431.62       1635.72       164.02 o                         
  -6  12   9       1748.48       1779.25       109.94 o                         
  -5  12   9       4080.97       4189.09       189.86 o                         
  -4  12   9        187.74        174.31        77.33 o                         
  -3  12   9       3511.78       3272.14       140.08 o                         
  -2  12   9       1608.35       1603.70       114.53 o                         
  -1  12   9       3159.47       3169.07       141.28 o                         
   0  12   9       1653.41       1804.68       118.05 o                         
   1  12   9        761.44        722.82        95.12 o                         
   2  12   9       3144.43       3159.16       159.09 o                         
   3  12   9       2514.59       2704.13       163.70 o                         
   4  12   9       1276.47       1369.51       162.23 o                         
  -3  13   9        761.29        912.65       125.73 o                         
  -2  13   9         56.40         59.77        91.95 o                         
  -1  13   9         59.65         46.25        88.50 o                         
   0  13   9        570.04        612.79       100.27 o                         
 -14   0  10       1301.55       1363.91       233.62 o                         
 -13   0  10       5902.61       6293.21       391.65 o                         
 -12   0  10        457.11        627.84       142.30 o                         
 -11   0  10       2869.72       2971.70       211.29 o                         
 -10   0  10       6154.33       6281.78       272.37 o                         
  -9   0  10      14262.76      14807.02       419.59 o                         
  -8   0  10        691.29        699.53       111.41 o                         
  -7   0  10      57650.61      57453.07       794.97 o                         
  -6   0  10      26743.37      26651.99       365.68 o                         
  -5   0  10       9994.64       9995.88       217.08 o                         
  -4   0  10      66347.42      65047.54       929.33 o                         
  -3   0  10     201656.48     197557.22      2349.42 o                         
  -2   0  10      40139.70      40098.36       672.49 o                         
  -1   0  10      29561.53      29244.60       457.58 o                         
   0   0  10      73220.70      71626.80       903.61 o                         
   1   0  10      43260.25      41995.23       611.15 o                         
   2   0  10      15407.52      15405.20       286.46 o                         
   3   0  10      72109.01      70299.73       705.07 o                         
   4   0  10     136869.81     134066.08      1293.89 o                         
   5   0  10       6784.01       6861.78       133.52 o                         
   6   0  10      11928.86      11950.50       244.33 o                         
   7   0  10      40403.19      39866.74       579.56 o                         
   8   0  10      16690.68      16714.41       316.59 o                         
   9   0  10      25710.24      25841.53       537.78 o                         
  10   0  10      83597.73      85232.87      1496.82 o                         
  11   0  10      21310.84      22360.94       474.72 o                         
 -14   1  10      15026.46      14658.60       433.50 o                         
 -13   1  10      16714.54      16810.81       404.10 o                         
 -12   1  10        330.42        418.20       136.86 o                         
 -11   1  10        789.02        872.14       101.23 o                         
 -10   1  10      30598.28      30174.54       500.58 o                         
  -9   1  10      30552.49      30683.37       496.16 o                         
  -8   1  10       8100.27       8192.97       130.77 o                         
  -7   1  10      24837.13      25139.57       298.55 o                         
  -6   1  10      10589.75      10889.98       142.86 o                         
  -5   1  10       6660.49       6831.39       117.68 o                         
  -4   1  10       6098.45       6028.37        92.69 o                         
  -3   1  10      54965.31      54541.95       491.27 o                         
  -2   1  10        906.72       1024.13        49.92 o                         
  -1   1  10       5565.12       5743.68       108.56 o                         
   0   1  10        196.16        289.63        41.32 o                         
   1   1  10      10570.14      10288.79       132.02 o                         
   2   1  10       3505.27       3432.22        70.05 o                         
   3   1  10       8800.09       8625.55       106.53 o                         
   4   1  10        140.65        224.45        49.01 o                         
   5   1  10       5020.19       4931.11        85.58 o                         
   6   1  10          7.44         57.60        45.10 o                         
   7   1  10       3256.82       3157.43        96.13 o                         
   8   1  10       1683.71       1603.91        78.87 o                         
   9   1  10       1880.06       1958.77        89.30 o                         
  10   1  10       1810.31       1903.68       117.42 o                         
  11   1  10       3487.45       3368.41       131.89 o                         
 -13   2  10       2236.88       2207.65       162.84 o                         
 -12   2  10       3155.79       3258.08       162.86 o                         
 -11   2  10       9681.26       9869.88       247.50 o                         
 -10   2  10       3119.79       2979.51       121.70 o                         
  -9   2  10       7051.43       6925.47       133.64 o                         
  -8   2  10       2139.03       2124.70        87.32 o                         
  -7   2  10       1846.26       2058.93        82.13 o                         
  -6   2  10        155.03        227.08        35.49 o                         
  -5   2  10         20.03         93.96        31.38 o                         
  -4   2  10       5490.25       5258.38       124.43 o                         
  -3   2  10        741.91        818.86        41.35 o                         
  -2   2  10       8682.20       8439.21       139.27 o                         
  -1   2  10        187.12        405.19        69.43 o                         
   0   2  10        851.36       1053.05        54.51 o                         
   1   2  10       6742.46       6693.43       126.12 o                         
   2   2  10       4795.85       4686.73       107.81 o                         
   3   2  10      20190.62      20050.58       206.20 o                         
   4   2  10       8816.62       8945.34       120.13 o                         
   5   2  10       2329.02       2572.66        79.05 o                         
   6   2  10        978.18        964.87        67.33 o                         
   7   2  10         50.30         39.60        53.34 o                         
   8   2  10       2615.71       2809.25       110.24 o                         
   9   2  10        349.23        240.19        90.17 o                         
  10   2  10       3034.19       3181.10       121.16 o                         
  11   2  10        835.77        955.47        97.03 o                         
 -13   3  10       7131.59       7013.40       327.22 o                         
 -12   3  10       5167.71       5263.92       273.08 o                         
 -11   3  10      16639.93      17008.60       397.39 o                         
 -10   3  10      18185.08      17732.40       297.56 o                         
  -9   3  10        326.21        276.82        62.67 o                         
  -8   3  10       1674.59       1837.80        89.99 o                         
  -7   3  10      32375.66      31475.60       450.25 o                         
  -6   3  10      43210.51      43034.05       439.17 o                         
  -5   3  10       1474.20       1551.35        54.83 o                         
  -4   3  10      16067.69      16077.65       195.60 o                         
  -3   3  10       7231.06       7316.70       108.49 o                         
  -2   3  10      17871.08      17439.36       185.82 o                         
  -1   3  10       1015.76       1047.36        47.37 o                         
   0   3  10       5981.45       6102.72       132.97 o                         
   1   3  10        144.51        230.29        52.24 o                         
   2   3  10        319.37        398.92        43.01 o                         
   3   3  10        588.92        661.60        64.45 o                         
   4   3  10       1870.29       1764.88        66.70 o                         
   5   3  10         38.55          7.43        45.68 o                         
   6   3  10      13275.30      13257.40       212.94 o                         
   7   3  10          0.12        162.53        60.54 o                         
   8   3  10      11219.92      11104.12       202.91 o                         
   9   3  10        555.82        648.63        78.23 o                         
  10   3  10        799.78        905.05        92.17 o                         
 -13   4  10       7492.35       7727.58       227.32 o                         
 -12   4  10       2128.55       2176.68       118.86 o                         
 -11   4  10       3031.78       3041.61       145.50 o                         
 -10   4  10      17303.15      17235.96       300.13 o                         
  -9   4  10       9093.84       8859.07       170.18 o                         
  -8   4  10       4277.51       4299.97       119.11 o                         
  -7   4  10      26917.89      26772.28       351.04 o                         
  -6   4  10      59136.32      58817.76       586.90 o                         
  -5   4  10      11258.77      10914.44       140.53 o                         
  -4   4  10      26210.49      25915.35       276.94 o                         
  -3   4  10      45908.54      44861.34       436.35 o                         
  -2   4  10       5719.64       6034.93       114.02 o                         
  -1   4  10      10290.78      10487.81       143.97 o                         
   0   4  10     102337.94      99539.30       870.27 o                         
   1   4  10      77878.80      77606.05       698.37 o                         
   2   4  10       3453.09       3544.45        87.97 o                         
   3   4  10      73672.24      73366.43       638.81 o                         
   4   4  10      56660.87      56259.42       634.04 o                         
   5   4  10       5494.96       5828.81       123.87 o                         
   6   4  10      52328.75      51810.17       568.45 o                         
   7   4  10      81685.41      83497.10       927.50 o                         
   8   4  10      22036.92      22694.94       402.74 o                         
   9   4  10        803.70        923.19        94.14 o                         
  10   4  10      27985.87      28816.95       818.18 o                         
 -13   5  10      39713.39      39852.64      1734.77 o                         
 -12   5  10      11849.35      11868.36       262.42 o                         
 -11   5  10       7108.55       7115.81       185.89 o                         
 -10   5  10      20763.74      20553.13       334.63 o                         
  -9   5  10      17336.89      16929.55       287.19 o                         
  -8   5  10       4858.34       4845.18       146.72 o                         
  -7   5  10       7129.94       7103.29       170.75 o                         
  -6   5  10      18074.72      18141.77       220.10 o                         
  -5   5  10        557.36        615.27        55.91 o                         
  -4   5  10       9720.70      10026.87       139.94 o                         
  -3   5  10      19609.88      19671.52       225.25 o                         
  -2   5  10       4780.08       4932.12       120.33 o                         
  -1   5  10      13450.20      13376.94       165.79 o                         
   0   5  10      41832.20      40736.68       419.07 o                         
   1   5  10       4063.00       3943.40        97.91 o                         
   2   5  10       2934.67       2921.28        85.32 o                         
   3   5  10       4023.04       4114.30        96.27 o                         
   4   5  10      10647.73      10679.24       172.05 o                         
   5   5  10       9988.58       9728.70       168.42 o                         
   6   5  10       1559.36       1591.06        90.76 o                         
   7   5  10        870.16       1096.93        93.19 o                         
   8   5  10        106.87        117.74        75.66 o                         
   9   5  10       3981.17       4118.18       170.03 o                         
  10   5  10        953.49        915.63       118.45 o                         
 -12   6  10        293.67        355.72       109.75 o                         
 -11   6  10        838.67        893.56        95.48 o                         
 -10   6  10       6236.65       6427.80       181.05 o                         
  -9   6  10         79.35        153.80        72.18 o                         
  -8   6  10       6315.14       6126.25       169.18 o                         
  -7   6  10       6209.86       6300.96       122.94 o                         
  -6   6  10       5642.51       5663.34       141.97 o                         
  -5   6  10       2075.59       2118.65        94.61 o                         
  -4   6  10       4177.42       4132.97       115.39 o                         
  -3   6  10       3708.28       3934.81       105.53 o                         
  -2   6  10         22.01         50.19        41.00 o                         
  -1   6  10       2376.29       2480.81        76.01 o                         
   0   6  10      14311.76      14319.50       181.25 o                         
   1   6  10       7798.53       7984.86       139.68 o                         
   2   6  10       1042.41       1090.24        65.75 o                         
   3   6  10       6135.91       6069.97       131.16 o                         
   4   6  10       5293.63       5257.83       151.40 o                         
   5   6  10         52.55         67.05        56.81 o                         
   6   6  10       4103.36       4165.49       130.16 o                         
   7   6  10      16395.25      16944.00       281.81 o                         
   8   6  10       4286.45       4195.81       149.61 o                         
   9   6  10        915.17       1033.82       139.85 o                         
 -11   7  10       2689.32       2763.67       138.98 o                         
 -10   7  10       3895.12       4084.57       159.76 o                         
  -9   7  10        748.85        830.91        93.66 o                         
  -8   7  10         17.78         55.11        74.61 o                         
  -7   7  10        154.06        169.51        64.64 o                         
  -6   7  10       1439.45       1486.92        92.47 o                         
  -5   7  10        243.15        230.44        59.11 o                         
  -4   7  10       6108.47       6416.78       144.55 o                         
  -3   7  10       1353.70       1426.99        90.84 o                         
  -2   7  10       2115.05       2277.56        81.53 o                         
  -1   7  10      21117.33      21538.71       257.84 o                         
   0   7  10      22226.06      22097.88       264.57 o                         
   1   7  10          8.01        133.83        49.45 o                         
   2   7  10       5104.06       5476.52       153.25 o                         
   3   7  10       3971.91       3985.43       124.28 o                         
   4   7  10        624.35        628.25        78.56 o                         
   5   7  10         29.30         21.32        64.24 o                         
   6   7  10         20.29         65.69        70.33 o                         
   7   7  10        106.98        157.17        75.56 o                         
   8   7  10        174.01        133.89        90.32 o                         
   9   7  10         16.33        -30.83       110.27 o                         
 -11   8  10       4804.21       5045.92       184.69 o                         
 -10   8  10      23640.12      24441.45       411.41 o                         
  -9   8  10      12125.26      12293.91       267.35 o                         
  -8   8  10          4.82        -50.56        64.43 o                         
  -7   8  10       8012.75       7827.51       183.14 o                         
  -6   8  10      20201.15      20680.95       287.74 o                         
  -5   8  10       3745.78       3950.80       124.33 o                         
  -4   8  10       7744.74       7935.88       165.11 o                         
  -3   8  10      31607.12      31470.03       366.83 o                         
  -2   8  10      13169.71      13025.93       198.82 o                         
  -1   8  10       2011.42       1970.11        80.74 o                         
   0   8  10      31724.95      31346.30       414.17 o                         
   1   8  10      21063.34      21124.84       301.36 o                         
   2   8  10       2777.37       2982.76       146.22 o                         
   3   8  10      61797.67      61143.48       750.27 o                         
   4   8  10      51056.93      51419.43       651.17 o                         
   5   8  10       1793.06       2059.97       131.18 o                         
   6   8  10      22170.35      22426.17       355.27 o                         
   7   8  10      46554.62      47653.87      1087.53 o                         
   8   8  10      12947.25      13440.97       315.38 o                         
 -10   9  10      24974.97      26206.14       603.10 o                         
  -9   9  10      10093.37      10099.18       210.96 o                         
  -8   9  10        889.17        921.27        89.27 o                         
  -7   9  10      29936.19      30074.81       386.37 o                         
  -6   9  10      33166.00      33443.85       420.27 o                         
  -5   9  10        886.01        959.21        79.86 o                         
  -4   9  10       9790.02      10017.32       191.78 o                         
  -3   9  10      12290.67      12380.92       200.70 o                         
  -2   9  10       9344.96       9454.74       173.48 o                         
  -1   9  10         32.17        117.32        61.90 o                         
   0   9  10       9850.09       9915.65       168.02 o                         
   1   9  10       3001.97       2985.61       126.04 o                         
   2   9  10        253.37        311.22        72.83 o                         
   3   9  10         33.97        133.75        72.00 o                         
   4   9  10       2001.41       2041.16       110.41 o                         
   5   9  10          7.18         79.26       100.63 o                         
   6   9  10       4178.02       3978.24       225.98 o                         
   7   9  10         85.97          6.03        99.75 o                         
  -9  10  10        342.59        256.61        79.00 o                         
  -8  10  10       3777.51       3811.32       130.86 o                         
  -7  10  10       4889.82       4938.48       146.66 o                         
  -6  10  10       3280.02       3378.81       121.36 o                         
  -5  10  10       2426.83       2328.55       106.83 o                         
  -4  10  10      38198.61      38466.26       477.29 o                         
  -3  10  10      24687.32      24279.67       327.37 o                         
  -2  10  10       2259.21       2366.95        99.88 o                         
  -1  10  10       6365.72       6383.17       153.41 o                         
   0  10  10      19994.72      20303.10       320.30 o                         
   1  10  10      14368.64      14337.73       240.46 o                         
   2  10  10        121.61        256.44        76.55 o                         
   3  10  10       3786.56       4121.09       148.79 o                         
   4  10  10       7581.17       8117.99       274.28 o                         
   5  10  10       7458.93       8136.85       426.15 o                         
   6  10  10       1846.46       1864.42       185.63 o                         
  -7  11  10       1901.15       2138.36       110.93 o                         
  -6  11  10       1107.14       1190.08        93.73 o                         
  -5  11  10        321.08        264.55        78.28 o                         
  -4  11  10       1303.09       1444.68        94.61 o                         
  -3  11  10       5845.45       5770.54       155.64 o                         
  -2  11  10       5601.04       5848.32       167.73 o                         
  -1  11  10       8825.50       9212.78       277.57 o                         
   0  11  10        415.02        540.19        89.19 o                         
   1  11  10        238.64        397.54        89.72 o                         
   2  11  10       3405.20       3608.26       136.82 o                         
   3  11  10       6995.07       7241.83       244.24 o                         
   4  11  10         12.34         87.28       153.08 o                         
  -5  12  10        108.48        110.40        85.38 o                         
  -4  12  10       6869.13       6818.52       277.56 o                         
  -3  12  10      26445.67      25943.59       399.30 o                         
  -2  12  10       7472.36       7320.55       206.71 o                         
  -1  12  10       6890.40       6457.40       198.11 o                         
   0  12  10      20133.36      20012.08       348.98 o                         
   1  12  10      12773.53      12874.47       292.19 o                         
   2  12  10       5527.71       5915.01       251.94 o                         
 -13   1  11        580.75        822.19       254.23 o                         
 -12   1  11         46.55        137.21       158.99 o                         
 -11   1  11        131.37        -33.22       139.67 o                         
 -10   1  11        197.37        144.04       133.35 o                         
  -9   1  11        112.34        135.82       124.95 o                         
  -8   1  11       1425.01       1475.65       124.89 o                         
  -7   1  11      22235.65      21532.68       259.01 o                         
  -6   1  11       9838.09       9764.66       163.95 o                         
  -5   1  11       4048.83       3962.49        95.48 o                         
  -4   1  11      26591.89      25600.45       335.52 o                         
  -3   1  11      22319.16      21460.44       253.67 o                         
  -2   1  11      15454.94      14940.74       196.40 o                         
  -1   1  11       4260.81       4063.88       118.33 o                         
   0   1  11      25148.25      24645.50       293.12 o                         
   1   1  11      14968.97      14648.69       191.77 o                         
   2   1  11        146.18        247.78        49.05 o                         
   3   1  11       7014.05       6953.64       123.86 o                         
   4   1  11       8269.56       8137.38       144.85 o                         
   5   1  11         12.63         98.92        61.49 o                         
   6   1  11      21416.41      21376.56       442.08 o                         
   7   1  11      21869.19      22281.62       363.35 o                         
   8   1  11         40.03        240.84        86.94 o                         
   9   1  11      14609.23      14833.27       495.16 o                         
  10   1  11      28639.04      30645.60       631.27 o                         
 -13   2  11      24558.93      26481.77      1071.89 o                         
 -12   2  11         71.47        182.75       161.53 o                         
 -11   2  11      25863.63      26230.18       695.61 o                         
 -10   2  11      68591.26      67715.55      1172.67 o                         
  -9   2  11      19275.40      19137.60       346.65 o                         
  -8   2  11      20615.33      20076.54       356.46 o                         
  -7   2  11      90220.11      87877.21      1234.29 o                         
  -6   2  11      40832.47      39831.30       482.33 o                         
  -5   2  11        222.07        277.58        43.01 o                         
  -4   2  11      37166.77      36376.01       452.28 o                         
  -3   2  11      61281.32      58538.39       689.74 o                         
  -2   2  11       2371.20       2367.69        82.01 o                         
  -1   2  11      16920.19      16422.70       212.38 o                         
   0   2  11      28696.02      28118.03       324.87 o                         
   1   2  11      11841.85      11710.11       178.40 o                         
   2   2  11       5539.82       5421.65       160.70 o                         
   3   2  11      50685.38      49536.77       627.75 o                         
   4   2  11       5222.41       5061.36       116.43 o                         
   5   2  11       5905.10       6060.97       201.72 o                         
   6   2  11      11928.93      11856.90       267.29 o                         
   7   2  11      11516.60      11687.88       250.42 o                         
   8   2  11        793.37        852.26       104.34 o                         
   9   2  11       5341.86       4755.46       181.46 o                         
  10   2  11       2575.90       2615.46       150.01 o                         
 -13   3  11       3385.77       3373.35       408.83 o                         
 -12   3  11        147.02        245.05       162.71 o                         
 -11   3  11       7049.42       6985.51       197.91 o                         
 -10   3  11       2800.70       2820.30       136.55 o                         
  -9   3  11        797.55        777.32       134.38 o                         
  -8   3  11          7.74          9.96        66.93 o                         
  -7   3  11       8037.41       7921.65       171.04 o                         
  -6   3  11       4597.33       4437.62        97.15 o                         
  -5   3  11        596.73        732.84        60.30 o                         
  -4   3  11       3508.65       3399.98       106.87 o                         
  -3   3  11       9230.48       9095.21       141.28 o                         
  -2   3  11       2223.54       2333.44        89.10 o                         
  -1   3  11      30413.53      29722.61       338.61 o                         
   0   3  11      54145.20      52410.39       551.29 o                         
   1   3  11       4769.29       4676.87       117.24 o                         
   2   3  11       8740.89       8518.55       158.17 o                         
   3   3  11      42156.62      41758.35       526.32 o                         
   4   3  11      45862.78      45396.54       503.52 o                         
   5   3  11        405.54        487.33        67.49 o                         
   6   3  11      33677.42      33333.55       610.14 o                         
   7   3  11      27186.10      27984.46       600.15 o                         
   8   3  11      12422.09      12806.42       297.32 o                         
   9   3  11       2296.78       2391.72       141.91 o                         
  10   3  11      28830.65      29744.44       677.46 o                         
 -12   4  11         46.25         65.22        85.98 o                         
 -11   4  11        383.76        453.31       103.39 o                         
 -10   4  11         96.84        214.84        92.88 o                         
  -9   4  11       4100.84       4070.28       134.91 o                         
  -8   4  11          6.85         66.92        59.95 o                         
  -7   4  11       1019.16       1085.29        81.06 o                         
  -6   4  11        773.08        901.80        60.61 o                         
  -5   4  11        131.93        170.89        48.04 o                         
  -4   4  11       3204.70       3300.88        88.01 o                         
  -3   4  11      13542.27      13587.32       186.76 o                         
  -2   4  11       1139.11       1017.99        61.66 o                         
  -1   4  11      12515.96      12283.70       183.83 o                         
   0   4  11       3524.63       3491.04       103.00 o                         
   1   4  11       6888.62       6676.64       140.91 o                         
   2   4  11       5650.36       5613.85       136.09 o                         
   3   4  11       1838.18       1868.78        96.34 o                         
   4   4  11       3275.39       3313.16       126.70 o                         
   5   4  11       1529.94       1481.94        88.52 o                         
   6   4  11       6305.71       6396.92       224.57 o                         
   7   4  11         18.33         93.34       108.06 o                         
   8   4  11       1599.91       1559.50       121.91 o                         
   9   4  11        344.16        408.90       100.72 o                         
 -12   5  11        249.26        241.25        91.96 o                         
 -11   5  11       1660.57       1565.53       115.74 o                         
 -10   5  11       5061.43       4980.53       176.19 o                         
  -9   5  11        880.34        929.30       100.17 o                         
  -8   5  11        312.93        352.18        81.15 o                         
  -7   5  11        318.53        404.13        46.51 o                         
  -6   5  11        252.41        390.84        64.37 o                         
  -5   5  11       5411.14       5456.51       152.10 o                         
  -4   5  11       4059.25       4043.84       112.43 o                         
  -3   5  11      11498.28      11479.43       179.77 o                         
  -2   5  11         31.02         71.49        49.03 o                         
  -1   5  11         13.97        200.38        87.82 o                         
   0   5  11       4939.79       4808.43       127.21 o                         
   1   5  11      14716.45      14348.53       218.28 o                         
   2   5  11       7157.01       6665.41       151.48 o                         
   3   5  11      16078.50      15893.55       334.72 o                         
   4   5  11       6757.87       6763.61       186.71 o                         
   5   5  11       2018.13       1958.53       144.14 o                         
   6   5  11       2033.45       1947.88       124.09 o                         
   7   5  11      16371.06      16696.05       319.82 o                         
   8   5  11        587.01        588.69       106.44 o                         
   9   5  11       5020.89       4974.50       209.39 o                         
 -12   6  11       3985.22       4256.28       460.36 o                         
 -11   6  11      14857.46      15123.59       325.65 o                         
 -10   6  11      26732.08      26854.63       565.25 o                         
  -9   6  11       1398.22       1436.34       114.54 o                         
  -8   6  11       1331.25       1257.49       110.33 o                         
  -7   6  11      20175.06      19947.42       321.93 o                         
  -6   6  11      31424.89      31420.21       464.27 o                         
  -5   6  11      14677.94      14624.20       238.61 o                         
  -4   6  11      80106.57      77105.81       905.00 o                         
  -3   6  11      24589.05      24137.16       320.94 o                         
  -2   6  11        481.81        474.63        67.77 o                         
  -1   6  11      32066.84      32023.75       461.56 o                         
   0   6  11      86880.99      84442.69       860.79 o                         
   1   6  11      10093.85       9685.15       176.03 o                         
   2   6  11       8011.72       7736.45       161.50 o                         
   3   6  11       8413.57       8216.62       197.12 o                         
   4   6  11      14768.89      14683.28       287.54 o                         
   5   6  11       4775.53       4649.19       244.07 o                         
   6   6  11       6854.90       6806.71       297.68 o                         
   7   6  11       1239.30       1250.27       126.44 o                         
   8   6  11        441.36        474.92       107.58 o                         
   9   6  11        214.14        210.36       140.83 o                         
 -11   7  11        414.33        465.18       136.46 o                         
 -10   7  11      10376.32      10630.15       277.19 o                         
  -9   7  11       2080.23       2026.30       135.88 o                         
  -8   7  11       2321.82       2473.52       308.88 o                         
  -7   7  11       1159.23       1227.98        94.62 o                         
  -6   7  11       2771.68       2921.96       112.87 o                         
  -5   7  11        130.24         93.49        66.40 o                         
  -4   7  11      20968.31      20884.68       324.95 o                         
  -3   7  11      15975.91      15377.91       263.41 o                         
  -2   7  11        604.08        637.80        73.26 o                         
  -1   7  11       8377.33       8240.63       177.87 o                         
   0   7  11      25568.07      25415.33       382.97 o                         
   1   7  11      11904.21      12333.84       222.68 o                         
   2   7  11      21631.17      22176.78       352.08 o                         
   3   7  11      67058.72      66752.79      1022.13 o                         
   4   7  11      16761.19      16382.42       330.56 o                         
   5   7  11        503.43        776.67       124.00 o                         
   6   7  11      14904.34      15360.18       542.89 o                         
   7   7  11      50613.06      52517.23      1145.37 o                         
   8   7  11       3045.62       2945.17       168.19 o                         
 -10   8  11      17076.48      17796.08       383.39 o                         
  -9   8  11        599.33        841.84       168.14 o                         
  -8   8  11        851.46        903.16        90.43 o                         
  -7   8  11       7297.61       7546.51       207.83 o                         
  -6   8  11      17894.08      17811.36       288.29 o                         
  -5   8  11        322.06        542.07        79.16 o                         
  -4   8  11       3699.01       3629.74       134.35 o                         
  -3   8  11       1313.63       1417.07        97.02 o                         
  -2   8  11       6559.61       6815.60       179.22 o                         
  -1   8  11       1655.74       1749.79        97.24 o                         
   0   8  11       8169.89       8120.88       180.44 o                         
   1   8  11       1798.80       2003.31       151.58 o                         
   2   8  11       1836.83       1985.85       125.01 o                         
   3   8  11        292.74        496.82        94.75 o                         
   4   8  11       4406.85       4498.82       214.55 o                         
   5   8  11        645.65        703.45       148.90 o                         
   6   8  11       7528.90       8723.27       373.68 o                         
   7   8  11       3795.99       4075.42       207.65 o                         
  -9   9  11       2540.10       2791.17       169.55 o                         
  -8   9  11       7236.14       7368.66       181.74 o                         
  -7   9  11        572.92        635.57        83.31 o                         
  -6   9  11       1988.12       2066.87       110.10 o                         
  -5   9  11       2034.30       2377.92       188.98 o                         
  -4   9  11       9082.02       9253.17       208.07 o                         
  -3   9  11        683.10        859.91        89.16 o                         
  -2   9  11       4936.94       4839.44       290.56 o                         
  -1   9  11       4964.75       4567.52       157.50 o                         
   0   9  11       6244.86       6272.55       165.84 o                         
   1   9  11         38.59         65.64        77.52 o                         
   2   9  11         36.99        160.16        85.41 o                         
   3   9  11       1923.70       1979.68       125.92 o                         
   4   9  11       8035.71       8654.45       252.19 o                         
   5   9  11         97.88        185.12       131.51 o                         
   6   9  11       1219.31       1484.58       175.54 o                         
  -8  10  11       9927.40      10510.42       226.24 o                         
  -7  10  11      31108.19      32024.63       479.55 o                         
  -6  10  11       6003.93       6020.42       178.42 o                         
  -5  10  11        153.68        138.50        77.91 o                         
  -4  10  11      14629.34      14492.74       268.20 o                         
  -3  10  11      20427.24      20406.84       331.28 o                         
  -2  10  11         21.34         93.14        79.06 o                         
  -1  10  11       9514.23       9867.39       370.51 o                         
   0  10  11       9762.60       9414.34       266.07 o                         
   1  10  11       1926.95       1990.95       151.94 o                         
   2  10  11       5205.75       5142.92       184.41 o                         
   3  10  11      21432.11      21066.33       380.77 o                         
   4  10  11       2792.21       2964.55       204.64 o                         
   5  10  11       4115.14       4523.21       289.33 o                         
  -6  11  11       7808.55       7984.30       207.76 o                         
  -5  11  11       3143.78       3435.39       173.07 o                         
  -4  11  11      10528.61      11231.88       301.94 o                         
  -3  11  11      13904.91      14396.63       276.91 o                         
  -2  11  11       3807.92       3932.29       187.00 o                         
  -1  11  11       6604.75       6730.98       241.59 o                         
   0  11  11      25247.05      25774.70       480.25 o                         
   1  11  11       7961.05       8193.96       321.60 o                         
   2  11  11        640.46        772.86       108.24 o                         
   3  11  11       7165.42       7202.88       236.10 o                         
  -3  12  11      11200.33      11703.09       382.22 o                         
  -2  12  11       2330.46       2128.87       167.11 o                         
  -1  12  11        715.83        646.21       125.06 o                         
   0  12  11       1897.11       2144.57       189.09 o                         
 -13   0  12       3696.23       3823.40       426.01 o                         
 -12   0  12        100.92          0.00       226.75 o                         
 -11   0  12       1468.69       1679.98       288.58 o                         
 -10   0  12       1217.65       1412.00       267.97 o                         
  -9   0  12       1912.78       1436.05       247.36 o                         
  -8   0  12        757.84        759.30        59.12 o                         
  -7   0  12      12771.86      12038.97       427.55 o                         
  -6   0  12       3535.88       3392.29       157.07 o                         
  -5   0  12      12225.75      11731.77       234.76 o                         
  -4   0  12       2311.90       2277.70       106.91 o                         
  -3   0  12       9904.97       9934.93       229.09 o                         
  -2   0  12       9315.09       8785.31       208.14 o                         
  -1   0  12        365.27        583.31       145.79 o                         
   0   0  12       5891.60       5901.36       194.88 o                         
   1   0  12       1060.31       1120.50       100.63 o                         
   2   0  12       3784.82       3502.76       131.25 o                         
   3   0  12      18648.98      17762.65       307.65 o                         
   4   0  12      23798.64      22931.04       369.75 o                         
   5   0  12       5896.36       5861.92       544.53 o                         
   6   0  12      58835.12      59756.94      2889.11 o                         
   7   0  12      13152.86      13526.26       572.02 o                         
   8   0  12       1545.35       1495.30       427.55 o                         
   9   0  12      26570.22      28250.28      1810.35 o                         
 -13   1  12      11973.61      12806.91       505.27 o                         
 -12   1  12       6548.56       7186.42       377.61 o                         
 -11   1  12      26510.47      27445.21       723.92 o                         
 -10   1  12      24144.72      24568.33       742.08 o                         
  -9   1  12      11328.17      11406.04       395.88 o                         
  -8   1  12      15046.91      14880.77       291.87 o                         
  -7   1  12      58272.54      57679.50       674.58 o                         
  -6   1  12       3550.48       3450.09       121.00 o                         
  -5   1  12       7178.78       7312.33       146.86 o                         
  -4   1  12      22357.70      21915.40       277.06 o                         
  -3   1  12      54185.27      53190.52       552.88 o                         
  -2   1  12       2135.07       2078.89        76.65 o                         
  -1   1  12      51027.42      49396.11       523.59 o                         
   0   1  12      12391.81      12351.58       176.35 o                         
   1   1  12        670.33        658.64        58.64 o                         
   2   1  12       7214.61       7063.81       136.49 o                         
   3   1  12      62776.25      60333.33       597.87 o                         
   4   1  12      15792.73      15538.69       215.68 o                         
   5   1  12       9589.21       9622.51       335.56 o                         
   6   1  12       9165.57       9328.56       313.72 o                         
   7   1  12       5512.24       5913.65       249.92 o                         
   8   1  12       1666.79       1815.13       185.85 o                         
   9   1  12       7527.96       7857.90       321.28 o                         
 -12   2  12         43.24        201.22       166.07 o                         
 -11   2  12       1290.28       1331.70       200.32 o                         
 -10   2  12        934.77       1060.06        85.20 o                         
  -9   2  12        223.96        238.08        71.38 o                         
  -8   2  12       8370.16       8269.28       208.66 o                         
  -7   2  12       1680.65       1729.02        73.10 o                         
  -6   2  12        463.08        538.92        57.13 o                         
  -5   2  12       5519.04       5177.95       126.71 o                         
  -4   2  12         89.31        123.14        52.61 o                         
  -3   2  12        626.80        607.69        56.41 o                         
  -2   2  12         15.00         58.18        48.97 o                         
  -1   2  12      11047.33      10553.64       166.43 o                         
   0   2  12       9651.73       9241.84       158.49 o                         
   1   2  12       7313.68       7374.73       146.50 o                         
   2   2  12       5519.44       5688.83       143.03 o                         
   3   2  12        621.31        577.49        69.15 o                         
   4   2  12       8505.98       8240.83       155.16 o                         
   5   2  12       2346.04       2230.62       134.16 o                         
   6   2  12        246.23        348.75       110.08 o                         
   7   2  12       1879.01       1861.96       177.54 o                         
   8   2  12        205.57        182.90       121.16 o                         
   9   2  12        563.55        682.40       164.26 o                         
 -12   3  12        124.49        381.34       261.10 o                         
 -11   3  12      17065.37      17212.57       378.69 o                         
 -10   3  12      26331.79      26606.41       470.54 o                         
  -9   3  12         19.70        116.30        76.13 o                         
  -8   3  12      10012.37       9735.35       198.59 o                         
  -7   3  12      18330.81      18298.69       235.79 o                         
  -6   3  12      17281.66      17200.45       253.52 o                         
  -5   3  12         85.58        197.20        54.45 o                         
  -4   3  12      13180.49      12667.60       190.27 o                         
  -3   3  12       1144.35       1162.90        70.20 o                         
  -2   3  12       1099.28       1013.79        63.11 o                         
  -1   3  12       8764.92       8482.02       150.47 o                         
   0   3  12      26912.36      25742.52       313.19 o                         
   1   3  12        729.30        809.85        67.55 o                         
   2   3  12      33087.60      32510.68       385.40 o                         
   3   3  12      20851.86      20601.37       280.19 o                         
   4   3  12       1782.86       1808.49        93.99 o                         
   5   3  12       4576.48       4330.56       152.77 o                         
   6   3  12      23800.65      23492.09       469.92 o                         
   7   3  12      13144.21      13579.04       464.64 o                         
   8   3  12        152.68         51.20       118.41 o                         
   9   3  12        474.98        366.35       136.53 o                         
 -12   4  12        371.72        449.69        86.28 o                         
 -11   4  12       3310.18       3181.37       143.21 o                         
 -10   4  12         43.24         77.12        71.83 o                         
  -9   4  12         65.16        100.31        72.45 o                         
  -8   4  12        679.09        764.80        79.99 o                         
  -7   4  12        928.15        985.61        53.28 o                         
  -6   4  12        288.64        386.01        58.91 o                         
  -5   4  12       2709.80       2774.43        96.13 o                         
  -4   4  12       5430.95       5247.75       113.39 o                         
  -3   4  12       3356.96       3585.10       100.58 o                         
  -2   4  12       4116.26       4139.18       123.58 o                         
  -1   4  12      11577.13      11175.82       180.08 o                         
   0   4  12      24585.92      24019.11       302.35 o                         
   1   4  12       7950.55       7869.81       158.66 o                         
   2   4  12       7242.26       7155.05       157.60 o                         
   3   4  12      28277.35      27630.68       349.27 o                         
   4   4  12       3434.16       3370.52       142.07 o                         
   5   4  12        607.07        610.57        95.01 o                         
   6   4  12      13979.35      13870.92       401.55 o                         
   7   4  12      36043.07      36408.69       653.17 o                         
   8   4  12       1568.82       1506.98       157.78 o                         
   9   4  12      14486.05      15090.34       645.04 o                         
 -11   5  12       7801.50       8199.05       228.94 o                         
 -10   5  12      16419.69      15894.96       324.07 o                         
  -9   5  12          7.04         81.62        80.39 o                         
  -8   5  12      26449.62      25268.15       609.38 o                         
  -7   5  12      45696.71      46229.23       667.59 o                         
  -6   5  12      17019.68      16790.98       290.41 o                         
  -5   5  12      12102.97      12319.22       198.37 o                         
  -4   5  12      99768.57      99161.14       977.03 o                         
  -3   5  12      40727.08      41142.34       450.34 o                         
  -2   5  12       2012.70       2058.79        85.08 o                         
  -1   5  12      39263.98      38197.39       433.72 o                         
   0   5  12      66273.91      64009.02       676.24 o                         
   1   5  12      13966.69      13317.42       216.05 o                         
   2   5  12       4883.01       4830.59       134.97 o                         
   3   5  12      12980.92      13217.78       227.69 o                         
   4   5  12       9498.73       9778.14       227.12 o                         
   5   5  12         26.12         62.94       109.06 o                         
   6   5  12      12477.47      12144.93       470.98 o                         
   7   5  12       9716.40       9921.35       309.43 o                         
   8   5  12        666.74        587.92       138.12 o                         
 -11   6  12          6.05         19.14       114.05 o                         
 -10   6  12          1.23        -27.43        86.93 o                         
  -9   6  12       2061.53       2166.61       136.36 o                         
  -8   6  12       1597.55       1526.06       123.71 o                         
  -7   6  12          2.64         50.39        65.56 o                         
  -6   6  12         53.42        111.88        71.23 o                         
  -5   6  12        447.78        454.33        68.95 o                         
  -4   6  12        711.10        680.96        77.41 o                         
  -3   6  12        331.63        384.01        68.68 o                         
  -2   6  12       4413.46       4475.57       135.83 o                         
  -1   6  12       7016.50       6478.65       250.86 o                         
   0   6  12       2389.64       2188.94        97.93 o                         
   1   6  12         62.38        -60.95        60.95 o                         
   2   6  12       2619.66       2781.83       109.34 o                         
   3   6  12       3265.67       3128.79       138.08 o                         
   4   6  12         36.55        -77.97        77.97 o                         
   5   6  12       2487.98       2510.20       175.81 o                         
   6   6  12       4044.91       4313.91       209.55 o                         
   7   6  12       3300.74       3539.26       200.35 o                         
   8   6  12         24.85        186.11       126.59 o                         
 -10   7  12       1765.59       1862.77       153.67 o                         
  -9   7  12         13.85         66.24        94.25 o                         
  -8   7  12       1184.77       1153.97       160.66 o                         
  -7   7  12       5124.76       5211.04       168.02 o                         
  -6   7  12        240.34        385.15        71.11 o                         
  -5   7  12       9727.93       9144.08       234.28 o                         
  -4   7  12      26774.76      26042.67       380.27 o                         
  -3   7  12      12030.41      11554.93       229.92 o                         
  -2   7  12        261.03        277.59        71.05 o                         
  -1   7  12      11660.74      11265.79       214.84 o                         
   0   7  12       5683.83       5837.50       161.16 o                         
   1   7  12        701.73        841.23        84.71 o                         
   2   7  12        196.08        245.76        90.10 o                         
   3   7  12       1123.09       1127.36       105.50 o                         
   4   7  12        663.71        620.20       129.06 o                         
   5   7  12        432.59        581.17       154.88 o                         
   6   7  12        894.46        774.61       132.82 o                         
   7   7  12        354.42        286.71       123.70 o                         
  -9   8  12       1274.53       1346.98       135.58 o                         
  -8   8  12       2221.09       2333.71       119.40 o                         
  -7   8  12       1478.13       1370.69        92.74 o                         
  -6   8  12        125.27        142.19        73.29 o                         
  -5   8  12        119.59        124.14        74.23 o                         
  -4   8  12        666.44        844.57       132.56 o                         
  -3   8  12       5746.55       5697.28       170.81 o                         
  -2   8  12          3.25         38.30        77.61 o                         
  -1   8  12       7846.83       8095.18       246.11 o                         
   0   8  12       9264.33       9651.14       227.84 o                         
   1   8  12       2183.67       2471.57       156.20 o                         
   2   8  12       5925.02       5765.32       196.83 o                         
   3   8  12      24711.64      25617.67       437.52 o                         
   4   8  12      12900.42      13472.07       299.15 o                         
   5   8  12        611.12        689.28       151.80 o                         
   6   8  12       6671.55       7537.92       322.03 o                         
  -8   9  12      13896.82      14412.32       258.77 o                         
  -7   9  12      29604.97      30543.20       431.71 o                         
  -6   9  12      10760.71      11253.17       230.79 o                         
  -5   9  12       4651.31       4882.62       162.38 o                         
  -4   9  12      35621.36      35441.54       488.83 o                         
  -3   9  12      16089.50      16429.84       290.49 o                         
  -2   9  12         14.47         71.61        80.12 o                         
  -1   9  12      15767.47      16265.38       366.13 o                         
   0   9  12      39186.88      40633.06       620.25 o                         
   1   9  12       1527.19       1658.29       123.66 o                         
   2   9  12      26191.00      26088.39       465.96 o                         
   3   9  12      33317.50      33899.43       632.86 o                         
   4   9  12       7341.22       7306.95       273.49 o                         
   5   9  12       1104.53       1248.46       171.21 o                         
  -7  10  12       2478.18       2422.58       182.81 o                         
  -6  10  12        337.44        380.36        88.52 o                         
  -5  10  12        509.91        524.07        90.73 o                         
  -4  10  12       7356.39       7637.05       204.70 o                         
  -3  10  12       1218.29       1248.38       106.16 o                         
  -2  10  12        526.11        544.18        93.34 o                         
  -1  10  12         94.71        303.01        99.44 o                         
   0  10  12        256.26        216.53       140.01 o                         
   1  10  12         20.00         83.59        91.75 o                         
   2  10  12       2845.63       3036.64       153.12 o                         
   3  10  12       4611.23       5070.26       194.61 o                         
   4  10  12        472.67        595.41       152.55 o                         
  -5  11  12        761.69        584.04       292.02 o                         
  -4  11  12        120.47        170.77        87.14 o                         
  -3  11  12        150.26        216.06        90.96 o                         
  -2  11  12        192.26        270.73       104.55 o                         
  -1  11  12       4622.57       4518.67       205.89 o                         
   0  11  12        323.89        360.69       194.33 o                         
   1  11  12        129.89        209.72       111.66 o                         
 -12   1  13        286.81        249.21       173.68 o                         
 -11   1  13        289.40        269.86       161.53 o                         
 -10   1  13        587.87        719.11       169.84 o                         
  -9   1  13         66.92         50.89        65.88 o                         
  -8   1  13        755.12        702.53        85.81 o                         
  -7   1  13         68.70        119.56        58.79 o                         
  -6   1  13        654.93        714.10        64.27 o                         
  -5   1  13       4505.68       4433.82       110.99 o                         
  -4   1  13       2861.94       3008.07       120.35 o                         
  -3   1  13         59.77         79.93        50.74 o                         
  -2   1  13       1031.24        972.09        66.05 o                         
  -1   1  13       3449.68       3473.88       109.65 o                         
   0   1  13        974.30       1010.45        67.24 o                         
   1   1  13       1053.91       1083.06        69.67 o                         
   2   1  13       1836.65       1962.64        83.25 o                         
   3   1  13       2414.61       2384.17        91.61 o                         
   4   1  13         14.72        154.92        60.00 o                         
   5   1  13       6116.00       6456.50       244.83 o                         
   6   1  13      17267.68      17037.52       394.86 o                         
   7   1  13       4601.62       4882.16       317.76 o                         
   8   1  13        318.55        289.85       131.54 o                         
 -12   2  13       5549.46       5477.27       344.93 o                         
 -11   2  13      41649.72      43554.88      1025.02 o                         
 -10   2  13      21926.49      21767.04       608.36 o                         
  -9   2  13         48.53        144.55        79.84 o                         
  -8   2  13      29726.84      29303.54       494.33 o                         
  -7   2  13      49118.09      48840.77       591.40 o                         
  -6   2  13       2744.62       2841.97       103.80 o                         
  -5   2  13      26552.48      25547.62       351.39 o                         
  -4   2  13      44759.04      43630.75       499.64 o                         
  -3   2  13      25828.12      25271.56       323.46 o                         
  -2   2  13      11309.67      11123.39       188.00 o                         
  -1   2  13     104971.36     102210.36      1012.75 o                         
   0   2  13      56930.54      55038.02       584.41 o                         
   1   2  13       1778.85       1785.17        85.72 o                         
   2   2  13      52612.26      51540.76       674.20 o                         
   3   2  13      78844.86      77458.78       755.51 o                         
   4   2  13      10724.75      10411.88       194.36 o                         
   5   2  13      20622.81      20622.59       428.43 o                         
   6   2  13      48767.46      49432.66       940.18 o                         
   7   2  13      16915.76      17563.64       561.28 o                         
   8   2  13         69.76         88.61       125.77 o                         
 -12   3  13       2079.16       2493.85       371.04 o                         
 -11   3  13       6394.71       6555.95       272.47 o                         
 -10   3  13      11020.99      10698.54       492.90 o                         
  -9   3  13       1898.54       1828.87        96.96 o                         
  -8   3  13       9974.30       9642.46       206.18 o                         
  -7   3  13       7790.93       7936.49       163.18 o                         
  -6   3  13        177.20        196.15        59.31 o                         
  -5   3  13       2060.66       2094.19        81.82 o                         
  -4   3  13         11.88        156.83        61.22 o                         
  -3   3  13       3549.21       3535.44       116.16 o                         
  -2   3  13         52.60        115.01        53.31 o                         
  -1   3  13       3150.63       3239.70       110.89 o                         
   0   3  13       7131.57       7131.29       150.06 o                         
   1   3  13        375.76        378.61        65.46 o                         
   2   3  13       1319.04       1378.09        85.18 o                         
   3   3  13        432.90        609.89        76.90 o                         
   4   3  13       2950.38       2943.19       137.01 o                         
   5   3  13         28.89        123.61       106.67 o                         
   6   3  13       7776.40       8021.66       488.00 o                         
   7   3  13       1033.66       1127.65       148.15 o                         
   8   3  13        894.49       1020.70       201.87 o                         
 -11   4  13        197.25        214.34        80.90 o                         
 -10   4  13        798.25        892.26       124.96 o                         
  -9   4  13        580.81        733.94        89.94 o                         
  -8   4  13       7208.11       7288.98       208.21 o                         
  -7   4  13      15332.19      15682.78       312.07 o                         
  -6   4  13         77.25        125.65        60.30 o                         
  -5   4  13       7366.75       7309.57       137.03 o                         
  -4   4  13       7870.61       8056.56       146.66 o                         
  -3   4  13       8687.42       8753.72       172.26 o                         
  -2   4  13         97.92        126.83        55.39 o                         
  -1   4  13       5402.91       5541.99       135.98 o                         
   0   4  13       1295.02       1390.92       105.12 o                         
   1   4  13       1020.73       1090.34        80.66 o                         
   2   4  13       3156.13       3005.06       126.77 o                         
   3   4  13        340.86        371.64        75.36 o                         
   4   4  13        771.19        894.01       101.58 o                         
   5   4  13       5185.36       5009.42       270.42 o                         
   6   4  13       1495.03       1693.48       156.33 o                         
   7   4  13        105.30        -48.06       117.32 o                         
   8   4  13         32.62         24.89       123.35 o                         
 -11   5  13       7112.82       7133.76       221.38 o                         
 -10   5  13        886.19        909.36       105.99 o                         
  -9   5  13       3842.29       3674.57       167.08 o                         
  -8   5  13        491.61        538.95        96.72 o                         
  -7   5  13       1104.92       1211.26        87.77 o                         
  -6   5  13        665.49        727.10        82.95 o                         
  -5   5  13       3653.44       3586.69       123.06 o                         
  -4   5  13        546.82        415.08        63.32 o                         
  -3   5  13       6519.51       6584.11       141.81 o                         
  -2   5  13        125.30        125.04        59.32 o                         
  -1   5  13        220.20        225.44        63.88 o                         
   0   5  13        964.95        862.60        77.77 o                         
   1   5  13       3439.62       3205.15       118.73 o                         
   2   5  13        681.61        552.40        77.96 o                         
   3   5  13       4165.55       3847.01       178.16 o                         
   4   5  13       1304.53       1137.36       107.99 o                         
   5   5  13          0.01        123.83        98.75 o                         
   6   5  13         38.92        -47.66       111.12 o                         
   7   5  13       1036.86       1179.70       151.43 o                         
 -10   6  13      17733.26      18136.70       552.85 o                         
  -9   6  13       2547.79       2277.30       142.97 o                         
  -8   6  13      39958.61      39093.88       755.19 o                         
  -7   6  13      30618.94      30932.95       465.41 o                         
  -6   6  13       6433.73       6717.17       162.74 o                         
  -5   6  13      29458.14      29185.51       405.07 o                         
  -4   6  13     105910.98     104249.62      1205.44 o                         
  -3   6  13      22435.48      22389.16       320.95 o                         
  -2   6  13       2786.03       2816.26       132.70 o                         
  -1   6  13      22399.97      22065.11       323.82 o                         
   0   6  13      37503.30      36357.23       438.65 o                         
   1   6  13        850.84        850.07        81.90 o                         
   2   6  13      30548.56      29862.82       382.89 o                         
   3   6  13      21015.81      20266.43       350.05 o                         
   4   6  13        252.06        313.04        92.57 o                         
   5   6  13       4296.90       3653.20       201.56 o                         
   6   6  13      42036.51      41868.32      1270.83 o                         
   7   6  13      11738.76      12064.06       355.44 o                         
  -9   7  13        543.90        516.47       113.31 o                         
  -8   7  13        588.07        709.79        90.22 o                         
  -7   7  13       6206.70       6368.12       162.12 o                         
  -6   7  13       7170.38       7024.46       174.90 o                         
  -5   7  13        486.20        540.83        81.17 o                         
  -4   7  13         15.21          3.07        75.59 o                         
  -3   7  13       1466.70       1708.25       108.34 o                         
  -2   7  13       3693.36       3570.55       137.69 o                         
  -1   7  13       1417.93       1438.51       139.96 o                         
   0   7  13        545.64        545.48        83.43 o                         
   1   7  13        550.49        635.81        86.30 o                         
   2   7  13       1166.63       1181.20       119.49 o                         
   3   7  13      10228.22      10275.79       267.68 o                         
   4   7  13        320.70        333.49       102.46 o                         
   5   7  13        785.70        679.67       136.23 o                         
   6   7  13        256.45        238.18       123.35 o                         
  -8   8  13       2653.60       2985.13       140.87 o                         
  -7   8  13        135.82         91.13        75.08 o                         
  -6   8  13        699.54        789.68        89.47 o                         
  -5   8  13        891.29       1031.70        94.23 o                         
  -4   8  13      16152.24      16556.26       291.01 o                         
  -3   8  13        446.39        468.85        89.13 o                         
  -2   8  13       3662.51       3863.87       151.67 o                         
  -1   8  13       4506.16       4641.18       205.40 o                         
   0   8  13       8456.87       8314.39       244.74 o                         
   1   8  13         21.58        -17.40        94.89 o                         
   2   8  13      25404.51      26622.78       726.56 o                         
   3   8  13      13447.46      13681.12       318.69 o                         
   4   8  13       1183.21       1358.07       157.12 o                         
   5   8  13         27.92         97.10       139.89 o                         
  -7   9  13       1110.58       1025.17        96.66 o                         
  -6   9  13       1892.07       1872.55       113.48 o                         
  -5   9  13        284.91        247.26        93.21 o                         
  -4   9  13         27.43         38.40        82.66 o                         
  -3   9  13         40.72         94.52        85.08 o                         
  -2   9  13        415.84        541.45        93.56 o                         
  -1   9  13       1029.93       1260.94       126.69 o                         
   0   9  13       9331.37      10100.00       297.08 o                         
   1   9  13       2605.48       2789.64       149.13 o                         
   2   9  13       2318.59       2273.05       140.63 o                         
   3   9  13        463.35        521.00       108.35 o                         
   4   9  13       4256.28       4817.81       401.92 o                         
  -5  10  13       6153.75       6231.80       328.26 o                         
  -4  10  13      12812.71      13472.30       308.31 o                         
  -3  10  13       9439.98       9867.84       245.31 o                         
  -2  10  13       4491.37       4309.10       165.08 o                         
  -1  10  13      45577.05      45222.59       687.24 o                         
   0  10  13      21282.11      20623.07       426.78 o                         
   1  10  13        363.16        323.56       116.53 o                         
   2  10  13      11929.33      12456.15       363.87 o                         
 -11   0  14       3302.61       3606.97       391.65 o                         
 -10   0  14       1838.61       1720.86       288.58 o                         
  -9   0  14       2694.80       2411.40       312.63 o                         
  -8   0  14      34218.17      34745.03       761.11 o                         
  -7   0  14      17936.47      18382.15       735.03 o                         
  -6   0  14       3578.19       3348.78       209.61 o                         
  -5   0  14      14326.91      14589.91       297.94 o                         
  -4   0  14      30368.75      30143.22       501.13 o                         
  -3   0  14      18081.46      16895.37       331.88 o                         
  -2   0  14      23622.77      22728.75       412.38 o                         
  -1   0  14      30196.29      29274.46       642.59 o                         
   0   0  14         47.77        158.55        88.00 o                         
   1   0  14       1286.03       1198.08       103.98 o                         
   2   0  14      10027.40       9741.61       231.13 o                         
   3   0  14       1528.75       1519.45       113.10 o                         
   4   0  14        222.10        214.33       100.58 o                         
   5   0  14        144.05        125.97       153.76 o                         
   6   0  14       9314.96       9478.03       429.44 o                         
   7   0  14        145.40        354.39       180.50 o                         
   8   0  14        716.94        721.66       219.06 o                         
 -11   1  14      16607.41      17783.48       564.81 o                         
 -10   1  14        434.32        295.53       161.53 o                         
  -9   1  14       1016.23        999.73        95.69 o                         
  -8   1  14       3271.56       3602.58       120.36 o                         
  -7   1  14      12586.46      12396.95       211.43 o                         
  -6   1  14       1177.28       1208.45        69.68 o                         
  -5   1  14      31306.85      30834.08       378.59 o                         
  -4   1  14      21021.06      20853.03       283.94 o                         
  -3   1  14       1372.40       1564.59        82.45 o                         
  -2   1  14       9346.59       9263.88       177.81 o                         
  -1   1  14      55574.94      54622.97       656.34 o                         
   0   1  14      12212.74      11968.86       196.88 o                         
   1   1  14       9595.64       9670.49       197.19 o                         
   2   1  14      33746.75      33532.29       377.49 o                         
   3   1  14      30931.21      30882.32       357.11 o                         
   4   1  14       2119.70       2140.13       112.09 o                         
   5   1  14      19374.55      19426.00       432.32 o                         
   6   1  14      26044.20      26136.47       584.58 o                         
   7   1  14        745.35       1116.72       151.93 o                         
 -11   2  14        668.28        925.60       199.52 o                         
 -10   2  14        949.70       1049.12        99.57 o                         
  -9   2  14       1553.48       1693.75       123.42 o                         
  -8   2  14       2827.22       2952.95       127.66 o                         
  -7   2  14       1731.44       1837.45        89.28 o                         
  -6   2  14        412.95        373.80        66.26 o                         
  -5   2  14       6078.59       5876.85       135.88 o                         
  -4   2  14       6178.15       6146.73       141.59 o                         
  -3   2  14        514.20        493.81        65.24 o                         
  -2   2  14         44.06         41.13        55.91 o                         
  -1   2  14        341.80        339.55        62.55 o                         
   0   2  14        675.41        732.63        72.09 o                         
   1   2  14        363.88        376.99        68.24 o                         
   2   2  14        684.28        750.63        77.71 o                         
   3   2  14       6339.13       6260.63       148.73 o                         
   4   2  14        454.26        493.84        89.98 o                         
   5   2  14       2458.18       2281.17       166.22 o                         
   6   2  14         51.56         76.67       116.86 o                         
   7   2  14       1773.94       2029.41       175.30 o                         
 -11   3  14        696.00       1040.41       213.40 o                         
 -10   3  14       3525.95       3785.37       263.31 o                         
  -9   3  14       1531.17       1680.93       100.47 o                         
  -8   3  14       5468.01       5664.79       170.10 o                         
  -7   3  14        525.73        637.90        72.04 o                         
  -6   3  14        167.85        207.38        57.27 o                         
  -5   3  14       2126.90       2301.74       104.66 o                         
  -4   3  14      20244.51      20440.57       263.17 o                         
  -3   3  14        218.85        233.08        58.22 o                         
  -2   3  14      26324.69      26072.75       322.09 o                         
  -1   3  14      29593.17      29557.41       357.70 o                         
   0   3  14      12852.61      13210.47       212.37 o                         
   1   3  14         14.99        110.56        69.79 o                         
   2   3  14      31046.66      30484.61       391.16 o                         
   3   3  14      19341.41      18788.70       276.95 o                         
   4   3  14        118.80        101.03        79.11 o                         
   5   3  14       4006.63       3889.51       202.27 o                         
   6   3  14       7080.06       7365.12       347.61 o                         
   7   3  14       5349.10       5586.62       257.19 o                         
 -10   4  14       8233.68       7954.94       292.52 o                         
  -9   4  14       3516.36       3832.77       241.49 o                         
  -8   4  14      14756.15      15024.25       320.35 o                         
  -7   4  14       6898.18       7239.51       183.01 o                         
  -6   4  14        268.19        329.62        60.66 o                         
  -5   4  14       9669.85       9228.68       173.64 o                         
  -4   4  14       9113.17       9000.19       233.76 o                         
  -3   4  14          7.50         48.13        56.91 o                         
  -2   4  14        882.11        688.19        71.26 o                         
  -1   4  14       2785.83       2669.37       102.43 o                         
   0   4  14       1738.74       1826.91        93.82 o                         
   1   4  14       4911.11       4585.31       136.78 o                         
   2   4  14       8177.72       7947.73       179.19 o                         
   3   4  14        187.53         36.35        82.88 o                         
   4   4  14         69.83        104.57        81.46 o                         
   5   4  14        140.15        279.21       120.91 o                         
   6   4  14        817.30        542.11       136.40 o                         
   7   4  14       1580.57       1599.65       167.43 o                         
 -10   5  14       3819.85       3725.91       297.03 o                         
  -9   5  14       8799.05       8584.35       246.46 o                         
  -8   5  14      49217.86      50286.48       797.64 o                         
  -7   5  14      26025.99      26305.95       410.82 o                         
  -6   5  14        384.66        443.30        70.50 o                         
  -5   5  14      19776.74      19673.52       305.77 o                         
  -4   5  14      38938.23      38850.06       512.06 o                         
  -3   5  14       2279.80       2406.70       112.26 o                         
  -2   5  14      11786.88      12024.68       203.04 o                         
  -1   5  14      17720.87      17505.07       256.71 o                         
   0   5  14       8366.05       8787.99       183.14 o                         
   1   5  14        424.18        398.42        76.72 o                         
   2   5  14      25192.60      25033.13       341.09 o                         
   3   5  14      20175.46      20083.66       352.07 o                         
   4   5  14       1471.55       1485.64       121.88 o                         
   5   5  14      39059.28      37616.89      1314.92 o                         
   6   5  14      41437.80      41393.98       978.76 o                         
  -9   6  14        101.89        158.22       100.06 o                         
  -8   6  14        538.29        739.36       116.01 o                         
  -7   6  14       2776.04       2873.53       143.43 o                         
  -6   6  14        850.44        955.11        83.95 o                         
  -5   6  14         41.27        185.06        74.17 o                         
  -4   6  14       1293.84       1326.15       100.23 o                         
  -3   6  14       1110.48       1169.75       122.18 o                         
  -2   6  14        497.68        447.60        80.88 o                         
  -1   6  14         64.05         20.45        75.73 o                         
   0   6  14        574.73        493.11        87.62 o                         
   1   6  14         15.57         69.12        81.66 o                         
   2   6  14        381.57        392.60        87.84 o                         
   3   6  14        417.37        524.23       103.24 o                         
   4   6  14       2044.66       2057.57       140.81 o                         
   5   6  14        225.04        192.04       119.46 o                         
   6   6  14         95.61         30.92       343.55 o                         
  -8   7  14       3514.01       3684.61       143.89 o                         
  -7   7  14      10302.18      10384.31       211.50 o                         
  -6   7  14        297.93        354.74        79.58 o                         
  -5   7  14       4701.33       4688.89       157.83 o                         
  -4   7  14       6687.83       6689.40       190.89 o                         
  -3   7  14       2859.90       2804.54       131.87 o                         
  -2   7  14        116.14        283.05       107.89 o                         
  -1   7  14        158.06        273.74        80.31 o                         
   0   7  14         63.24        172.03        96.56 o                         
   1   7  14         14.87        110.55       118.30 o                         
   2   7  14       2980.78       3084.60       163.14 o                         
   3   7  14       3144.00       2948.71       164.54 o                         
   4   7  14         29.41       -140.64       144.80 o                         
   5   7  14       9040.55       8773.80       399.27 o                         
  -7   8  14       5164.97       5253.10       162.82 o                         
  -6   8  14        150.24        178.15        83.82 o                         
  -5   8  14       4020.81       3873.80       151.64 o                         
  -4   8  14       2296.13       2096.78       120.39 o                         
  -3   8  14        363.09        370.77        93.87 o                         
  -2   8  14       3500.46       3443.71       173.69 o                         
  -1   8  14       3049.44       3026.54       142.28 o                         
   0   8  14         63.97        112.63        82.82 o                         
   1   8  14       3758.74       3933.23       197.21 o                         
   2   8  14       3877.98       3747.16       195.42 o                         
   3   8  14         54.49        136.20       105.38 o                         
   4   8  14       1345.19       1274.58       357.30 o                         
  -6   9  14       1201.75       1182.32       241.02 o                         
  -5   9  14      15268.11      16159.90       411.58 o                         
  -4   9  14      28400.77      29382.34       438.02 o                         
  -3   9  14       2869.85       2785.09       136.73 o                         
  -2   9  14      19430.25      20420.29       434.75 o                         
  -1   9  14      35992.79      36616.33       519.75 o                         
   0   9  14      13463.30      13805.80       396.21 o                         
   1   9  14       3216.88       3151.13       179.44 o                         
   2   9  14      39344.76      42145.49       833.47 o                         
 -10   1  15         61.55          7.05       161.53 o                         
  -9   1  15       8735.09       8796.16       253.56 o                         
  -8   1  15      21683.30      22164.14       335.81 o                         
  -7   1  15      11015.87      11042.88       254.57 o                         
  -6   1  15       3231.68       3451.16       112.46 o                         
  -5   1  15      28494.59      27939.17       370.33 o                         
  -4   1  15      17276.96      16671.01       251.68 o                         
  -3   1  15        449.11        459.46        68.59 o                         
  -2   1  15       1849.87       1892.34        97.23 o                         
  -1   1  15       8864.52       8866.11       199.27 o                         
   0   1  15        146.26        216.19        67.81 o                         
   1   1  15        454.17        509.26        75.79 o                         
   2   1  15        251.28        250.31        69.15 o                         
   3   1  15        168.18        223.00        69.36 o                         
   4   1  15       1860.29       1673.02       137.31 o                         
   5   1  15       4565.46       4459.62       217.87 o                         
   6   1  15        445.62        574.75       135.67 o                         
 -10   2  15        193.84        155.14       114.05 o                         
  -9   2  15       2707.43       3024.02       127.86 o                         
  -8   2  15       5209.76       5457.69       139.85 o                         
  -7   2  15       3017.13       3148.67       119.71 o                         
  -6   2  15       3135.80       3223.95       109.63 o                         
  -5   2  15      26933.98      26997.26       350.30 o                         
  -4   2  15      10522.50      10744.87       195.59 o                         
  -3   2  15         22.84         37.34        68.80 o                         
  -2   2  15      19559.56      19419.11       266.24 o                         
  -1   2  15      52042.94      52003.27       568.08 o                         
   0   2  15       9403.23       9474.48       184.33 o                         
   1   2  15      13136.03      13214.96       237.13 o                         
   2   2  15      35844.77      35649.69       431.12 o                         
   3   2  15      13096.21      13769.81       219.75 o                         
   4   2  15        489.09        512.10       115.14 o                         
   5   2  15      24337.21      23769.74       763.10 o                         
   6   2  15      21548.06      22522.00       595.94 o                         
 -10   3  15       1654.56       1717.83       111.43 o                         
  -9   3  15       1522.22       1608.75       132.67 o                         
  -8   3  15      16457.90      16578.91       306.03 o                         
  -7   3  15       7251.27       7724.46       179.97 o                         
  -6   3  15       5248.27       5310.32       233.79 o                         
  -5   3  15      12476.42      12305.50       194.22 o                         
  -4   3  15       4349.41       4286.37       122.66 o                         
  -3   3  15          0.56         56.10        60.85 o                         
  -2   3  15      14401.13      13887.09       219.35 o                         
  -1   3  15      21813.58      21942.56       296.71 o                         
   0   3  15        247.54        256.17        70.04 o                         
   1   3  15       6722.79       6568.77       164.80 o                         
   2   3  15      13625.53      13256.80       230.53 o                         
   3   3  15       8331.36       8089.93       211.95 o                         
   4   3  15          2.68        -52.38        95.76 o                         
   5   3  15       6052.91       5571.23       241.65 o                         
   6   3  15        474.13        560.64       185.27 o                         
  -9   4  15       2659.50       2857.42       186.45 o                         
  -8   4  15       1439.11       1581.96       126.81 o                         
  -7   4  15       3959.75       4075.47       154.89 o                         
  -6   4  15        835.05       1011.30        83.21 o                         
  -5   4  15       1526.40       1556.87       101.93 o                         
  -4   4  15        508.79        598.83        69.19 o                         
  -3   4  15       1730.93       1765.08        90.05 o                         
  -2   4  15        505.23        456.59        72.89 o                         
  -1   4  15         23.31        138.95        67.84 o                         
   0   4  15        189.36        283.80        73.85 o                         
   1   4  15       6269.00       6180.65       163.63 o                         
   2   4  15       1816.96       1746.58       103.68 o                         
   3   4  15          0.99         52.77        90.97 o                         
   4   4  15        312.21        238.78       113.65 o                         
   5   4  15      12032.72      12143.01       500.24 o                         
  -9   5  15       7278.52       7080.27       238.38 o                         
  -8   5  15       4357.21       4302.44       192.30 o                         
  -7   5  15        681.44        681.79        91.76 o                         
  -6   5  15        272.46        280.72        74.46 o                         
  -5   5  15       8879.69       8755.91       200.00 o                         
  -4   5  15       5159.27       4990.34       190.37 o                         
  -3   5  15       3362.00       3295.72       126.29 o                         
  -2   5  15       5299.56       5212.91       157.31 o                         
  -1   5  15       1306.87       1102.53        87.59 o                         
   0   5  15       1478.88       1444.45        97.15 o                         
   1   5  15       2375.18       2327.60       114.06 o                         
   2   5  15       8641.41       8485.98       214.91 o                         
   3   5  15        442.17        340.30       101.51 o                         
   4   5  15       1207.18       1170.26       145.61 o                         
   5   5  15        912.85        822.67       145.41 o                         
  -8   6  15      20437.21      20675.13       427.18 o                         
  -7   6  15       3175.03       3530.14       151.52 o                         
  -6   6  15       1269.65       1235.45       112.93 o                         
  -5   6  15       2517.23       2746.40       124.09 o                         
  -4   6  15      12342.17      12885.02       333.59 o                         
  -3   6  15       1337.08       1447.10       107.52 o                         
  -2   6  15      10373.40      10512.51       260.72 o                         
  -1   6  15       5031.13       4869.64       160.60 o                         
   0   6  15        120.74        125.57        88.09 o                         
   1   6  15       5379.88       4952.92       168.83 o                         
   2   6  15      38842.77      38924.65       704.14 o                         
   3   6  15      20985.09      21099.32       586.63 o                         
   4   6  15       7103.01       7109.34       341.68 o                         
  -7   7  15       3044.06       3320.12       136.96 o                         
  -6   7  15         46.98         27.28        79.29 o                         
  -5   7  15      14624.88      14382.61       273.30 o                         
  -4   7  15      14702.93      14710.03       283.20 o                         
  -3   7  15       1593.99       1596.19       140.17 o                         
  -2   7  15      10584.31      10285.00       242.83 o                         
  -1   7  15       6571.23       6455.10       195.98 o                         
   0   7  15       4687.02       4446.17       161.08 o                         
   1   7  15       3472.36       3250.75       162.05 o                         
   2   7  15      18436.29      18220.99       411.79 o                         
   3   7  15       1409.94       1406.08       169.43 o                         
  -5   8  15       4441.62       4440.39       164.54 o                         
  -4   8  15      10262.37      10636.92       245.53 o                         
  -3   8  15         19.17        163.12       110.63 o                         
  -2   8  15      13115.75      13981.57       284.18 o                         
  -1   8  15       4987.68       5340.52       185.69 o                         
   0   8  15        111.73        230.34       102.88 o                         
   1   8  15        805.06        898.61       127.98 o                         
  -9   0  16      17987.31      18394.55       463.25 o                         
  -8   0  16      48188.06      48790.63      1105.92 o                         
  -7   0  16      19427.81      20070.44       419.30 o                         
  -6   0  16      18594.28      19131.79       416.49 o                         
  -5   0  16      57427.12      56077.69       973.04 o                         
  -4   0  16       5334.51       6318.49       393.73 o                         
  -3   0  16         43.20        128.01        94.62 o                         
  -2   0  16      17479.70      17098.68       364.61 o                         
  -1   0  16      18293.39      18402.21       385.07 o                         
   0   0  16       2799.05       2725.18       140.88 o                         
   1   0  16      16473.97      16344.54       324.65 o                         
   2   0  16       6102.73       6172.74       273.49 o                         
   3   0  16       1045.76       1105.51       135.87 o                         
   4   0  16       8861.72       7721.02       501.59 o                         
   5   0  16      37655.57      36966.43       943.66 o                         
  -9   1  16        683.96        713.62        89.53 o                         
  -8   1  16       1154.58       1188.31        86.69 o                         
  -7   1  16          3.84         20.77        59.79 o                         
  -6   1  16        671.32        854.66        93.43 o                         
  -5   1  16      14422.01      14827.52       241.75 o                         
  -4   1  16       6795.71       6926.15       165.87 o                         
  -3   1  16        344.13        326.71        72.76 o                         
  -2   1  16        845.97        893.65        87.58 o                         
  -1   1  16       2524.60       2818.54       111.52 o                         
   0   1  16       1012.81        953.10        85.94 o                         
   1   1  16      12466.89      12513.12       209.76 o                         
   2   1  16      10789.01      11282.29       201.99 o                         
   3   1  16        611.23        719.54        89.80 o                         
   4   1  16         71.10         11.20       112.31 o                         
   5   1  16       5972.11       5936.24       253.51 o                         
  -9   2  16       1384.40       1618.25       105.57 o                         
  -8   2  16       1121.90       1086.38        82.62 o                         
  -7   2  16        112.50        139.43        64.89 o                         
  -6   2  16       2545.99       2593.12       104.40 o                         
  -5   2  16         38.19        115.70        67.99 o                         
  -4   2  16        351.43        455.32        75.86 o                         
  -3   2  16        330.42        301.71        70.54 o                         
  -2   2  16       2610.23       2744.10       108.85 o                         
  -1   2  16       9115.10       9103.30       185.77 o                         
   0   2  16         37.89        150.60        71.58 o                         
   1   2  16       1302.05       1302.59       102.96 o                         
   2   2  16        153.51        271.24        74.39 o                         
   3   2  16       1813.93       1834.20       112.20 o                         
   4   2  16        712.17        696.84       140.45 o                         
   5   2  16        616.19        720.64       142.72 o                         
  -9   3  16         14.66        140.09       128.93 o                         
  -8   3  16       1435.72       1584.33        97.74 o                         
  -7   3  16        927.50       1060.52        94.39 o                         
  -6   3  16        411.83        509.46        72.46 o                         
  -5   3  16       1571.14       1682.95        91.73 o                         
  -4   3  16       2885.39       2971.62       135.39 o                         
  -3   3  16        225.64        141.78        67.51 o                         
  -2   3  16      12144.50      12435.34       214.98 o                         
  -1   3  16      10763.67      11069.28       205.83 o                         
   0   3  16        475.68        642.30        81.82 o                         
   1   3  16        605.82        616.68        86.39 o                         
   2   3  16        367.55        455.66        86.51 o                         
   3   3  16       1203.67       1310.55       112.17 o                         
   4   3  16       2655.32       2709.73       186.03 o                         
  -8   4  16      25703.47      26653.09       511.22 o                         
  -7   4  16         49.92        169.46        85.03 o                         
  -6   4  16       6090.57       6178.43       189.24 o                         
  -5   4  16      26339.95      26492.23       387.74 o                         
  -4   4  16      19698.68      19592.56       295.55 o                         
  -3   4  16       7280.33       7301.24       165.45 o                         
  -2   4  16      39364.02      39086.68       460.63 o                         
  -1   4  16      19558.48      20136.01       292.69 o                         
   0   4  16       1644.22       1669.39       102.82 o                         
   1   4  16      16932.37      16182.26       266.01 o                         
   2   4  16      29287.64      29041.26       392.95 o                         
   3   4  16       2407.22       2516.73       146.96 o                         
   4   4  16       6642.68       6325.15       266.61 o                         
  -7   5  16          9.06        -64.83        72.40 o                         
  -6   5  16         50.83         84.67        90.48 o                         
  -5   5  16        257.06        278.21        82.39 o                         
  -4   5  16        616.97        589.39        92.52 o                         
  -3   5  16       2824.36       2924.54       135.30 o                         
  -2   5  16       8188.49       8436.93       202.15 o                         
  -1   5  16       5320.35       5267.93       169.36 o                         
   0   5  16         58.23         66.01        78.14 o                         
   1   5  16       8364.23       8460.94       202.04 o                         
   2   5  16      21154.52      21470.85       406.46 o                         
   3   5  16       3984.93       3756.37       186.16 o                         
  -6   6  16        615.62        783.84        94.76 o                         
  -5   6  16       2499.50       2659.98       152.33 o                         
  -4   6  16       1480.84       1581.82       113.60 o                         
  -3   6  16        252.46        175.02        92.28 o                         
  -2   6  16       4029.67       4241.73       169.03 o                         
  -1   6  16       3533.88       3593.42       147.10 o                         
   0   6  16        372.24        351.05        96.10 o                         
   1   6  16        447.68        207.67       110.15 o                         
   2   6  16       3863.25       3984.64       269.03 o                         
  -5   7  16        391.35        395.92       126.13 o                         
  -4   7  16         13.08        143.23       112.27 o                         
  -3   7  16        549.54        529.02       101.77 o                         
  -2   7  16        385.27        261.65       100.56 o                         
  -1   7  16        166.36         33.18       131.36 o                         
   0   7  16         25.93         74.28        91.45 o                         
   1   7  16       2755.94       2861.45       439.75 o                         
  -8   1  17      15324.85      15512.13       250.80 o                         
  -7   1  17       2085.98       2232.30       106.01 o                         
  -6   1  17       7009.35       7429.10       176.07 o                         
  -5   1  17       8549.22       8799.49       192.54 o                         
  -4   1  17        863.08        961.91        89.50 o                         
  -3   1  17       3264.67       3050.60       123.36 o                         
  -2   1  17       9361.57       9113.60       189.87 o                         
  -1   1  17       2070.59       2215.20       108.28 o                         
   0   1  17       4350.64       4152.47       141.88 o                         
   1   1  17      15279.91      15617.06       243.69 o                         
   2   1  17      11716.48      12549.85       221.98 o                         
   3   1  17        582.57        728.04       106.80 o                         
  -8   2  17        749.98        663.91       180.38 o                         
  -7   2  17         23.11        102.92        69.96 o                         
  -6   2  17        802.55        839.38       111.74 o                         
  -5   2  17        533.73        756.72        85.82 o                         
  -4   2  17       1559.65       1503.00        93.75 o                         
  -3   2  17        350.76        390.87        77.26 o                         
  -2   2  17        350.69        378.84        79.77 o                         
  -1   2  17        524.13        652.25        85.80 o                         
   0   2  17        282.93        239.21        80.20 o                         
   1   2  17        552.15        650.82        91.49 o                         
   2   2  17       2492.06       2905.49       122.20 o                         
   3   2  17        296.14        253.83       102.98 o                         
  -7   3  17         28.44         71.71        74.96 o                         
  -6   3  17      18344.70      19053.84       289.61 o                         
  -5   3  17      31243.23      31574.12       609.00 o                         
  -4   3  17       3017.97       3207.13       118.73 o                         
  -3   3  17       7441.23       7676.40       177.03 o                         
  -2   3  17      27875.44      28219.25       366.88 o                         
  -1   3  17      25856.20      26197.40       351.73 o                         
   0   3  17        548.83        674.66        89.85 o                         
   1   3  17      23118.63      23281.19       334.18 o                         
   2   3  17       9230.74       9565.76       207.02 o                         
   3   3  17        167.64        312.36       159.10 o                         
  -6   4  17        744.46        798.08        93.09 o                         
  -5   4  17        214.20        151.28        83.51 o                         
  -4   4  17       2786.48       2731.11       133.30 o                         
  -3   4  17       7230.17       7569.61       181.13 o                         
  -2   4  17        269.53        285.51        81.95 o                         
  -1   4  17        112.50        -65.70        76.72 o                         
   0   4  17        263.13        266.65        84.68 o                         
   1   4  17       3771.24       3792.86       143.61 o                         
   2   4  17       3348.47       3266.36       178.05 o                         
  -5   5  17       6424.82       6681.08       194.11 o                         
  -4   5  17       2818.10       2726.75       137.02 o                         
  -3   5  17       2858.07       3066.72       153.79 o                         
  -2   5  17      10716.08      10931.46       249.20 o                         
  -1   5  17       2314.82       2151.07       126.74 o                         
   0   5  17        778.16        761.36       106.75 o                         
   1   5  17       4434.61       4352.45       216.21 o                         
  -3   6  17        674.34        387.90       250.73 o                         
  -2   6  17       2495.52       2595.03       200.94 o                         
  -6   0  18      17036.60      18842.07      1071.71 o                         
  -5   0  18      23227.17      23206.82       510.61 o                         
  -4   0  18       1618.91       1513.62       154.58 o                         
  -3   0  18      22137.92      21832.82       494.73 o                         
  -2   0  18      13493.11      14270.62       391.06 o                         
  -1   0  18       3563.33       3658.93       188.09 o                         
   0   0  18      12483.15      13108.67       385.79 o                         
   1   0  18      56780.29      59635.16      1104.42 o                         
  -6   1  18       4874.08       5083.29       337.57 o                         
  -5   1  18        291.86        347.68        84.64 o                         
  -4   1  18         57.37        148.35        82.33 o                         
  -3   1  18        122.55        169.82        79.16 o                         
  -2   1  18       3429.04       3468.26       130.86 o                         
  -1   1  18       2758.11       2694.22       122.17 o                         
   0   1  18        826.32        824.87        91.17 o                         
   1   1  18         89.19        271.94       102.80 o                         
  -5   2  18       8497.26       8500.08       241.46 o                         
  -4   2  18        917.35        842.13        89.49 o                         
  -3   2  18         75.24        130.93        79.01 o                         
  -2   2  18          4.68        -15.53        78.32 o                         
  -1   2  18       1231.17       1348.67       102.03 o                         
   0   2  18        162.35        181.57        86.06 o                         
  -4   3  18         97.82         89.59        98.36 o                         
  -3   3  18       5219.60       5086.37       155.31 o                         
  -2   3  18       1684.46       1471.62       113.59 o                         
  -1   3  18        206.22        105.09        85.26 o                         
                                                                                
